# Supplementary material for: Identifying selection signatures for immune response and resilience to Aleutian disease in mink using genotype data
Source: Front Genet. 2024 Jul 12;15:1370891. doi: 10.3389/fgene.2024.1370891 (PMC11272623; doi:10.3389/fgene.2024.1370891)
Supplement: Supplementary file 1 [file DataSheet3.XLSX]

## Sheet: S3a (General resilience)
	Top 5% Fst				Top 5% log2(θπ ratio)				XP-EHH: -log(p-value)>2			SNPs detected as candidate selection signatures by at least two methods and the genes annotated from the candidate selection signatures
Chromosome	SNP position	Fst		Chromosome	SNP position	log2(θπ ratio)		Chromosome	SNP position	-log(p-value)		Chromosome	SNP position	Start	End	Genes
13	19853785	9.35381		1	259725596	3.50635		7	169229894	5.86435		1	8608518	8258518	8958518	LOC122897386
5	134453322	8.65675		1	8768430	3.37707		7	169024142	5.4491		1	8608518	8258518	8958518	DYNLT1
5	7040555	8.61295		3	31463618	3.37707		7	169020941	5.33549		1	8608518	8258518	8958518	FNDC1
6	62998042	8.5952		3	47136266	3.37707		7	169022433	5.33549		1	8608518	8258518	8958518	RSPH3
7	181615271	8.47135		4	6812507	3.37707		7	169295518	5.33412		1	8608518	8258518	8958518	EZR
1	259725596	8.16508		6	202007856	3.37707		7	169126659	5.21956		1	8608518	8258518	8958518	TMEM181
5	127984338	8.06302		7	160076641	3.37707		7	169301435	5.18561		1	8608518	8258518	8958518	SYTL3
8	106919494	7.92078		6	32034988	3.30282		11	7411076	5.15462		1	8768430	8418430	9118430	LOC122897386
7	8614023	7.58734		6	62998042	3.26654		7	169233498	5.13315		1	8768430	8418430	9118430	DYNLT1
6	150966888	7.49481		6	150966888	3.20353		7	169306144	5.12135		1	8768430	8418430	9118430	LOC122897609
7	188639787	6.98553		1	259617393	3.2015		11	7409183	5.05034		1	8768430	8418430	9118430	FNDC1
3	31463618	6.9164		1	69220984	3.2015		7	169079932	4.99864		1	8768430	8418430	9118430	RSPH3
3	47136266	6.9164		1	69700614	3.2015		7	169080616	4.99864		1	8768430	8418430	9118430	EZR
7	160076641	6.9164		1	73512069	3.2015		7	8949417	4.99403		1	8768430	8418430	9118430	TMEM181
11	49720207	6.85879		1	73513136	3.2015		7	169306947	4.79051		1	8768430	8418430	9118430	SYTL3
2	170003496	6.83913		1	73521767	3.2015		7	169150330	4.78346		1	8768430	8418430	9118430	TULP4
13	53670994	6.80551		1	73523033	3.2015		11	7404648	4.72759		1	45179459	44829459	45529459	LOC122898788
7	198595532	6.7932		1	8608518	3.2015		7	169100871	4.70471		1	45179459	44829459	45529459	TBX18
13	78921144	6.79128		2	31619066	3.2015		7	169203673	4.66327		1	45179459	44829459	45529459	LOC122898782
5	145681330	6.78664		2	31650941	3.2015		7	169205083	4.66327		1	45179459	44829459	45529459	CEP162
13	19842733	6.72667		3	131081324	3.2015		7	169882279	4.61659		1	45179459	44829459	45529459	MRAP2
11	201815723	6.70333		3	180416540	3.2015		7	8934928	4.61514		1	49015015	48665015	49365015	LOC122892679
7	101457557	6.67958		3	180584806	3.2015		7	169135976	4.55205		1	49015015	48665015	49365015	LOC122893497
1	8768430	6.65189		3	180719716	3.2015		11	7336354	4.48432		1	49015015	48665015	49365015	LOC122894177
4	6812507	6.65189		3	18753013	3.2015		7	8926316	4.48002		1	49015015	48665015	49365015	TTK
6	202007856	6.45242		3	27579534	3.2015		7	169597305	4.42595		1	49015015	48665015	49365015	ELOVL4
5	146932505	6.39643		3	47805307	3.2015		7	168966829	4.34356		1	49015015	48665015	49365015	BCKDHB
7	198675587	6.33518		3	54664517	3.2015		6	190087406	4.28518		1	50624329	50274329	50974329	LOC122898167
5	139501907	6.22355		3	61171310	3.2015		7	169599999	4.24213		1	50624329	50274329	50974329	LOC122895044
9	15324796	6.21748		3	63090702	3.2015		11	7412175	4.18369		1	50624329	50274329	50974329	LOC122898836
1	301030311	6.20207		3	63104293	3.2015		7	1435644	4.15476		1	50624329	50274329	50974329	LOC122898256
4	6176080	6.20207		3	63153342	3.2015		7	169588584	4.12078		1	50624329	50274329	50974329	LOC122898846
5	151762150	6.17727		3	63271458	3.2015		7	168895340	4.04609		1	50624329	50274329	50974329	LOC122895825
6	126063359	5.99149		3	63493378	3.2015		7	170748956	4.02015		1	50624329	50274329	50974329	LOC122896550
7	171591538	5.98826		3	63660343	3.2015		7	9033574	4.01095		1	50632922	50282922	50982922	LOC122898167
6	32034988	5.97441		3	63745222	3.2015		7	9034932	4.01095		1	50632922	50282922	50982922	LOC122895044
5	125546328	5.96831		6	32033509	3.2015		11	7328341	4.00794		1	50632922	50282922	50982922	LOC122898836
7	173355352	5.88961		6	32828804	3.2015		11	7343990	3.98958		1	50632922	50282922	50982922	LOC122898256
7	207058550	5.85886		6	32843003	3.2015		7	8895881	3.97281		1	50632922	50282922	50982922	LOC122898846
5	151554565	5.83744		1	301030311	3.11042		11	7439924	3.96612		1	50632922	50282922	50982922	LOC122895825
7	190511791	5.83202		4	6176080	3.11042		11	7442861	3.95546		1	50632922	50282922	50982922	LOC122896550
7	190480500	5.8275		6	126063359	3.11042		7	169648282	3.90826		1	56870177	56520177	57220177	LOC122916191
7	190525813	5.8275		3	180685644	3.074		7	168890004	3.88991		1	56870177	56520177	57220177	LOC122897181
7	190533307	5.8275		6	197502680	3.074		7	8901742	3.88751		1	56870177	56520177	57220177	FBXO30
7	190549292	5.8275		6	208818900	3.074		7	170638822	3.85841		1	56870177	56520177	57220177	SHPRH
9	3376635	5.80354		4	6178795	3.01291		7	170800000	3.85786		1	56870177	56520177	57220177	EPM2A
7	187908086	5.77205		14	31148669	2.99238		11	7298473	3.8553		1	56870177	56520177	57220177	GRM1
7	187908448	5.77205		11	205006893	2.98114		7	169622114	3.85437		1	57019699	56669699	57369699	LOC122897181
5	144041698	5.74998		14	19931730	2.98114		7	170847659	3.77506		1	57019699	56669699	57369699	FBXO30
7	8614671	5.74998		3	50918057	2.98114		11	7512205	3.73125		1	57019699	56669699	57369699	SHPRH
7	8666169	5.74998		4	14793818	2.98114		11	7520250	3.73125		1	57019699	56669699	57369699	EPM2A
7	8672430	5.74998		4	14794927	2.98114		11	7784914	3.72057		1	57019699	56669699	57369699	GRM1
9	8995276	5.74998		4	208882824	2.98114		11	7173861	3.71635		1	57036240	56686240	57386240	LOC122897181
13	18342728	5.73555		4	211210008	2.98114		7	1535762	3.71427		1	57036240	56686240	57386240	FBXO30
8	120571138	5.73497		4	218917830	2.98114		7	170895579	3.70064		1	57036240	56686240	57386240	SHPRH
9	50430558	5.73497		4	218923055	2.98114		7	170765454	3.65316		1	57036240	56686240	57386240	EPM2A
3	30349238	5.70885		6	157339177	2.98114		7	170772405	3.65316		1	57036240	56686240	57386240	GRM1
7	189332165	5.70885		6	157426666	2.98114		14	34003090	3.65115		1	57049725	56699725	57399725	LOC122897181
8	110926109	5.6631		6	157489242	2.98114		6	189851839	3.64067		1	57049725	56699725	57399725	FBXO30
7	190633560	5.65226		6	157540742	2.98114		7	170824994	3.62305		1	57049725	56699725	57399725	SHPRH
1	69220984	5.62897		6	178906296	2.98114		6	189911434	3.5904		1	57049725	56699725	57399725	EPM2A
1	69700614	5.62897		1	259794925	2.96203		7	170800838	3.53789		1	57049725	56699725	57399725	GRM1
1	73512069	5.62897		1	303300377	2.96203		11	7588702	3.53335		1	57088936	56738936	57438936	LOC122897181
1	73513136	5.62897		11	204711388	2.96203		11	7781266	3.52447		1	57088936	56738936	57438936	FBXO30
1	73523033	5.62897		2	32056125	2.96203		4	5289832	3.52188		1	57088936	56738936	57438936	SHPRH
1	259617393	5.62897		3	156848590	2.96203		11	7791088	3.49517		1	57088936	56738936	57438936	EPM2A
2	31619066	5.62897		3	158077671	2.96203		7	9042419	3.49421		1	57088936	56738936	57438936	GRM1
2	31650941	5.62897		3	28163564	2.96203		7	8723092	3.46662		1	57090867	56740867	57440867	LOC122897181
3	18753013	5.62897		3	3647938	2.96203		4	6812507	3.45652		1	57090867	56740867	57440867	FBXO30
3	27579534	5.62897		3	7814985	2.96203		3	21568329	3.45563		1	57090867	56740867	57440867	SHPRH
3	47805307	5.62897		4	162774570	2.96203		7	169883127	3.4326		1	57090867	56740867	57440867	EPM2A
3	54664517	5.62897		4	31425498	2.96203		7	170596933	3.42839		1	57090867	56740867	57440867	GRM1
3	61171310	5.62897		4	31443458	2.96203		7	9145162	3.42794		1	57153651	56803651	57503651	LOC122897181
3	63090702	5.62897		4	31445836	2.96203		7	170981973	3.42392		1	57153651	56803651	57503651	FBXO30
3	63104293	5.62897		4	31485483	2.96203		11	7751296	3.41912		1	57153651	56803651	57503651	SHPRH
3	63153342	5.62897		6	40593413	2.96203		7	9292602	3.41792		1	57153651	56803651	57503651	EPM2A
3	63271458	5.62897		10	7646305	2.90689		7	9138458	3.41026		1	57153651	56803651	57503651	GRM1
3	63493378	5.62897		3	32608025	2.90689		2	180734641	3.40985		1	57250352	56900352	57600352	FBXO30
3	63660343	5.62897		2	170220598	2.90314		2	180738967	3.40985		1	57250352	56900352	57600352	SHPRH
3	63745222	5.62897		3	57967639	2.87832		7	171408813	3.40274		1	57250352	56900352	57600352	EPM2A
3	131081324	5.62897		7	191706307	2.87832		7	170911758	3.36272		1	57250352	56900352	57600352	GRM1
3	180416540	5.62897		2	81149815	2.82068		7	168524887	3.34893		1	58457015	58107015	58807015	TRNAL-UAA
3	180584806	5.62897		1	299530870	2.80557		7	169794870	3.32918		1	58457015	58107015	58807015	LOC122905921
3	180719716	5.62897		1	301767041	2.80557		2	71890305	3.31163		1	58457015	58107015	58807015	LOC122905930
6	32033509	5.62897		1	69108481	2.80557		4	6337557	3.30488		1	58457015	58107015	58807015	SF3B5
13	50667570	5.60913		1	69114824	2.80557		7	8858174	3.29889		1	58457015	58107015	58807015	LOC122905970
9	73393406	5.55792		1	69121646	2.80557		11	7769036	3.28684		1	58457015	58107015	58807015	LOC122905873
9	23651940	5.55136		1	69124671	2.80557		7	170973383	3.27774		1	58457015	58107015	58807015	STX11
11	21625302	5.53171		1	69588601	2.80557		4	6176080	3.26538		1	58457015	58107015	58807015	LOC122905924
11	21629234	5.53171		1	69632948	2.80557		4	6178795	3.26538		1	58457015	58107015	58807015	LTV1
11	72694447	5.53171		10	3762762	2.80557		11	7752106	3.26426		1	58457015	58107015	58807015	UTRN
14	20272312	5.53171		10	3785451	2.80557		7	168529652	3.25629		1	58457015	58107015	58807015	PLAGL1
9	10013008	5.49134		10	43226715	2.80557		7	168846280	3.2529		1	58457015	58107015	58807015	PHACTR2
2	64511959	5.48225		10	4878191	2.80557		11	7247578	3.24947		1	58457015	58107015	58807015	ZC2HC1B
2	198035744	5.48225		11	204668052	2.80557		7	171124253	3.24201		1	69108481	68758481	69458481	LOC122897930
7	4478823	5.48225		2	57489530	2.80557		7	9107402	3.22863		1	69108481	68758481	69458481	LOC122898251
7	198689363	5.48225		3	133445390	2.80557		7	170987452	3.22755		1	69108481	68758481	69458481	LOC122906602
11	22168476	5.48225		3	133497267	2.80557		2	180764481	3.2256		1	69108481	68758481	69458481	CCN2
6	190172973	5.4648		3	133504823	2.80557		2	180752812	3.22019		1	69108481	68758481	69458481	STX7
1	73521767	5.4534		3	133545235	2.80557		11	7245682	3.22011		1	69108481	68758481	69458481	MOXD1
9	11431621	5.45212		3	134031427	2.80557		7	168296678	3.21284		1	69108481	68758481	69458481	LOC122899189
7	198671762	5.42374		3	134092402	2.80557		7	1675543	3.21125		1	69108481	68758481	69458481	ENPP1
4	6178795	5.3988		3	134190782	2.80557		7	8815395	3.21125		1	69108481	68758481	69458481	ENPP3
5	145002158	5.3718		3	150215981	2.80557		7	8815674	3.21125		1	69108481	68758481	69458481	LOC122906606
5	127724304	5.3528		3	150238223	2.80557		2	71940420	3.21061		1	69114824	68764824	69464824	LOC122897930
8	120562596	5.34223		3	150251938	2.80557		7	9439100	3.2004		1	69114824	68764824	69464824	LOC122898251
2	170163507	5.3398		3	150272711	2.80557		7	1674752	3.19052		1	69114824	68764824	69464824	LOC122906602
12	46678082	5.33852		3	169345057	2.80557		7	168641252	3.18246		1	69114824	68764824	69464824	CCN2
12	46684389	5.33852		3	169363360	2.80557		2	71438280	3.14949		1	69114824	68764824	69464824	STX7
12	46681164	5.31377		3	169378094	2.80557		2	71442838	3.14949		1	69114824	68764824	69464824	MOXD1
1	8608518	5.30525		3	169469403	2.80557		2	71443509	3.14949		1	69114824	68764824	69464824	LOC122899189
6	32828804	5.30525		3	169636215	2.80557		2	71445703	3.14949		1	69114824	68764824	69464824	ENPP1
6	32843003	5.30525		3	169981371	2.80557		2	71446268	3.14949		1	69114824	68764824	69464824	ENPP3
5	160373076	5.28381		3	170059823	2.80557		2	71481804	3.14949		1	69114824	68764824	69464824	LOC122906606
13	152163778	5.27964		3	170068347	2.80557		2	71483190	3.14949		1	69121646	68771646	69471646	LOC122897930
13	33197852	5.27227		3	173120448	2.80557		7	171397476	3.14647		1	69121646	68771646	69471646	LOC122898251
5	115019378	5.22673		3	173616893	2.80557		7	169960949	3.11062		1	69121646	68771646	69471646	LOC122906602
7	176810447	5.20805		3	173693007	2.80557		2	71484048	3.10957		1	69121646	68771646	69471646	CCN2
2	64517576	5.17841		3	32501825	2.80557		2	71505237	3.10957		1	69121646	68771646	69471646	STX7
13	33208569	5.1747		3	57638464	2.80557		2	71508281	3.098		1	69121646	68771646	69471646	MOXD1
7	175363528	5.17266		3	58151556	2.80557		2	71508474	3.098		1	69121646	68771646	69471646	LOC122899189
14	31148669	5.10659		3	58388458	2.80557		7	169968080	3.09651		1	69121646	68771646	69471646	ENPP1
13	18866971	5.10254		3	58537279	2.80557		7	168684136	3.08285		1	69121646	68771646	69471646	ENPP3
6	197502680	5.09058		3	58596038	2.80557		7	1339393	3.08089		1	69121646	68771646	69471646	LOC122906606
6	208818900	5.09058		3	59178038	2.80557		11	29836654	3.07326		1	69124671	68774671	69474671	LOC122897930
8	137817030	5.07234		3	59897925	2.80557		6	190172973	3.06811		1	69124671	68774671	69474671	LOC122898251
8	114662465	5.02609		3	59898784	2.80557		7	171001048	3.0642		1	69124671	68774671	69474671	LOC122906602
13	11462991	5.02609		4	13272118	2.80557		7	9276736	3.05584		1	69124671	68774671	69474671	CCN2
9	29724837	5.02101		4	16565977	2.80557		5	144041698	3.04694		1	69124671	68774671	69474671	STX7
13	152234645	4.98555		4	183354099	2.80557		11	29862015	3.04633		1	69124671	68774671	69474671	MOXD1
5	121743441	4.98444		4	218917577	2.80557		2	71622525	3.03901		1	69124671	68774671	69474671	LOC122899189
5	121754236	4.98444		4	62838541	2.80557		11	29842563	3.03194		1	69124671	68774671	69474671	ENPP1
5	145207126	4.92885		6	163169436	2.80557		2	71687756	3.01771		1	69124671	68774671	69474671	ENPP3
5	156022265	4.92885		6	163194650	2.80557		11	7717327	3.01121		1	69124671	68774671	69474671	LOC122906606
12	46685022	4.92101		6	163371633	2.80557		7	169986131	3.0107		1	69220984	68870984	69570984	LOC122897930
3	180685644	4.91483		6	163395325	2.80557		7	170527445	3.00594		1	69220984	68870984	69570984	LOC122898251
5	7644727	4.90973		6	163397136	2.80557		7	168708497	3.00491		1	69220984	68870984	69570984	LOC122906602
5	156971600	4.90973		6	163426257	2.80557		11	7600535	2.99906		1	69220984	68870984	69570984	CCN2
9	1568699	4.90973		6	163428617	2.80557		11	7602435	2.99906		1	69220984	68870984	69570984	MOXD1
3	50918057	4.88241		6	163502064	2.80557		7	9209754	2.9976		1	69220984	68870984	69570984	LOC122899189
4	14793818	4.88241		6	163506375	2.80557		7	169978777	2.99579		1	69220984	68870984	69570984	MED23
4	14794927	4.88241		6	163514350	2.80557		2	71720294	2.99492		1	69220984	68870984	69570984	ENPP1
4	218917830	4.88241		6	176886224	2.80557		4	75820800	2.97505		1	69220984	68870984	69570984	ENPP3
4	218923055	4.88241		6	176887853	2.80557		11	7815458	2.97399		1	69220984	68870984	69570984	LOC122906606
6	157339177	4.88241		6	176891265	2.80557		7	168328413	2.97032		1	69588601	69238601	69938601	CCN2
6	157426666	4.88241		6	179606471	2.80557		4	5272384	2.96824		1	69588601	69238601	69938601	LOC122899515
6	157489242	4.88241		6	179635279	2.80557		4	5276557	2.96824		1	69588601	69238601	69938601	LOC122899209
6	157540742	4.88241		6	180616419	2.80557		6	190090165	2.96342		1	69588601	69238601	69938601	MED23
11	205006893	4.88241		6	180831825	2.80557		6	190096662	2.96342		1	69588601	69238601	69938601	ARG1
5	145033022	4.82778		6	181396711	2.80557		6	190117212	2.96342		1	69588601	69238601	69938601	ENPP1
13	11186494	4.82778		6	182268224	2.80557		6	190123116	2.96342		1	69588601	69238601	69938601	ENPP3
11	7173861	4.80924		6	198062986	2.80557		2	66038751	2.95921		1	69588601	69238601	69938601	AKAP7
7	8675183	4.7933		6	208227829	2.80557		2	66058095	2.95921		1	69588601	69238601	69938601	LOC122906606
7	181131461	4.7933		6	208227959	2.80557		7	168787962	2.9527		1	69632948	69282948	69982948	LOC122899515
8	117440244	4.78577		1	57019699	2.74643		4	75628873	2.94834		1	69632948	69282948	69982948	LOC122899209
8	117444031	4.78577		1	49015015	2.72756		7	171453327	2.94728		1	69632948	69282948	69982948	PNO1
7	177465615	4.76512		2	7177887	2.72756		4	5286680	2.94163		1	69632948	69282948	69982948	LOC122899571
13	24089780	4.72962		3	169594938	2.72756		7	170150086	2.93498		1	69632948	69282948	69982948	MED23
8	120826622	4.72494		3	180544241	2.72756		3	172198292	2.92241		1	69632948	69282948	69982948	ARG1
7	170379499	4.71587		3	48886328	2.72756		3	172240154	2.92241		1	69632948	69282948	69982948	LOC122899220
7	170589760	4.71587		6	163478455	2.72756		11	7627454	2.91253		1	69632948	69282948	69982948	ENPP1
8	120548685	4.71587		3	134234120	2.67807		7	168494160	2.91163		1	69632948	69282948	69982948	ENPP3
8	120559860	4.71587		6	182126586	2.67807		7	171318542	2.91119		1	69632948	69282948	69982948	AKAP7
8	120563066	4.71587		3	73962710	2.6451		2	180484150	2.90106		1	69700614	69350614	70050614	LOC122899515
11	49737149	4.71587		2	133248169	2.63743		7	168305204	2.88551		1	69700614	69350614	70050614	LOC122899209
7	175428570	4.69794		1	259788980	2.625		2	71432530	2.87679		1	69700614	69350614	70050614	PNO1
7	175429983	4.69794		1	259789354	2.625		2	66475699	2.87231		1	69700614	69350614	70050614	LOC122899571
7	171453327	4.69312		1	259792971	2.625		2	72084634	2.87118		1	69700614	69350614	70050614	MED23
2	170220598	4.66749		1	267396573	2.625		7	170151441	2.87007		1	69700614	69350614	70050614	ARG1
7	188493648	4.6482		1	267417068	2.625		7	170152696	2.87007		1	69700614	69350614	70050614	LOC122899220
4	208882824	4.6371		1	302781848	2.625		7	170159589	2.87007		1	69700614	69350614	70050614	ENPP1
4	211210008	4.6371		1	308050236	2.625		2	180951089	2.86463		1	69700614	69350614	70050614	ENPP3
6	178906296	4.6371		1	56870177	2.625		10	14603383	2.86414		1	69700614	69350614	70050614	AKAP7
3	172852695	4.63548		1	57036240	2.625		5	144053175	2.86353		1	69700614	69350614	70050614	EPB41L2
5	127734648	4.62549		1	57049725	2.625		5	144055303	2.86353		1	71633489	71283489	71983489	LOC122898300
5	145966178	4.60638		1	57088936	2.625		7	168143553	2.85496		1	71633489	71283489	71983489	LOC122906788
4	207794521	4.59843		1	57090867	2.625		14	33752520	2.84569		1	71633489	71283489	71983489	LOC122897463
8	106986175	4.59599		1	57153651	2.625		11	4899789	2.83405		1	71633489	71283489	71983489	LOC122916496
9	12166184	4.59599		1	57250352	2.625		7	168792856	2.83242		1	71633489	71283489	71983489	LAMA2
13	21722354	4.59599		1	58457015	2.625		7	170210109	2.82928		1	71633489	71283489	71983489	ARHGAP18
12	7679661	4.59096		1	71633489	2.625		11	7165841	2.82685		1	72533481	72183481	72883481	LOC122899227
7	8723092	4.58853		10	48523301	2.625		2	180747395	2.82301		1	72533481	72183481	72883481	LOC122896960
11	210641253	4.58635		10	65430445	2.625		2	180748645	2.82301		1	72533481	72183481	72883481	LOC122899760
3	172198292	4.58452		11	11375987	2.625		2	71242601	2.81471		1	72533481	72183481	72883481	PTPRK
3	172240154	4.58452		14	14700263	2.625		7	171365334	2.80602		1	73201297	72851297	73551297	LOC122898227
4	5194805	4.58452		14	24608791	2.625		2	71840007	2.80306		1	73201297	72851297	73551297	LOC122899950
4	61583610	4.58452		14	38259927	2.625		2	71842246	2.80306		1	73201297	72851297	73551297	TMA7
4	67328246	4.58452		14	9942768	2.625		7	171591538	2.80227		1	73201297	72851297	73551297	LOC122899879
5	143850245	4.57131		2	204655085	2.625		2	180752266	2.79995		1	73201297	72851297	73551297	C1H6orf58
7	4564328	4.55442		2	210083772	2.625		2	71239790	2.79481		1	73201297	72851297	73551297	SOGA3
7	186275393	4.51224		2	216855476	2.625		7	171353430	2.79406		1	73201297	72851297	73551297	KIAA0408
10	52134226	4.51212		2	226629598	2.625		3	21580254	2.78727		1	73201297	72851297	73551297	PTPRK
10	52143050	4.51212		2	235208123	2.625		2	71161458	2.78118		1	73201297	72851297	73551297	THEMIS
11	54254303	4.51212		3	136940974	2.625		2	71227130	2.78118		1	73512069	73162069	73862069	LOC122898227
12	15044852	4.49725		3	149344738	2.625		4	5296707	2.77299		1	73512069	73162069	73862069	LOC122899950
13	25143305	4.49725		3	152275132	2.625		2	71799657	2.77008		1	73512069	73162069	73862069	TMA7
8	106966710	4.49502		3	152322996	2.625		2	180708605	2.76468		1	73512069	73162069	73862069	LOC122898308
12	45435247	4.49502		3	82384211	2.625		7	168559854	2.76352		1	73512069	73162069	73862069	LOC122899879
8	137781108	4.49396		6	108940602	2.625		11	30057165	2.76348		1	73512069	73162069	73862069	C1H6orf58
13	22547225	4.49396		6	108976876	2.625		7	168584617	2.76246		1	73512069	73162069	73862069	SOGA3
13	33154006	4.49396		6	108989368	2.625		5	160397724	2.75485		1	73512069	73162069	73862069	KIAA0408
13	33208458	4.49396		6	109478206	2.625		2	71112215	2.75418		1	73512069	73162069	73862069	ECHDC1
13	33259757	4.49396		6	109500980	2.625		7	1769513	2.7502		1	73512069	73162069	73862069	LOC122899238
5	139146996	4.48585		6	207421006	2.625		5	160373076	2.74761		1	73512069	73162069	73862069	THEMIS
5	115302610	4.48388		6	22550880	2.625		7	8536961	2.74012		1	73512069	73162069	73862069	RNF146
7	175103040	4.48388		6	23945943	2.625		14	33536890	2.73977		1	73512069	73162069	73862069	RSPO3
8	138434697	4.48388		6	23947163	2.625		7	171452077	2.73972		1	73513136	73163136	73863136	LOC122898227
8	138435642	4.48388		6	45159945	2.625		7	170473179	2.73491		1	73513136	73163136	73863136	LOC122899950
5	126769989	4.46596		6	61493483	2.625		7	9393674	2.73181		1	73513136	73163136	73863136	TMA7
9	50394919	4.46596		6	61510118	2.625		7	168122061	2.73081		1	73513136	73163136	73863136	LOC122898308
9	50404776	4.46596		6	207380972	2.60007		6	8371069	2.72908		1	73513136	73163136	73863136	LOC122899879
9	50406738	4.46596		1	244468603	2.5661		7	170223788	2.72714		1	73513136	73163136	73863136	C1H6orf58
9	50413716	4.46596		1	264061030	2.5661		7	171327182	2.72304		1	73513136	73163136	73863136	SOGA3
2	180734641	4.46251		1	297367278	2.5661		7	9378325	2.71193		1	73513136	73163136	73863136	KIAA0408
2	180738967	4.46251		1	297374291	2.5661		4	5375673	2.71186		1	73513136	73163136	73863136	ECHDC1
2	180752812	4.46251		1	304502505	2.5661		7	168147324	2.70169		1	73513136	73163136	73863136	LOC122899238
7	174686161	4.46251		1	50624329	2.5661		2	180929083	2.69816		1	73513136	73163136	73863136	THEMIS
7	188770416	4.46251		1	50632922	2.5661		2	180943539	2.69538		1	73513136	73163136	73863136	RNF146
7	188772791	4.46251		1	72533481	2.5661		7	8568933	2.68791		1	73513136	73163136	73863136	RSPO3
9	12706040	4.46251		1	8185279	2.5661		7	8581050	2.68791		1	73521767	73171767	73871767	LOC122898227
13	9857383	4.46251		1	8242783	2.5661		2	70966684	2.67373		1	73521767	73171767	73871767	LOC122899950
13	53102730	4.4413		1	86020308	2.5661		2	70973140	2.67373		1	73521767	73171767	73871767	TMA7
7	206998228	4.39465		10	11386876	2.5661		14	33565803	2.65712		1	73521767	73171767	73871767	LOC122898308
5	110044006	4.39187		11	203539059	2.5661		5	134453322	2.64777		1	73521767	73171767	73871767	LOC122899879
14	19931730	4.39143		11	203539429	2.5661		2	66232391	2.64584		1	73521767	73171767	73871767	C1H6orf58
5	112233127	4.3855		11	2195155	2.5661		2	66244822	2.64584		1	73521767	73171767	73871767	SOGA3
8	137516676	4.3855		11	2220334	2.5661		3	181448864	2.64386		1	73521767	73171767	73871767	KIAA0408
9	56078350	4.3855		2	1862172	2.5661		6	189634409	2.63633		1	73521767	73171767	73871767	ECHDC1
13	18929535	4.3855		2	239109700	2.5661		2	65839325	2.63352		1	73521767	73171767	73871767	LOC122899238
13	18930317	4.3855		2	32350352	2.5661		2	65840113	2.63352		1	73521767	73171767	73871767	LOC122900075
5	145997446	4.38511		2	32679866	2.5661		2	65894383	2.63352		1	73521767	73171767	73871767	THEMIS
3	27933856	4.38443		2	32679980	2.5661		7	170426588	2.62632		1	73521767	73171767	73871767	RNF146
3	102734872	4.38443		2	33303273	2.5661		8	107209560	2.62293		1	73521767	73171767	73871767	RSPO3
4	210682935	4.38443		2	33379455	2.5661		8	107212647	2.62293		1	73523033	73173033	73873033	LOC122898227
4	210691431	4.38443		2	33419715	2.5661		8	107217530	2.62293		1	73523033	73173033	73873033	LOC122899950
6	130360139	4.38443		2	53162473	2.5661		8	107223817	2.62293		1	73523033	73173033	73873033	TMA7
6	130847150	4.38443		2	66038751	2.5661		2	66140840	2.59948		1	73523033	73173033	73873033	LOC122898308
6	131890939	4.38443		2	66058095	2.5661		11	7951137	2.59901		1	73523033	73173033	73873033	LOC122899879
6	132673344	4.38443		2	71438280	2.5661		11	7689897	2.59513		1	73523033	73173033	73873033	C1H6orf58
6	133028869	4.38443		2	71442838	2.5661		2	180739077	2.59107		1	73523033	73173033	73873033	SOGA3
6	133200872	4.38443		2	71445703	2.5661		4	18419730	2.58659		1	73523033	73173033	73873033	KIAA0408
10	14603383	4.38443		2	71446268	2.5661		2	180951196	2.57225		1	73523033	73173033	73873033	ECHDC1
11	21625151	4.38443		2	71483190	2.5661		6	32324934	2.56916		1	73523033	73173033	73873033	LOC122899238
13	21441944	4.38443		2	71508281	2.5661		5	132706296	2.5635		1	73523033	73173033	73873033	LOC122900075
9	12032667	4.37915		2	71508474	2.5661		11	7675695	2.5628		1	73523033	73173033	73873033	THEMIS
13	29081945	4.37915		3	132334106	2.5661		4	18321896	2.56279		1	73523033	73173033	73873033	RNF146
3	32608025	4.36184		3	60887907	2.5661		14	33743968	2.55455		1	73523033	73173033	73873033	RSPO3
10	7646305	4.36184		3	61037670	2.5661		11	7161092	2.54461		1	86020308	85670308	86370308	LOC122897430
7	206753443	4.34191		3	61095312	2.5661		11	7163552	2.54461		1	86020308	85670308	86370308	GLP1R
2	170167163	4.34138		3	61155732	2.5661		7	170347829	2.54412		1	86020308	85670308	86370308	SAYSD1
2	170196598	4.34138		4	14226190	2.5661		2	66272921	2.54409		1	86020308	85670308	86370308	KCNK17
2	170199949	4.34138		4	157694375	2.5661		11	7849689	2.54389		1	86020308	85670308	86370308	KCNK16
2	170517744	4.34138		4	157774877	2.5661		11	30110463	2.54364		1	86020308	85670308	86370308	DNAH8
2	170524068	4.34138		4	157777443	2.5661		7	170424842	2.52693		1	86020308	85670308	86370308	KIF6
2	170735017	4.34138		4	157778956	2.5661		3	105418780	2.51816		1	86020308	85670308	86370308	KCNK5
4	6337557	4.34138		4	183738514	2.5661		11	4776874	2.51782		1	94364009	94014009	94714009	LOC122901402
7	9378325	4.33822		4	183917144	2.5661		11	29949271	2.51392		1	94364009	94014009	94714009	PTCHD4
5	143709170	4.32981		4	183949309	2.5661		11	7831244	2.51043		1	96302041	95952041	96652041	PGK2
7	10578265	4.32981		4	184081465	2.5661		3	172748803	2.50597		1	96302041	95952041	96652041	DEFB113
7	191706307	4.32787		4	184097826	2.5661		6	208778818	2.50483		1	96302041	95952041	96652041	LOC122902226
6	216166991	4.32647		4	19525549	2.5661		3	172802131	2.49927		1	96302041	95952041	96652041	LOC122899671
7	7922339	4.32647		4	213738773	2.5661		7	1831449	2.49368		1	96302041	95952041	96652041	LOC122899677
7	14653758	4.32647		4	213739220	2.5661		7	170415815	2.49069		1	96302041	95952041	96652041	LOC122899648
1	247638697	4.32464		4	213745495	2.5661		2	161642489	2.48099		1	96302041	95952041	96652041	CRISP1
3	137027127	4.30386		4	214079096	2.5661		1	216842033	2.47991		1	96302041	95952041	96652041	DEFB114
1	259794925	4.30094		4	214083831	2.5661		7	172402969	2.47293		1	96302041	95952041	96652041	LOC122899667
3	7814985	4.30094		4	214162040	2.5661		6	189698985	2.45961		1	96302041	95952041	96652041	LOC122899635
3	28163564	4.30094		4	214170873	2.5661		2	161746550	2.45912		1	99551330	99201330	99901330	LOC122899725
3	156848590	4.30094		4	32458297	2.5661		3	215637570	2.45677		1	99551330	99201330	99901330	LOC122899731
3	158077671	4.30094		4	40021447	2.5661		2	226644731	2.45378		1	99551330	99201330	99901330	LOC122897491
4	31425498	4.30094		4	60338155	2.5661		7	171752581	2.45271		1	99551330	99201330	99901330	KLHL31
4	31443458	4.30094		6	110344746	2.5661		13	36362867	2.4517		1	99551330	99201330	99901330	ELOVL5
4	31445836	4.30094		6	165425345	2.5661		4	18527109	2.4507		1	99551330	99201330	99901330	GCLC
4	31485483	4.30094		6	178922124	2.5661		2	63319588	2.44832		1	99551330	99201330	99901330	LRRC1
4	162774570	4.30094		6	178962484	2.5661		7	172753828	2.44405		1	99552974	99202974	99902974	LOC122899725
1	51730970	4.27482		6	179014627	2.5661		2	70282826	2.44283		1	99552974	99202974	99902974	LOC122899731
3	27963140	4.27482		6	179067420	2.5661		11	8015764	2.44227		1	99552974	99202974	99902974	LOC122897491
7	198721312	4.27482		6	179891502	2.5661		7	172364996	2.44164		1	99552974	99202974	99902974	KLHL31
13	25315633	4.27482		6	179897589	2.5661		6	208818900	2.43949		1	99552974	99202974	99902974	ELOVL5
7	193240468	4.27436		6	180162861	2.5661		2	72027317	2.43827		1	99552974	99202974	99902974	GCLC
7	194371560	4.24425		6	180171289	2.5661		2	67059936	2.43803		1	99552974	99202974	99902974	LRRC1
13	61738363	4.24425		6	180196335	2.5661		11	4738960	2.43751		1	99570835	99220835	99920835	LOC122899725
2	170535195	4.21519		6	180330315	2.5661		5	133107961	2.42898		1	99570835	99220835	99920835	LOC122899731
1	99551330	4.18409		6	180449810	2.5661		2	72097451	2.42751		1	99570835	99220835	99920835	LOC122897491
1	99552974	4.18409		6	180508407	2.5661		2	179779351	2.4117		1	99570835	99220835	99920835	KLHL31
1	99570835	4.18409		6	180707415	2.5661		2	228245061	2.41011		1	99570835	99220835	99920835	ELOVL5
1	99605824	4.18409		6	181447500	2.5661		3	21495993	2.40884		1	99570835	99220835	99920835	GCLC
1	300778507	4.18409		6	181635986	2.5661		5	144081493	2.40835		1	99570835	99220835	99920835	LRRC1
1	300780203	4.18409		6	181641797	2.5661		6	39952440	2.40416		1	99605824	99255824	99955824	LOC122899725
2	65839325	4.18409		6	181698382	2.5661		7	170420621	2.39573		1	99605824	99255824	99955824	LOC122899731
2	65840113	4.18409		6	181742140	2.5661		7	172420045	2.39565		1	99605824	99255824	99955824	LOC122897491
2	65894383	4.18409		6	181750057	2.5661		7	172372350	2.39537		1	99605824	99255824	99955824	LOC122902451
2	66475699	4.18409		6	181750518	2.5661		5	132589800	2.39145		1	99605824	99255824	99955824	KLHL31
2	70282826	4.18409		6	181833610	2.5661		3	172852695	2.39099		1	99605824	99255824	99955824	ELOVL5
2	70966684	4.18409		6	181842788	2.5661		5	143927841	2.38991		1	99605824	99255824	99955824	GCLC
2	70973140	4.18409		6	182052334	2.5661		7	172032175	2.38694		1	99605824	99255824	99955824	LRRC1
2	71112215	4.18409		6	182053614	2.5661		2	72132926	2.38666		1	101025350	100675350	101375350	LOC122897642
2	71161458	4.18409		6	182235563	2.5661		8	106313341	2.37668		1	101025350	100675350	101375350	LOC122898199
2	71227130	4.18409		6	182269575	2.5661		3	215863948	2.37344		1	101025350	100675350	101375350	LOC122902533
2	71239790	4.18409		6	182297624	2.5661		3	215882826	2.37344		1	101025350	100675350	101375350	FAM83B
2	71242601	4.18409		6	182338113	2.5661		13	9857383	2.372		1	101025350	100675350	101375350	HCRTR2
2	71622525	4.18409		6	182432014	2.5661		7	171761992	2.36937		1	101025350	100675350	101375350	GFRAL
2	71687756	4.18409		6	182443260	2.5661		13	5644958	2.36732		1	101025350	100675350	101375350	HMGCLL1
2	71720294	4.18409		6	182667217	2.5661		4	6564349	2.36521		1	101063142	100713142	101413142	LOC122897642
2	71842246	4.18409		6	183147034	2.5661		2	66088986	2.36419		1	101063142	100713142	101413142	LOC122898199
2	71940420	4.18409		6	184325196	2.5661		2	66093537	2.36419		1	101063142	100713142	101413142	LOC122902533
2	72097451	4.18409		6	184347980	2.5661		2	66118712	2.36419		1	101063142	100713142	101413142	FAM83B
2	72132926	4.18409		6	184357889	2.5661		2	66131187	2.36419		1	101063142	100713142	101413142	HCRTR2
2	72230485	4.18409		6	206477991	2.5661		7	172279906	2.35933		1	101063142	100713142	101413142	GFRAL
2	72240830	4.18409		6	206479588	2.5661		2	65936723	2.35598		1	101063142	100713142	101413142	HMGCLL1
2	72256237	4.18409		6	208663163	2.5661		8	107621427	2.3531		1	101105295	100755295	101455295	LOC122897642
2	72263200	4.18409		6	208715150	2.5661		3	21571347	2.35229		1	101105295	100755295	101455295	LOC122898199
2	72291464	4.18409		6	219784730	2.5661		7	8614023	2.35225		1	101105295	100755295	101455295	LOC122902533
2	72303126	4.18409		6	29532602	2.5661		7	172033151	2.3508		1	101105295	100755295	101455295	FAM83B
14	31065394	4.18409		2	174588291	2.51761		8	107159103	2.34498		1	101105295	100755295	101455295	HCRTR2
14	31105191	4.18409		2	229561039	2.4881		4	183949309	2.34467		1	101105295	100755295	101455295	GFRAL
14	31117229	4.18409		2	32698661	2.4881		3	216725937	2.34238		1	101105295	100755295	101455295	HMGCLL1
14	31121384	4.18409		2	33387238	2.4881		7	171788526	2.34078		1	101108775	100758775	101458775	LOC122897642
14	31124460	4.18409		4	7491137	2.4881		11	31616368	2.33766		1	101108775	100758775	101458775	LOC122898199
14	31127351	4.18409		10	4878765	2.48239		3	21694918	2.33742		1	101108775	100758775	101458775	LOC122902533
14	31167596	4.18409		10	59196222	2.40564		2	180039471	2.33388		1	101108775	100758775	101458775	FAM83B
2	81149815	4.17946		11	53548097	2.40564		3	216403243	2.33031		1	101108775	100758775	101458775	HCRTR2
2	180943539	4.17033		6	179093915	2.40564		6	8636569	2.32942		1	101108775	100758775	101458775	GFRAL
2	180951196	4.17033		1	87935982	2.3505		8	106301429	2.32689		1	101108775	100758775	101458775	HMGCLL1
10	37320194	4.17033		4	29248038	2.3505		1	54788030	2.32546		1	101113142	100763142	101463142	LOC122897642
11	210629005	4.17033		6	182747133	2.3505		2	228228086	2.32086		1	101113142	100763142	101463142	LOC122898199
3	57967639	4.15617		6	219726924	2.3505		2	66172505	2.31491		1	101113142	100763142	101463142	LOC122902533
6	182324488	4.15063		9	40894826	2.3505		3	216619855	2.31348		1	101113142	100763142	101463142	FAM83B
7	184164871	4.15063		11	201815723	2.30608		3	216074351	2.30153		1	101113142	100763142	101463142	HCRTR2
13	138221862	4.15063		4	31081769	2.27249		13	36705041	2.29489		1	101113142	100763142	101463142	GFRAL
2	32056125	4.14412		1	133152340	2.24393		3	216084076	2.29468		1	101113142	100763142	101463142	HMGCLL1
7	124812779	4.14076		1	62078757	2.24393		4	6000991	2.29382		1	101141216	100791216	101491216	LOC122898199
12	7164836	4.12972		2	210098243	2.24393		2	179807416	2.29018		1	101141216	100791216	101491216	LOC122902533
10	38044116	4.12395		3	21495993	2.24393		11	4890393	2.29013		1	101141216	100791216	101491216	FAM83B
1	247627925	4.10959		4	10461429	2.24393		6	8533609	2.28819		1	101141216	100791216	101491216	HCRTR2
5	126440475	4.10912		6	28907473	2.24393		5	132570345	2.28733		1	101141216	100791216	101491216	GFRAL
5	147314679	4.09366		6	40465761	2.24393		5	134520905	2.28516		1	101141216	100791216	101491216	HMGCLL1
8	138149150	4.09366		11	21625302	2.24306		5	160416836	2.28284		1	216842033	216492033	217192033	LOC122896824
9	58289620	4.09366		11	21629234	2.24306		13	36041176	2.28039		1	216842033	216492033	217192033	LOC122896471
9	58325225	4.09366		11	72694447	2.24306		3	21589478	2.2762		1	216842033	216492033	217192033	LOC122918584
10	4366793	4.09202		14	20272312	2.24306		6	208663163	2.27262		1	216842033	216492033	217192033	LOC122897203
7	193965569	4.0917		3	30349238	2.24306		13	36575987	2.2627		1	216842033	216492033	217192033	BTF3
7	35466122	4.05946		7	189332165	2.24306		11	29795377	2.25828		1	216842033	216492033	217192033	LOC122897767
8	107644008	4.0418		1	239018291	2.22907		11	8007409	2.25275		1	216842033	216492033	217192033	FOXD1
8	107653315	4.0418		1	239084818	2.22907		1	73201297	2.25003		1	216842033	216492033	217192033	UTP15
7	182792000	4.03441		1	269593095	2.22907		11	4889041	2.24657		1	216842033	216492033	217192033	ANKRA2
8	111086203	4.03441		1	269597638	2.22907		8	107658406	2.24625		1	216842033	216492033	217192033	LOC122889428
5	146290280	4.02822		1	269724501	2.22907		13	36004287	2.24245		1	216842033	216492033	217192033	ARHGEF28
13	34826643	4.02822		1	269929785	2.22907		10	58768762	2.24175		1	244468603	244118603	244818603	LOC122897657
2	228245061	3.99911		1	304504014	2.22907		2	178553567	2.2399		1	244468603	244118603	244818603	JADE2
5	146851926	3.98616		1	305091621	2.22907		2	179890875	2.23731		1	244468603	244118603	244818603	CDKN2AIPNL
5	3820750	3.9838		1	307876082	2.22907		3	9839263	2.23579		1	244468603	244118603	244818603	UBE2B
5	156967723	3.92526		1	310795641	2.22907		5	132669863	2.23295		1	244468603	244118603	244818603	SKP1
9	26753588	3.91983		1	315137811	2.22907		2	72230485	2.23247		1	244468603	244118603	244818603	TCF7
13	146164219	3.91983		1	35884466	2.22907		11	31597320	2.23057		1	244468603	244118603	244818603	VDAC1
7	8045659	3.91807		1	35896598	2.22907		4	6738669	2.23054		1	244468603	244118603	244818603	C1H5orf15
7	194742835	3.91807		1	56478555	2.22907		11	30326339	2.22911		1	244468603	244118603	244818603	LOC122891679
11	16970307	3.91448		1	56514998	2.22907		8	107364641	2.22461		1	259617393	259267393	259967393	LOC122896594
1	314845470	3.9057		1	69875297	2.22907		13	5646902	2.22343		1	259617393	259267393	259967393	TENM2
14	20917756	3.9057		1	85912005	2.22907		2	180388289	2.22278		1	259725596	259375596	260075596	LOC122896594
14	28420705	3.9057		10	10717370	2.22907		2	178544982	2.22266		1	259725596	259375596	260075596	TENM2
9	34018708	3.89478		10	43147301	2.22907		2	178550664	2.22266		1	259788980	259438980	260138980	LOC122896594
8	137870570	3.88815		10	58176733	2.22907		3	131081324	2.22195		1	259788980	259438980	260138980	TENM2
1	303300377	3.88808		10	64837018	2.22907		8	106796453	2.22015		1	259789354	259439354	260139354	LOC122896594
6	40593413	3.88808		10	68152200	2.22907		3	216403731	2.21905		1	259789354	259439354	260139354	TENM2
11	204711388	3.88808		10	68581146	2.22907		5	143709170	2.21821		1	259792971	259442971	260142971	LOC122896594
7	190552384	3.87594		11	203535435	2.22907		6	32033509	2.21771		1	259792971	259442971	260142971	TENM2
7	173537919	3.87583		11	205364472	2.22907		6	32034988	2.21771		1	259794925	259444925	260144925	LOC122896594
7	174004432	3.87583		11	205369776	2.22907		5	151703725	2.21443		1	259794925	259444925	260144925	TENM2
7	184339109	3.87583		11	205395745	2.22907		6	39966700	2.21378		1	267396573	267046573	267746573	LOC122897447
7	184349527	3.87583		11	205425480	2.22907		1	304502505	2.20775		1	267396573	267046573	267746573	LOC122892552
7	190850951	3.87583		11	205600227	2.22907		4	3078362	2.20701		1	267396573	267046573	267746573	LOC122897778
12	47774797	3.87583		11	2485538	2.22907		7	8675183	2.2067		1	267396573	267046573	267746573	IL12B
13	53104897	3.87583		14	14699908	2.22907		2	72240830	2.20373		1	267396573	267046573	267746573	UBLCP1
12	114914411	3.86095		14	27807694	2.22907		10	58810991	2.19984		1	267396573	267046573	267746573	RNF145
5	109577981	3.85033		14	29542252	2.22907		8	106900990	2.19875		1	267396573	267046573	267746573	LOC122892483
7	179754176	3.85033		14	29798490	2.22907		2	72256237	2.19726		1	267396573	267046573	267746573	EBF1
5	40618205	3.8482		14	36471087	2.22907		2	72263200	2.19726		1	267417068	267067068	267767068	LOC122897447
5	40708928	3.8482		2	11060781	2.22907		2	72291464	2.19726		1	267417068	267067068	267767068	LOC122892552
7	36303515	3.81863		2	198803499	2.22907		4	75931372	2.19534		1	267417068	267067068	267767068	LOC122897778
7	195527034	3.81863		2	210080248	2.22907		11	211720253	2.19496		1	267417068	267067068	267767068	IL12B
3	3647938	3.81858		2	220603009	2.22907		6	182324488	2.19407		1	267417068	267067068	267767068	UBLCP1
7	171408813	3.81738		2	71432530	2.22907		7	170589760	2.19034		1	267417068	267067068	267767068	RNF145
5	159484579	3.80167		2	71484048	2.22907		7	172657962	2.18784		1	267417068	267067068	267767068	LOC122892483
9	87726363	3.80167		2	71505237	2.22907		11	197890918	2.18438		1	267417068	267067068	267767068	EBF1
5	139214334	3.80067		2	7919072	2.22907		11	30700566	2.18386		1	292283044	291933044	292633044	LOC122902285
7	195363111	3.80067		3	127981572	2.22907		3	216437218	2.18326		1	292283044	291933044	292633044	DROSHA
7	10766313	3.79587		3	131898172	2.22907		3	216446932	2.18326		1	292283044	291933044	292633044	PDZD2
7	171327182	3.79587		3	132991984	2.22907		9	50231709	2.17967		1	292283044	291933044	292633044	C1H5orf22
11	205232981	3.76443		3	138069908	2.22907		2	226629598	2.17664		1	292283044	291933044	292633044	CDH6
6	185483820	3.71917		3	155249640	2.22907		6	189687813	2.1757		1	292286103	291936103	292636103	LOC122902285
13	54383367	3.71194		3	158478554	2.22907		6	189694036	2.1757		1	292286103	291936103	292636103	DROSHA
2	71840007	3.69038		3	158611873	2.22907		2	161770032	2.17495		1	292286103	291936103	292636103	PDZD2
9	86368805	3.68519		3	158639612	2.22907		11	29786376	2.17314		1	292286103	291936103	292636103	C1H5orf22
7	187936660	3.67182		3	34215687	2.22907		6	189455967	2.17094		1	292286103	291936103	292636103	CDH6
9	11603290	3.67182		3	423779	2.22907		3	216359711	2.16894		1	299530870	299180870	299880870	CDH12
5	126446942	3.66895		3	42383996	2.22907		3	215821685	2.16826		1	300778507	300428507	301128507	LOC122895712
13	90257557	3.65968		3	42385667	2.22907		2	180433789	2.16777		1	300780203	300430203	301130203	LOC122895712
7	190593739	3.6568		3	77433064	2.22907		3	181451011	2.16719		1	301030311	300680311	301380311	LOC122895712
14	16339519	3.65643		3	77952936	2.22907		6	189441867	2.16474		1	301030311	300680311	301380311	LOC122897361
11	201818527	3.64362		3	88534025	2.22907		11	18378276	2.16171		1	301767041	301417041	302117041	LOC122902351
9	51970521	3.57071		3	88538238	2.22907		2	180011107	2.15572		1	301767041	301417041	302117041	LOC122895773
1	308147652	3.56536		3	88545099	2.22907		2	180028577	2.15572		1	301767041	301417041	302117041	LOC122895827
5	118131966	3.55611		3	90032231	2.22907		2	161990487	2.15514		1	301767041	301417041	302117041	CDH18
7	33756332	3.55182		3	90037434	2.22907		4	25177632	2.15127		1	302781848	302431848	303131848	LOC122898283
13	18551116	3.55182		3	90049175	2.22907		1	307614025	2.14549		1	302781848	302431848	303131848	LOC122895840
13	18553273	3.55182		3	90049982	2.22907		7	8614671	2.14524		1	302781848	302431848	303131848	LOC122902365
7	44099117	3.54951		3	90052498	2.22907		2	162021121	2.14227		1	302781848	302431848	303131848	LOC122902359
8	107621427	3.54768		3	90063430	2.22907		3	89571954	2.14121		1	303300377	302950377	303650377	LOC122895840
1	69588601	3.54255		4	182724478	2.22907		2	232355540	2.14106		1	303300377	302950377	303650377	LOC122902365
1	69632948	3.54255		4	182730928	2.22907		11	30134479	2.14096		1	303300377	302950377	303650377	LOC122897188
1	301767041	3.54255		4	194680235	2.22907		11	8012152	2.14014		1	303300377	302950377	303650377	LOC122902359
2	57489530	3.54255		4	20043850	2.22907		8	106822804	2.13536		1	303300377	302950377	303650377	BASP1
3	32501825	3.54255		4	212696832	2.22907		11	210351236	2.133		1	303300377	302950377	303650377	LOC122895859
3	57638464	3.54255		4	226561707	2.22907		4	5271888	2.13069		1	303300377	302950377	303650377	MYO10
3	58151556	3.54255		4	226611944	2.22907		3	37110065	2.12936		1	304502505	304152505	304852505	LOC122897178
3	58388458	3.54255		4	57467455	2.22907		3	37112362	2.12936		1	304502505	304152505	304852505	MARCHF11
3	58537279	3.54255		4	57556481	2.22907		14	33424859	2.12868		1	304502505	304152505	304852505	FBXL7
3	58596038	3.54255		4	57584094	2.22907		7	172558545	2.12858		1	304502505	304152505	304852505	LOC122895826
3	59178038	3.54255		4	72524908	2.22907		1	54795092	2.1252		1	308050236	307700236	308400236	CTNND2
3	59897925	3.54255		4	72526171	2.22907		4	7671222	2.12249		1	308706691	308356691	309056691	LOC122898259
3	59898784	3.54255		4	72536678	2.22907		9	50394919	2.12224		1	308706691	308356691	309056691	ANKRD33B
3	133445390	3.54255		4	72539690	2.22907		9	50404776	2.12224		1	308706691	308356691	309056691	ROPN1L
3	133497267	3.54255		4	72540214	2.22907		9	50406738	2.12224		1	308706691	308356691	309056691	LOC122895945
3	133504823	3.54255		4	72541214	2.22907		9	50413716	2.12224		1	308706691	308356691	309056691	MARCHF6
3	133545235	3.54255		4	72548910	2.22907		9	50692499	2.12166		1	308706691	308356691	309056691	CTNND2
3	134031427	3.54255		4	72559611	2.22907		13	37656406	2.12149		2	1862172	1512172	2212172	ACTRT2
3	134092402	3.54255		6	102406754	2.22907		7	8666169	2.11961		2	1862172	1512172	2212172	LOC122898855
3	134190782	3.54255		6	14799563	2.22907		7	8672430	2.11961		2	1862172	1512172	2212172	TPRG1L
3	169345057	3.54255		6	15255451	2.22907		4	181234275	2.11806		2	1862172	1512172	2212172	SMIM1
3	169363360	3.54255		6	175413801	2.22907		5	132647938	2.11729		2	1862172	1512172	2212172	ARHGEF16
3	169378094	3.54255		6	175442617	2.22907		8	140260290	2.11707		2	1862172	1512172	2212172	LOC122898827
3	169469403	3.54255		6	184138620	2.22907		4	215335332	2.11627		2	1862172	1512172	2212172	WRAP73
3	169636215	3.54255		6	185861319	2.22907		3	216159505	2.11524		2	1862172	1512172	2212172	LOC122899368
3	169981371	3.54255		6	185881210	2.22907		11	30311247	2.11488		2	1862172	1512172	2212172	CCDC27
3	170059823	3.54255		6	195998399	2.22907		11	30320178	2.11488		2	1862172	1512172	2212172	LRRC47
3	170068347	3.54255		6	197646585	2.22907		9	50276958	2.11276		2	1862172	1512172	2212172	CEP104
3	173120448	3.54255		6	197646732	2.22907		14	33475884	2.10483		2	1862172	1512172	2212172	DFFB
3	173616893	3.54255		6	198215880	2.22907		5	132645029	2.10481		2	1862172	1512172	2212172	PRDM16
3	173693007	3.54255		6	208737365	2.22907		11	30216891	2.10232		2	1862172	1512172	2212172	MEGF6
4	16565977	3.54255		6	209692458	2.22907		5	133038538	2.10217		2	1862172	1512172	2212172	TP73
4	62838541	3.54255		6	213401252	2.22907		5	133040823	2.10217		2	7177887	6827887	7527887	LOC122898572
4	183354099	3.54255		6	215848343	2.22907		8	105923827	2.09942		2	7177887	6827887	7527887	LOC122901644
4	218917577	3.54255		6	26938665	2.22907		2	161856890	2.09575		2	7177887	6827887	7527887	LOC122899429
6	163169436	3.54255		6	27590680	2.22907		6	174389806	2.09338		2	7177887	6827887	7527887	RBP7
6	163194650	3.54255		6	40343616	2.22907		3	215916446	2.08256		2	7177887	6827887	7527887	TMEM201
6	163371633	3.54255		6	9483941	2.22907		3	215972982	2.08256		2	7177887	6827887	7527887	PIK3CD
6	163395325	3.54255		6	9485821	2.22907		3	216011376	2.08256		2	7177887	6827887	7527887	CTNNBIP1
6	163397136	3.54255		6	95774916	2.22907		3	9801545	2.07517		2	7177887	6827887	7527887	LZIC
6	163426257	3.54255		6	9732323	2.22907		4	218917830	2.07472		2	7177887	6827887	7527887	NMNAT1
6	163428617	3.54255		1	305270183	2.22506		4	5981322	2.07208		2	7177887	6827887	7527887	PGD
6	163502064	3.54255		2	108350446	2.19003		11	30769332	2.07167		2	7177887	6827887	7527887	CLSTN1
6	163506375	3.54255		4	226566224	2.19003		8	106919494	2.07127		2	7177887	6827887	7527887	UBE4B
6	163514350	3.54255		1	109231014	2.15106		7	167689130	2.06598		2	7177887	6827887	7527887	KIF1B
6	176886224	3.54255		1	269720018	2.15106		13	36062708	2.06554		2	31619066	31269066	31969066	ZFP69B
6	176887853	3.54255		1	283181612	2.15106		5	158971770	2.06335		2	31619066	31269066	31969066	LOC122899103
6	176891265	3.54255		1	46358562	2.15106		4	75466869	2.06171		2	31619066	31269066	31969066	CITED4
6	198062986	3.54255		1	7152163	2.15106		9	50799090	2.06116		2	31619066	31269066	31969066	LOC122899826
6	208227829	3.54255		1	9157723	2.15106		11	11794880	2.06091		2	31619066	31269066	31969066	SLFNL1
6	208227959	3.54255		2	154794474	2.15106		11	210629005	2.05528		2	31619066	31269066	31969066	LOC122898502
10	3762762	3.54255		2	45370162	2.15106		2	202171781	2.05528		2	31619066	31269066	31969066	SMAP2
10	3785451	3.54255		2	46163479	2.15106		7	7787191	2.05425		2	31619066	31269066	31969066	ZFP69
10	4878191	3.54255		4	226736064	2.15106		8	108253973	2.05172		2	31619066	31269066	31969066	EXO5
10	43226715	3.54255		4	72537488	2.15106		11	31091917	2.05149		2	31619066	31269066	31969066	ZNF684
11	204668052	3.54255		4	76898666	2.15106		8	139634409	2.04795		2	31619066	31269066	31969066	NFYC
5	15242638	3.52506		6	13733014	2.15106		2	161887770	2.0472		2	31619066	31269066	31969066	KCNQ4
4	207791063	3.51713		6	177123665	2.15106		2	161921090	2.0472		2	31619066	31269066	31969066	CTPS1
7	9145162	3.51428		6	36391183	2.15106		2	72293739	2.0432		2	31619066	31269066	31969066	SCMH1
1	13871525	3.5086		1	300778507	2.14995		4	218923055	2.04231		2	31619066	31269066	31969066	RIMS3
1	284803933	3.5086		1	300780203	2.14995		6	187379961	2.04149		2	31650941	31300941	32000941	ZFP69B
1	284838249	3.5086		1	99551330	2.14995		6	208715150	2.03601		2	31650941	31300941	32000941	LOC122899103
1	284846218	3.5086		1	99552974	2.14995		11	14848992	2.03404		2	31650941	31300941	32000941	CITED4
1	284854816	3.5086		1	99570835	2.14995		2	202128923	2.03258		2	31650941	31300941	32000941	LOC122899826
1	284878171	3.5086		1	99605824	2.14995		2	202130443	2.03258		2	31650941	31300941	32000941	SLFNL1
1	284920170	3.5086		10	14603383	2.14995		2	202133113	2.03258		2	31650941	31300941	32000941	LOC122898502
1	284952658	3.5086		11	21625151	2.14995		8	107586693	2.0307		2	31650941	31300941	32000941	ZFP69
1	284964191	3.5086		13	21441944	2.14995		11	30153670	2.02871		2	31650941	31300941	32000941	EXO5
3	37513443	3.5086		14	31065394	2.14995		7	37276799	2.02795		2	31650941	31300941	32000941	ZNF684
3	88429191	3.5086		14	31105191	2.14995		8	140235731	2.0278		2	31650941	31300941	32000941	NFYC
6	94333007	3.5086		14	31117229	2.14995		7	9626843	2.02334		2	31650941	31300941	32000941	KCNQ4
7	176698243	3.50353		14	31121384	2.14995		13	37437167	2.02281		2	31650941	31300941	32000941	CTPS1
7	176710225	3.50353		14	31124460	2.14995		3	63745222	2.02228		2	31650941	31300941	32000941	SCMH1
7	176716728	3.50353		14	31127351	2.14995		11	205232981	2.02186		2	31650941	31300941	32000941	RIMS3
7	179533497	3.50353		14	31167596	2.14995		13	35874713	2.02126		2	32056125	31706125	32406125	LOC122899826
7	179533753	3.50353		2	65839325	2.14995		6	44634808	2.02067		2	32056125	31706125	32406125	SLFNL1
7	179533891	3.50353		2	65840113	2.14995		8	106330068	2.01637		2	32056125	31706125	32406125	LOC122898502
7	181025796	3.50353		2	65894383	2.14995		13	37255147	2.01593		2	32056125	31706125	32406125	EDN2
1	31292769	3.49604		2	66475699	2.14995		11	31707910	2.01585		2	32056125	31706125	32406125	LOC122899831
10	56276280	3.49604		2	70282826	2.14995		7	172500134	2.01182		2	32056125	31706125	32406125	CTPS1
10	56290551	3.49604		2	70966684	2.14995		9	51027284	2.00767		2	32056125	31706125	32406125	FOXO6
10	56298256	3.49604		2	70973140	2.14995		3	9815856	2.00338		2	32056125	31706125	32406125	SCMH1
10	56310020	3.49604		2	71112215	2.14995		2	180047412	2.0027		2	32056125	31706125	32406125	HIVEP3
5	143299420	3.48568		2	71161458	2.14995		8	106290639	2.00227		2	32350352	32000352	32700352	EDN2
5	143306005	3.48568		2	71227130	2.14995		8	106296408	2.00227		2	32350352	32000352	32700352	LOC122899831
5	143420132	3.48568		2	71239790	2.14995		7	7653832	2.0021		2	32350352	32000352	32700352	LOC122901475
8	120817281	3.48568		2	71242601	2.14995						2	32350352	32000352	32700352	FOXO6
8	120824064	3.48568		2	71622525	2.14995						2	32350352	32000352	32700352	HIVEP3
5	7742326	3.48124		2	71687756	2.14995						2	32350352	32000352	32700352	LOC122899832
12	18477145	3.48124		2	71720294	2.14995						2	32679866	32329866	33029866	LOC122901475
5	148175263	3.45764		2	71842246	2.14995						2	32679866	32329866	33029866	GUCA2B
9	84135645	3.45764		2	71940420	2.14995						2	32679866	32329866	33029866	GUCA2A
13	34504348	3.45764		2	72097451	2.14995						2	32679866	32329866	33029866	LOC122898675
13	34665099	3.45764		2	72132926	2.14995						2	32679866	32329866	33029866	RIMKLA
5	150357389	3.44675		2	72230485	2.14995						2	32679866	32329866	33029866	FOXJ3
8	126694590	3.44675		2	72240830	2.14995						2	32679866	32329866	33029866	ZMYND12
7	98151568	3.44527		2	72256237	2.14995						2	32679866	32329866	33029866	LOC122899832
7	98248840	3.44527		2	72263200	2.14995						2	32679980	32329980	33029980	LOC122901475
7	184881046	3.44527		2	72291464	2.14995						2	32679980	32329980	33029980	GUCA2B
9	7173814	3.44527		2	72303126	2.14995						2	32679980	32329980	33029980	GUCA2A
13	14329119	3.44527		3	102734872	2.14995						2	32679980	32329980	33029980	LOC122898675
7	157116684	3.43632		3	172198292	2.14995						2	32679980	32329980	33029980	RIMKLA
7	170748956	3.43632		3	172240154	2.14995						2	32679980	32329980	33029980	FOXJ3
9	29687537	3.43632		3	27933856	2.14995						2	32679980	32329980	33029980	ZMYND12
5	40581782	3.42608		4	210682935	2.14995						2	32679980	32329980	33029980	LOC122899832
5	40664525	3.42608		4	210691431	2.14995						2	33303273	32953273	33653273	LOC122898675
13	133164001	3.42344		4	5194805	2.14995						2	33303273	32953273	33653273	PPCS
5	145241444	3.39832		4	61583610	2.14995						2	33303273	32953273	33653273	LOC122898503
13	24243207	3.39832		4	67328246	2.14995						2	33303273	32953273	33653273	LOC122901409
1	57019699	3.39461		6	130360139	2.14995						2	33303273	32953273	33653273	LOC122901546
2	222974756	3.36988		6	130847150	2.14995						2	33303273	32953273	33653273	LOC122899842
7	173380831	3.36988		6	131890939	2.14995						2	33303273	32953273	33653273	LOC122901431
8	73874001	3.36988		6	132673344	2.14995						2	33303273	32953273	33653273	LOC122899845
8	73876007	3.36988		6	133028869	2.14995						2	33303273	32953273	33653273	LOC122899849
8	73927178	3.36988		6	133200872	2.14995						2	33303273	32953273	33653273	LOC122899848
8	74040435	3.36988		6	176888496	2.14839						2	33303273	32953273	33653273	LOC122899846
8	74041402	3.36988		1	108931351	2.11403						2	33303273	32953273	33653273	LOC122898680
8	74085692	3.36988		1	116732632	2.11403						2	33303273	32953273	33653273	LOC122899105
8	74101315	3.36988		1	117083602	2.11403						2	33303273	32953273	33653273	RIMKLA
8	74129235	3.36988		1	139842307	2.11403						2	33303273	32953273	33653273	PPIH
8	74163722	3.36988		1	140951682	2.11403						2	33303273	32953273	33653273	YBX1
8	74211108	3.36988		1	142125576	2.11403						2	33303273	32953273	33653273	CLDN19
8	74222680	3.36988		1	173321728	2.11403						2	33303273	32953273	33653273	P3H1
9	94662187	3.36476		1	174684755	2.11403						2	33303273	32953273	33653273	C2H1orf50
5	151703725	3.36281		1	174696175	2.11403						2	33303273	32953273	33653273	LOC122898678
7	177095484	3.36281		1	174712562	2.11403						2	33303273	32953273	33653273	ZNF691
5	106869658	3.35398		1	174724757	2.11403						2	33303273	32953273	33653273	ZMYND12
5	106954937	3.35398		1	174731817	2.11403						2	33303273	32953273	33653273	CCDC30
11	6361577	3.35398		1	288541386	2.11403						2	33303273	32953273	33653273	TMEM269
5	122860887	3.35035		1	297722276	2.11403						2	33303273	32953273	33653273	SLC2A1
7	184832123	3.35035		1	302813326	2.11403						2	33379455	33029455	33729455	PPCS
9	72620769	3.35035		1	303152007	2.11403						2	33379455	33029455	33729455	LOC122898503
2	7177887	3.3475		1	305882246	2.11403						2	33379455	33029455	33729455	LOC122901409
3	48886328	3.3475		1	307243809	2.11403						2	33379455	33029455	33729455	LOC122901546
3	169594938	3.3475		1	307265737	2.11403						2	33379455	33029455	33729455	LOC122899842
3	180544241	3.3475		1	308064104	2.11403						2	33379455	33029455	33729455	LOC122901431
6	163478455	3.3475		1	38053845	2.11403						2	33379455	33029455	33729455	LOC122899845
2	168075859	3.34367		1	5844721	2.11403						2	33379455	33029455	33729455	LOC122899849
2	180764481	3.34367		1	62420822	2.11403						2	33379455	33029455	33729455	LOC122899848
3	46690591	3.34367		1	63951729	2.11403						2	33379455	33029455	33729455	LOC122899846
5	42124268	3.34161		1	66721542	2.11403						2	33379455	33029455	33729455	LOC122898680
6	184785559	3.34082		1	71191164	2.11403						2	33379455	33029455	33729455	LOC122899105
7	30524848	3.34082		1	71953723	2.11403						2	33379455	33029455	33729455	LOC122898681
11	4899789	3.34082		1	72182739	2.11403						2	33379455	33029455	33729455	LOC122898682
1	68227456	3.31341		1	73546650	2.11403						2	33379455	33029455	33729455	LOC122901312
12	18476702	3.31246		1	73546790	2.11403						2	33379455	33029455	33729455	LOC122898683
1	68150023	3.30722		1	76834568	2.11403						2	33379455	33029455	33729455	LOC122901390
12	48377107	3.30238		1	77193805	2.11403						2	33379455	33029455	33729455	PPIH
14	16352172	3.30238		1	77623582	2.11403						2	33379455	33029455	33729455	YBX1
7	35346012	3.30013		1	80649246	2.11403						2	33379455	33029455	33729455	CLDN19
5	133573540	3.29306		1	84230409	2.11403						2	33379455	33029455	33729455	P3H1
5	150584992	3.29306		1	84295090	2.11403						2	33379455	33029455	33729455	C2H1orf50
7	193186868	3.29306		1	85130862	2.11403						2	33379455	33029455	33729455	LOC122898678
8	114716656	3.29306		1	85155430	2.11403						2	33379455	33029455	33729455	ZNF691
9	54730454	3.29306		1	85159366	2.11403						2	33379455	33029455	33729455	FAM183A
13	42972448	3.29306		10	50867007	2.11403						2	33379455	33029455	33729455	EBNA1BP2
1	308706691	3.28696		10	50881804	2.11403						2	33379455	33029455	33729455	CFAP57
2	56777861	3.28696		10	57890226	2.11403						2	33379455	33029455	33729455	ZMYND12
2	56792329	3.28696		10	63941221	2.11403						2	33379455	33029455	33729455	CCDC30
2	191728564	3.28696		10	64109196	2.11403						2	33379455	33029455	33729455	TMEM269
2	221867640	3.28696		10	65773350	2.11403						2	33379455	33029455	33729455	SLC2A1
2	235127720	3.28696		11	17669154	2.11403						2	33419715	33069715	33769715	LOC122898503
3	34452074	3.28696		11	17797546	2.11403						2	33419715	33069715	33769715	LOC122901409
3	101271842	3.28696		11	17832369	2.11403						2	33419715	33069715	33769715	LOC122901546
4	5375673	3.28696		11	204750891	2.11403						2	33419715	33069715	33769715	LOC122899842
4	9159840	3.28696		11	204832385	2.11403						2	33419715	33069715	33769715	LOC122901431
4	54974676	3.28696		11	204898309	2.11403						2	33419715	33069715	33769715	LOC122899845
4	55001635	3.28696		11	204916400	2.11403						2	33419715	33069715	33769715	LOC122899849
4	56086978	3.28696		11	211022158	2.11403						2	33419715	33069715	33769715	LOC122899848
4	61567999	3.28696		14	10263364	2.11403						2	33419715	33069715	33769715	LOC122899846
4	61569344	3.28696		2	203335796	2.11403						2	33419715	33069715	33769715	LOC122898680
5	104202003	3.28696		2	20804188	2.11403						2	33419715	33069715	33769715	LOC122899105
6	198086816	3.28696		2	211824043	2.11403						2	33419715	33069715	33769715	LOC122898681
6	198099932	3.28696		2	211827564	2.11403						2	33419715	33069715	33769715	LOC122898682
11	2157977	3.28696		2	211829261	2.11403						2	33419715	33069715	33769715	LOC122901312
13	80281291	3.28613		2	211833128	2.11403						2	33419715	33069715	33769715	LOC122898683
1	292283044	3.25308		2	211840749	2.11403						2	33419715	33069715	33769715	LOC122901390
1	292286103	3.25308		2	211842277	2.11403						2	33419715	33069715	33769715	LOC122899851
4	59689431	3.25308		2	211842407	2.11403						2	33419715	33069715	33769715	PPIH
13	72005143	3.25308		2	217340550	2.11403						2	33419715	33069715	33769715	YBX1
1	69108481	3.25091		2	220980721	2.11403						2	33419715	33069715	33769715	CLDN19
1	69114824	3.25091		2	28925817	2.11403						2	33419715	33069715	33769715	P3H1
1	69121646	3.25091		2	28927181	2.11403						2	33419715	33069715	33769715	C2H1orf50
1	69124671	3.25091		2	28927681	2.11403						2	33419715	33069715	33769715	LOC122898678
1	299530870	3.25091		3	145129850	2.11403						2	33419715	33069715	33769715	ZNF691
3	150215981	3.25091		4	180677797	2.11403						2	33419715	33069715	33769715	FAM183A
3	150238223	3.25091		4	184756827	2.11403						2	33419715	33069715	33769715	EBNA1BP2
3	150251938	3.25091		4	184761192	2.11403						2	33419715	33069715	33769715	CFAP57
3	150272711	3.25091		4	202740640	2.11403						2	33419715	33069715	33769715	CCDC30
4	13272118	3.25091		4	216736052	2.11403						2	33419715	33069715	33769715	TMEM269
6	179606471	3.25091		4	221929429	2.11403						2	33419715	33069715	33769715	SLC2A1
6	179635279	3.25091		4	227250160	2.11403						2	53162473	52812473	53512473	LOC122899129
6	180616419	3.25091		4	227255265	2.11403						2	53162473	52812473	53512473	LOC122901588
6	180831825	3.25091		4	227271627	2.11403						2	53162473	52812473	53512473	UBE2U
6	181396711	3.25091		4	227315183	2.11403						2	53162473	52812473	53512473	ROR1
6	182268224	3.25091		4	5264309	2.11403						2	53162473	52812473	53512473	CACHD1
9	55832683	3.2443		4	5271888	2.11403						2	56777861	56427861	57127861	DIRAS3
9	58267896	3.2443		4	5286680	2.11403						2	56777861	56427861	57127861	LOC122898735
13	18879593	3.2443		4	5296707	2.11403						2	56777861	56427861	57127861	LOC122898736
5	115956872	3.243		4	5619862	2.11403						2	56777861	56427861	57127861	RPE65
7	184339918	3.243		4	58042119	2.11403						2	56777861	56427861	57127861	DEPDC1
8	142578838	3.243		6	14893240	2.11403						2	56777861	56427861	57127861	WLS
9	11501419	3.243		6	14893414	2.11403						2	56785183	56435183	57135183	DIRAS3
12	16533732	3.243		6	15532181	2.11403						2	56785183	56435183	57135183	LOC122898735
5	147772698	3.23781		6	19987263	2.11403						2	56785183	56435183	57135183	LOC122898736
9	52310193	3.23781		6	19992967	2.11403						2	56785183	56435183	57135183	RPE65
5	19589909	3.22622		6	43261639	2.11403						2	56785183	56435183	57135183	DEPDC1
7	9209754	3.22622		6	80072195	2.11403						2	56785183	56435183	57135183	WLS
7	9393674	3.22622		7	179677528	2.11403						2	56792329	56442329	57142329	LOC122898735
13	152207043	3.2234		9	25451860	2.11403						2	56792329	56442329	57142329	LOC122898736
14	20957812	3.2065		2	71840007	2.10992						2	56792329	56442329	57142329	RPE65
1	29477994	3.2021		6	178891076	2.07039						2	56792329	56442329	57142329	DEPDC1
5	143291398	3.18933		3	172852695	2.06979						2	56792329	56442329	57142329	WLS
6	190740279	3.18852		4	29835607	2.0686						2	57489530	57139530	57839530	LOC122901514
13	11249392	3.18852		2	170003496	2.02205						2	57489530	57139530	57839530	LOC122898737
7	8949417	3.18771		1	308706691	2.02067						2	57489530	57139530	57839530	LRRC7
8	73188591	3.18771		10	43177746	2.02067						2	64511959	64161959	64861959	LOC122901557
8	73225116	3.18771		11	2157977	2.02067						2	64511959	64161959	64861959	LOC122901334
8	73226746	3.18771		14	30445008	2.02067						2	64511959	64161959	64861959	ST6GALNAC5
8	73253589	3.18771		14	30445721	2.02067						2	64511959	64161959	64861959	PIGK
8	73254436	3.18771		14	7612053	2.02067						2	64511959	64161959	64861959	ST6GALNAC3
8	73254612	3.18771		2	191728564	2.02067						2	64517576	64167576	64867576	LOC122901557
9	12031676	3.18762		2	221867640	2.02067						2	64517576	64167576	64867576	LOC122901334
7	11489133	3.18544		2	226644731	2.02067						2	64517576	64167576	64867576	ST6GALNAC5
13	17313822	3.18544		2	235127720	2.02067						2	64517576	64167576	64867576	PIGK
13	86978867	3.18544		2	56777861	2.02067						2	64517576	64167576	64867576	ST6GALNAC3
1	244516039	3.17839		2	56792329	2.02067						2	64538734	64188734	64888734	LOC122901557
1	244524924	3.17839		2	81148347	2.02067						2	64538734	64188734	64888734	LOC122901334
2	170524874	3.17839		2	81151008	2.02067						2	64538734	64188734	64888734	ST6GALNAC5
2	180747395	3.17839		2	81170331	2.02067						2	64538734	64188734	64888734	PIGK
2	180748645	3.17839		3	101271842	2.02067						2	64538734	64188734	64888734	ST6GALNAC3
3	21568329	3.17839		3	171388731	2.02067						2	64539189	64189189	64889189	LOC122901557
3	27877172	3.17839		3	21580254	2.02067						2	64539189	64189189	64889189	LOC122901334
3	27968105	3.17839		3	22007515	2.02067						2	64539189	64189189	64889189	ST6GALNAC5
7	198425664	3.17839		3	22008071	2.02067						2	64539189	64189189	64889189	PIGK
7	198480890	3.17839		3	29857624	2.02067						2	64539189	64189189	64889189	ST6GALNAC3
9	52464679	3.17839		3	34452074	2.02067						2	65839325	65489325	66189325	LOC122898516
13	141946825	3.17839		4	29635745	2.02067						2	65839325	65489325	66189325	LOC122901555
7	5040687	3.17798		4	29636234	2.02067						2	65839325	65489325	66189325	LOC122901570
3	73962710	3.14535		4	5375673	2.02067						2	65839325	65489325	66189325	LOC122899133
1	216842033	3.14015		4	54974676	2.02067						2	65839325	65489325	66189325	LOC122901558
5	120012924	3.13557		4	55001635	2.02067						2	65839325	65489325	66189325	NEXN
8	117535486	3.13557		4	56086978	2.02067						2	65839325	65489325	66189325	FUBP1
8	117537527	3.13557		4	61567999	2.02067						2	65839325	65489325	66189325	DNAJB4
12	3448247	3.13557		4	61569344	2.02067						2	65839325	65489325	66189325	PTGFR
13	82508950	3.13557		4	9159840	2.02067						2	65839325	65489325	66189325	MIGA1
7	120502394	3.13146		5	104202003	2.02067						2	65839325	65489325	66189325	GIPC2
5	148468529	3.11851		6	198086816	2.02067						2	65840113	65490113	66190113	LOC122898516
8	115264693	3.11851		6	198099932	2.02067						2	65840113	65490113	66190113	LOC122901555
4	29708730	3.10875		6	39952440	2.02067						2	65840113	65490113	66190113	LOC122901570
14	25539082	3.09587		3	87482154	1.98114						2	65840113	65490113	66190113	LOC122899133
5	132570345	3.07682		2	191772562	1.94642						2	65840113	65490113	66190113	LOC122901558
7	180984018	3.07682		2	56785183	1.94642						2	65840113	65490113	66190113	NEXN
7	180986579	3.07682		3	158684058	1.94642						2	65840113	65490113	66190113	FUBP1
8	142363346	3.06386		4	61547130	1.94642						2	65840113	65490113	66190113	DNAJB4
9	77180164	3.06268		1	96302041	1.94495						2	65840113	65490113	66190113	PTGFR
1	94364009	3.06236		2	234910062	1.94495						2	65840113	65490113	66190113	MIGA1
1	101025350	3.06236		2	81730159	1.94495						2	65840113	65490113	66190113	GIPC2
1	101063142	3.06236		2	81827569	1.94495						2	65894383	65544383	66244383	LOC122901555
1	101105295	3.06236		6	187379961	1.94495						2	65894383	65544383	66244383	LOC122901570
1	101108775	3.06236		1	302965442	1.91253						2	65894383	65544383	66244383	LOC122899133
1	101113142	3.06236		6	182222511	1.88452						2	65894383	65544383	66244383	LOC122901558
1	101141216	3.06236		2	167166362	1.8707						2	65894383	65544383	66244383	NEXN
2	173118754	3.06236		4	61567788	1.86507						2	65894383	65544383	66244383	FUBP1
2	173120009	3.06236		1	179008111	1.848						2	65894383	65544383	66244383	DNAJB4
2	194826673	3.06236		1	203307691	1.848						2	65894383	65544383	66244383	PTGFR
2	197401095	3.06236		1	243890082	1.848						2	65894383	65544383	66244383	IFI44L
2	198707029	3.06236		10	48597186	1.848						2	65894383	65544383	66244383	MIGA1
2	198825513	3.06236		10	70343701	1.848						2	65894383	65544383	66244383	GIPC2
2	198887162	3.06236		2	45138611	1.848						2	66038751	65688751	66388751	LOC122901570
2	200300771	3.06236		2	71481804	1.848						2	66038751	65688751	66388751	LOC122899133
3	29233112	3.06236		1	19772854	1.8451						2	66038751	65688751	66388751	LOC122901558
7	188309656	3.06236		1	19827776	1.8451						2	66038751	65688751	66388751	LOC122901496
10	58768762	3.06236		1	20131592	1.8451						2	66038751	65688751	66388751	DNAJB4
11	202891089	3.06236		1	234943816	1.8451						2	66038751	65688751	66388751	PTGFR
2	234910062	3.06106		1	262646566	1.8451						2	66038751	65688751	66388751	IFI44L
2	81148347	3.05809		1	264280996	1.8451						2	66038751	65688751	66388751	LOC122900120
2	81151008	3.05809		1	293624440	1.8451						2	66038751	65688751	66388751	GIPC2
2	81170331	3.05809		1	296447326	1.8451						2	66058095	65708095	66408095	LOC122901570
3	21580254	3.05809		1	300832872	1.8451						2	66058095	65708095	66408095	LOC122899133
3	22007515	3.05809		1	316246582	1.8451						2	66058095	65708095	66408095	LOC122901558
3	22008071	3.05809		1	45104252	1.8451						2	66058095	65708095	66408095	LOC122901496
3	29857624	3.05809		1	46879704	1.8451						2	66058095	65708095	66408095	PTGFR
3	171388731	3.05809		1	46915068	1.8451						2	66058095	65708095	66408095	IFI44L
4	29635745	3.05809		1	46915498	1.8451						2	66058095	65708095	66408095	LOC122900120
4	29636234	3.05809		1	46929615	1.8451						2	66058095	65708095	66408095	GIPC2
10	43177746	3.05809		1	46932938	1.8451						2	66475699	66125699	66825699	LOC122901496
14	7612053	3.05809		1	46936630	1.8451						2	66475699	66125699	66825699	LOC122898518
1	29502086	3.05666		1	46937074	1.8451						2	66475699	66125699	66825699	PTGFR
1	49015015	3.04551		1	46940331	1.8451						2	66475699	66125699	66825699	IFI44L
7	168846280	3.04213		1	46945873	1.8451						2	66475699	66125699	66825699	LOC122900120
5	40673379	3.03147		1	49007285	1.8451						2	66475699	66125699	66825699	ADGRL4
5	151168325	3.02991		1	49013611	1.8451						2	70282826	69932826	70632826	LOC122899136
7	206682876	3.02991		1	49361489	1.8451						2	70966684	70616684	71316684	LOC122899137
7	206704372	3.02991		1	77918847	1.8451						2	70966684	70616684	71316684	LOC122899138
7	206709521	3.02991		1	90075735	1.8451						2	70966684	70616684	71316684	TTLL7
7	206714078	3.02991		10	50459457	1.8451						2	70966684	70616684	71316684	PRKACB
7	206715361	3.02991		10	50463146	1.8451						2	70966684	70616684	71316684	SAMD13
7	206716425	3.02991		11	11252607	1.8451						2	70973140	70623140	71323140	LOC122899137
5	132706296	3.02808		11	2286027	1.8451						2	70973140	70623140	71323140	LOC122899138
12	641284	3.02808		11	2287332	1.8451						2	70973140	70623140	71323140	TTLL7
13	29070071	3.02808		11	72419653	1.8451						2	70973140	70623140	71323140	PRKACB
13	29075104	3.02808		11	72439735	1.8451						2	70973140	70623140	71323140	SAMD13
2	170517123	3.01687		11	72592364	1.8451						2	71112215	70762215	71462215	LOC122899137
9	12654424	3.01423		2	198179838	1.8451						2	71112215	70762215	71462215	LOC122899138
13	38508418	3.01423		2	23161327	1.8451						2	71112215	70762215	71462215	LOC122898753
3	50291026	3.01293		3	133162253	1.8451						2	71112215	70762215	71462215	DNASE2B
10	2838649	3.01293		3	150929854	1.8451						2	71112215	70762215	71462215	GNG5
10	37900372	3.01293		3	151073868	1.8451						2	71112215	70762215	71462215	SPATA1
10	38036274	3.01293		3	151075546	1.8451						2	71112215	70762215	71462215	TTLL7
10	38109015	3.01293		3	151197429	1.8451						2	71112215	70762215	71462215	PRKACB
10	38350254	3.01293		3	151199465	1.8451						2	71112215	70762215	71462215	RPF1
10	38350423	3.01293		3	20537434	1.8451						2	71112215	70762215	71462215	SAMD13
10	38420519	3.01293		3	228835121	1.8451						2	71161458	70811458	71511458	LOC122899137
10	38430939	3.01293		3	24162450	1.8451						2	71161458	70811458	71511458	LOC122899138
10	38454318	3.01293		3	453665	1.8451						2	71161458	70811458	71511458	TRNAK-UUU_6
11	205569927	3.01293		3	48703347	1.8451						2	71161458	70811458	71511458	LOC122898753
7	168890004	3.0107		3	65168869	1.8451						2	71161458	70811458	71511458	DNASE2B
9	12062429	3.0107		3	97099065	1.8451						2	71161458	70811458	71511458	GNG5
7	759200	3.00519		4	13165462	1.8451						2	71161458	70811458	71511458	SPATA1
11	200909567	3.00519		4	195707273	1.8451						2	71161458	70811458	71511458	TTLL7
4	59718990	2.99921		4	195736828	1.8451						2	71161458	70811458	71511458	PRKACB
7	176980481	2.98653		4	195771276	1.8451						2	71161458	70811458	71511458	RPF1
9	25450042	2.97005		4	195773017	1.8451						2	71161458	70811458	71511458	CTBS
12	21125640	2.96593		4	195788736	1.8451						2	71161458	70811458	71511458	SAMD13
13	38430223	2.95905		4	195820141	1.8451						2	71227130	70877130	71577130	LOC122899137
5	9727569	2.94296		4	204462775	1.8451						2	71227130	70877130	71577130	LOC122899138
1	33876733	2.93179		4	204466266	1.8451						2	71227130	70877130	71577130	TRNAK-UUU_6
3	37110065	2.93179		4	211363700	1.8451						2	71227130	70877130	71577130	LOC122898753
3	37112362	2.93179		4	219559187	1.8451						2	71227130	70877130	71577130	DNASE2B
3	61253027	2.93179		4	72187995	1.8451						2	71227130	70877130	71577130	GNG5
4	157838675	2.93179		4	72193448	1.8451						2	71227130	70877130	71577130	SPATA1
4	210521170	2.93179		4	73361025	1.8451						2	71227130	70877130	71577130	TTLL7
4	210523343	2.93179		6	15644843	1.8451						2	71227130	70877130	71577130	PRKACB
10	70389733	2.93179		6	39973150	1.8451						2	71227130	70877130	71577130	RPF1
10	70390522	2.93179		6	39976387	1.8451						2	71227130	70877130	71577130	CTBS
10	70826377	2.93179		6	44759732	1.8451						2	71227130	70877130	71577130	SAMD13
14	34003090	2.93179		6	65381796	1.8451						2	71239790	70889790	71589790	LOC122899137
1	56870177	2.93038		6	65510290	1.8451						2	71239790	70889790	71589790	LOC122899138
1	57036240	2.93038		7	198595532	1.79828						2	71239790	70889790	71589790	TRNAK-UUU_6
1	57049725	2.93038		1	244493112	1.77						2	71239790	70889790	71589790	LOC122898753
1	57088936	2.93038		1	84279736	1.77						2	71239790	70889790	71589790	DNASE2B
1	57090867	2.93038		1	19795558	1.76938						2	71239790	70889790	71589790	GNG5
1	57153651	2.93038		1	46924763	1.76938						2	71239790	70889790	71589790	SPATA1
1	57250352	2.93038		11	72417508	1.76938						2	71239790	70889790	71589790	LOC122900136
1	58457015	2.93038		2	180039471	1.76938						2	71239790	70889790	71589790	TTLL7
1	71633489	2.93038		2	64058923	1.76938						2	71239790	70889790	71589790	PRKACB
1	259788980	2.93038		3	137430453	1.76938						2	71239790	70889790	71589790	RPF1
1	259789354	2.93038		3	51729139	1.76938						2	71239790	70889790	71589790	CTBS
1	259792971	2.93038		3	84934467	1.76938						2	71239790	70889790	71589790	SAMD13
1	267396573	2.93038		6	124438124	1.76938						2	71242601	70892601	71592601	LOC122899137
1	267417068	2.93038		6	163512165	1.76938						2	71242601	70892601	71592601	LOC122899138
1	302781848	2.93038		11	22168476	1.76175						2	71242601	70892601	71592601	TRNAK-UUU_6
1	308050236	2.93038		2	198035744	1.76175						2	71242601	70892601	71592601	LOC122898753
2	204655085	2.93038		2	64511959	1.76175						2	71242601	70892601	71592601	DNASE2B
2	210083772	2.93038		7	198689363	1.76175						2	71242601	70892601	71592601	GNG5
2	216855476	2.93038		7	4478823	1.76175						2	71242601	70892601	71592601	SPATA1
2	226629598	2.93038		7	198675587	1.72499						2	71242601	70892601	71592601	LOC122900136
2	235208123	2.93038		1	119028260	1.7181						2	71242601	70892601	71592601	TTLL7
3	136940974	2.93038		1	119082595	1.7181						2	71242601	70892601	71592601	PRKACB
3	149344738	2.93038		1	119115433	1.7181						2	71242601	70892601	71592601	RPF1
3	152275132	2.93038		1	119129670	1.7181						2	71242601	70892601	71592601	CTBS
3	152322996	2.93038		1	119192116	1.7181						2	71242601	70892601	71592601	SAMD13
6	22550880	2.93038		1	119197077	1.7181						2	71432530	71082530	71782530	LOC122899137
6	23945943	2.93038		1	119234158	1.7181						2	71432530	71082530	71782530	LOC122899138
6	23947163	2.93038		1	119337598	1.7181						2	71432530	71082530	71782530	TRNAK-UUU_6
6	45159945	2.93038		1	119512290	1.7181						2	71432530	71082530	71782530	LOC122898755
6	61493483	2.93038		1	119600445	1.7181						2	71432530	71082530	71782530	LOC122901363
6	61510118	2.93038		1	121808909	1.7181						2	71432530	71082530	71782530	LOC122901659
6	108940602	2.93038		1	122685632	1.7181						2	71432530	71082530	71782530	LOC122901529
6	108976876	2.93038		1	12297851	1.7181						2	71432530	71082530	71782530	LOC122898753
6	108989368	2.93038		1	123250012	1.7181						2	71432530	71082530	71782530	DNASE2B
6	109478206	2.93038		1	125819963	1.7181						2	71432530	71082530	71782530	GNG5
6	109500980	2.93038		1	126517590	1.7181						2	71432530	71082530	71782530	SPATA1
6	207421006	2.93038		1	126550672	1.7181						2	71432530	71082530	71782530	LOC122900136
10	48523301	2.93038		1	126599745	1.7181						2	71432530	71082530	71782530	PRKACB
10	65430445	2.93038		1	126763603	1.7181						2	71432530	71082530	71782530	RPF1
11	11375987	2.93038		1	126769431	1.7181						2	71432530	71082530	71782530	CTBS
14	9942768	2.93038		1	129811323	1.7181						2	71432530	71082530	71782530	LPAR3
14	24608791	2.93038		1	129929203	1.7181						2	71432530	71082530	71782530	SAMD13
14	38259927	2.93038		1	130958461	1.7181						2	71438280	71088280	71788280	LOC122899137
9	22728077	2.92996		1	132678319	1.7181						2	71438280	71088280	71788280	LOC122899138
7	179379029	2.91388		1	132990074	1.7181						2	71438280	71088280	71788280	TRNAK-UUU_6
7	172279906	2.90857		1	133097163	1.7181						2	71438280	71088280	71788280	LOC122898755
5	159213594	2.9076		1	133192028	1.7181						2	71438280	71088280	71788280	LOC122901363
7	185332157	2.9076		1	133204590	1.7181						2	71438280	71088280	71788280	LOC122901659
8	69865677	2.9076		1	133214228	1.7181						2	71438280	71088280	71788280	LOC122901529
9	100604463	2.9076		1	133255801	1.7181						2	71438280	71088280	71788280	LOC122898753
13	1647076	2.9076		1	133403246	1.7181						2	71438280	71088280	71788280	DNASE2B
1	13675980	2.89423		1	166653332	1.7181						2	71438280	71088280	71788280	GNG5
1	31222142	2.89423		1	166718422	1.7181						2	71438280	71088280	71788280	SPATA1
1	31391568	2.89423		1	166734026	1.7181						2	71438280	71088280	71788280	LOC122900136
9	84128741	2.89402		1	166828976	1.7181						2	71438280	71088280	71788280	PRKACB
11	7298473	2.89251		1	167170974	1.7181						2	71438280	71088280	71788280	RPF1
9	52466563	2.89087		1	179005707	1.7181						2	71438280	71088280	71788280	CTBS
7	184123200	2.8882		1	183088561	1.7181						2	71438280	71088280	71788280	LPAR3
1	68232829	2.87425		1	183122922	1.7181						2	71438280	71088280	71788280	SAMD13
1	68258559	2.87425		1	183193945	1.7181						2	71442838	71092838	71792838	LOC122899137
8	135228098	2.87425		1	196662921	1.7181						2	71442838	71092838	71792838	LOC122899138
7	182780242	2.87279		1	196775615	1.7181						2	71442838	71092838	71792838	TRNAK-UUU_6
1	45179459	2.8714		1	196794201	1.7181						2	71442838	71092838	71792838	LOC122898755
2	64538734	2.8714		1	196809058	1.7181						2	71442838	71092838	71792838	LOC122901363
2	64539189	2.8714		1	196929767	1.7181						2	71442838	71092838	71792838	LOC122901659
2	71799657	2.8714		1	198160355	1.7181						2	71442838	71092838	71792838	LOC122901529
2	222071907	2.8714		1	238551992	1.7181						2	71442838	71092838	71792838	LOC122898753
3	47776959	2.8714		1	243897967	1.7181						2	71442838	71092838	71792838	DNASE2B
4	75820800	2.8714		1	243942399	1.7181						2	71442838	71092838	71792838	GNG5
14	20983033	2.8714		1	244156110	1.7181						2	71442838	71092838	71792838	SPATA1
7	171001048	2.84769		1	244177597	1.7181						2	71442838	71092838	71792838	LOC122900136
9	16954186	2.84769		1	244208997	1.7181						2	71442838	71092838	71792838	PRKACB
13	24630227	2.8473		1	244334973	1.7181						2	71442838	71092838	71792838	RPF1
5	127813703	2.84679		1	244339294	1.7181						2	71442838	71092838	71792838	CTBS
7	8440846	2.84679		1	244343722	1.7181						2	71442838	71092838	71792838	LPAR3
8	110338278	2.84679		1	273970726	1.7181						2	71442838	71092838	71792838	SAMD13
8	143583714	2.84679		1	276713565	1.7181						2	71443509	71093509	71793509	LOC122899137
12	43195190	2.84679		1	276716505	1.7181						2	71443509	71093509	71793509	LOC122899138
12	93506400	2.84679		1	276721571	1.7181						2	71443509	71093509	71793509	TRNAK-UUU_6
12	93521916	2.84679		1	276722396	1.7181						2	71443509	71093509	71793509	LOC122898755
13	20083518	2.84679		1	276726823	1.7181						2	71443509	71093509	71793509	LOC122901363
5	151669871	2.84234		1	290995791	1.7181						2	71443509	71093509	71793509	LOC122901659
7	95886478	2.84234		1	295033024	1.7181						2	71443509	71093509	71793509	LOC122901529
7	95924091	2.84234		1	304399485	1.7181						2	71443509	71093509	71793509	LOC122898753
7	96102258	2.84234		1	307424711	1.7181						2	71443509	71093509	71793509	DNASE2B
7	96261298	2.84234		1	311830375	1.7181						2	71443509	71093509	71793509	GNG5
13	5712241	2.84234		1	311872785	1.7181						2	71443509	71093509	71793509	SPATA1
13	39325582	2.8359		1	312099265	1.7181						2	71443509	71093509	71793509	LOC122900136
3	134234120	2.83031		1	35856417	1.7181						2	71443509	71093509	71793509	PRKACB
6	182126586	2.83031		1	38078342	1.7181						2	71443509	71093509	71793509	RPF1
2	226644731	2.82888		1	5228501	1.7181						2	71443509	71093509	71793509	CTBS
6	39952440	2.82888		1	66816215	1.7181						2	71443509	71093509	71793509	LPAR3
14	30445008	2.82888		1	68999912	1.7181						2	71443509	71093509	71793509	SAMD13
14	30445721	2.82888		1	73201297	1.7181						2	71445703	71095703	71795703	LOC122899138
4	61567788	2.82603		1	73652253	1.7181						2	71445703	71095703	71795703	TRNAK-UUU_6
1	96302041	2.82357		1	73662126	1.7181						2	71445703	71095703	71795703	LOC122898755
2	81730159	2.82357		1	73678181	1.7181						2	71445703	71095703	71795703	LOC122901363
2	81827569	2.82357		1	73678800	1.7181						2	71445703	71095703	71795703	LOC122901659
6	187379961	2.82357		1	74248405	1.7181						2	71445703	71095703	71795703	LOC122901529
5	143056556	2.80802		1	75027876	1.7181						2	71445703	71095703	71795703	LOC122898753
7	8047636	2.80802		1	75030974	1.7181						2	71445703	71095703	71795703	DNASE2B
5	122865852	2.80088		1	76432795	1.7181						2	71445703	71095703	71795703	GNG5
7	14669010	2.80088		1	76458041	1.7181						2	71445703	71095703	71795703	SPATA1
7	124833304	2.80088		1	76466050	1.7181						2	71445703	71095703	71795703	LOC122900136
2	197347278	2.80081		1	76467983	1.7181						2	71445703	71095703	71795703	PRKACB
11	8615530	2.80081		1	86327638	1.7181						2	71445703	71095703	71795703	RPF1
7	173682728	2.79731		1	86619048	1.7181						2	71445703	71095703	71795703	CTBS
2	133248169	2.79664		1	87944533	1.7181						2	71445703	71095703	71795703	LPAR3
9	15152779	2.79372		1	9113493	1.7181						2	71445703	71095703	71795703	SAMD13
9	15153113	2.79372		10	15165912	1.7181						2	71446268	71096268	71796268	LOC122899138
9	15155624	2.79372		10	17698435	1.7181						2	71446268	71096268	71796268	TRNAK-UUU_6
11	98837103	2.79372		10	20583935	1.7181						2	71446268	71096268	71796268	LOC122898755
7	184837251	2.78378		10	2085853	1.7181						2	71446268	71096268	71796268	LOC122901363
13	24403875	2.78378		10	2230399	1.7181						2	71446268	71096268	71796268	LOC122901659
3	181275820	2.78348		10	32807989	1.7181						2	71446268	71096268	71796268	LOC122901529
3	183298570	2.78348		10	33378367	1.7181						2	71446268	71096268	71796268	LOC122898753
7	184124324	2.7769		10	35956250	1.7181						2	71446268	71096268	71796268	DNASE2B
7	8340671	2.77337		10	46435920	1.7181						2	71446268	71096268	71796268	GNG5
7	38260744	2.75866		10	47373873	1.7181						2	71446268	71096268	71796268	SPATA1
9	16901494	2.75866		10	47377073	1.7181						2	71446268	71096268	71796268	LOC122900136
13	36362867	2.75866		10	48627461	1.7181						2	71446268	71096268	71796268	PRKACB
13	137027949	2.75866		10	5201065	1.7181						2	71446268	71096268	71796268	RPF1
12	83489618	2.75694		10	60729887	1.7181						2	71446268	71096268	71796268	CTBS
9	7161589	2.75518		10	60732397	1.7181						2	71446268	71096268	71796268	LPAR3
8	74065668	2.7365		10	60736344	1.7181						2	71446268	71096268	71796268	SAMD13
5	18877223	2.73629		10	60739679	1.7181						2	71481804	71131804	71831804	LOC122899138
5	37541861	2.72974		10	60746747	1.7181						2	71481804	71131804	71831804	TRNAK-UUU_6
9	17306340	2.72974		10	63951354	1.7181						2	71481804	71131804	71831804	LOC122898755
4	18419730	2.72689		10	65099606	1.7181						2	71481804	71131804	71831804	LOC122901363
6	50808627	2.72689		10	6528246	1.7181						2	71481804	71131804	71831804	LOC122901659
6	50842019	2.72689		10	65809431	1.7181						2	71481804	71131804	71831804	LOC122901529
7	31140627	2.72689		10	70404114	1.7181						2	71481804	71131804	71831804	LOC122898753
11	7784914	2.72689		10	70959449	1.7181						2	71481804	71131804	71831804	DNASE2B
5	92723903	2.72668		10	8720712	1.7181						2	71481804	71131804	71831804	GNG5
7	8243609	2.72343		11	197546660	1.7181						2	71481804	71131804	71831804	SPATA1
8	114477591	2.72343		11	200780885	1.7181						2	71481804	71131804	71831804	LOC122900136
12	115769862	2.72343		11	203173098	1.7181						2	71481804	71131804	71831804	PRKACB
12	115774051	2.72343		14	17331487	1.7181						2	71481804	71131804	71831804	RPF1
6	189911434	2.71864		14	27547055	1.7181						2	71481804	71131804	71831804	CTBS
7	5585317	2.71864		14	28548352	1.7181						2	71481804	71131804	71831804	LPAR3
9	88845239	2.71864		14	28561933	1.7181						2	71481804	71131804	71831804	SAMD13
13	51127888	2.71864		14	28709915	1.7181						2	71483190	71133190	71833190	LOC122899138
13	89069479	2.71864		14	38897532	1.7181						2	71483190	71133190	71833190	TRNAK-UUU_6
12	20404295	2.70962		2	10346297	1.7181						2	71483190	71133190	71833190	LOC122898755
2	56785183	2.7067		2	14256576	1.7181						2	71483190	71133190	71833190	LOC122901363
2	191772562	2.7067		2	155508729	1.7181						2	71483190	71133190	71833190	LOC122901659
3	158684058	2.7067		2	2182060	1.7181						2	71483190	71133190	71833190	LOC122901529
4	61547130	2.7067		2	219256881	1.7181						2	71483190	71133190	71833190	LOC122898753
1	53273154	2.70065		2	230411317	1.7181						2	71483190	71133190	71833190	DNASE2B
1	272076108	2.70065		2	237502665	1.7181						2	71483190	71133190	71833190	GNG5
2	233259248	2.70065		2	237560324	1.7181						2	71483190	71133190	71833190	SPATA1
7	30290265	2.70065		2	238411054	1.7181						2	71483190	71133190	71833190	LOC122900136
11	7627454	2.70065		2	66918214	1.7181						2	71483190	71133190	71833190	PRKACB
12	47758290	2.70065		2	77644328	1.7181						2	71483190	71133190	71833190	RPF1
12	48352639	2.70065		2	78803704	1.7181						2	71483190	71133190	71833190	CTBS
12	48353109	2.70065		2	79995574	1.7181						2	71483190	71133190	71833190	LPAR3
12	48360558	2.70065		2	9023807	1.7181						2	71483190	71133190	71833190	SAMD13
5	40550947	2.69409		2	9028826	1.7181						2	71484048	71134048	71834048	LOC122899138
5	31511422	2.68978		2	9325944	1.7181						2	71484048	71134048	71834048	TRNAK-UUU_6
5	148122035	2.68978		3	125193526	1.7181						2	71484048	71134048	71834048	LOC122898755
9	7771524	2.68978		3	128189409	1.7181						2	71484048	71134048	71834048	LOC122901363
8	142996507	2.67966		3	129138006	1.7181						2	71484048	71134048	71834048	LOC122901659
7	97242654	2.67347		3	129189870	1.7181						2	71484048	71134048	71834048	LOC122901529
7	164302530	2.67347		3	130617253	1.7181						2	71484048	71134048	71834048	LOC122898753
7	173483263	2.67347		3	131268509	1.7181						2	71484048	71134048	71834048	DNASE2B
7	197755966	2.67347		3	131272965	1.7181						2	71484048	71134048	71834048	GNG5
12	93493565	2.67347		3	132500551	1.7181						2	71484048	71134048	71834048	SPATA1
3	82384211	2.66235		3	139961269	1.7181						2	71484048	71134048	71834048	LOC122900136
7	197977765	2.65815		3	144284759	1.7181						2	71484048	71134048	71834048	PRKACB
1	109434770	2.65736		3	145892750	1.7181						2	71484048	71134048	71834048	RPF1
5	116897884	2.65736		3	145938658	1.7181						2	71484048	71134048	71834048	CTBS
9	9724430	2.65736		3	146013364	1.7181						2	71484048	71134048	71834048	LPAR3
5	40281734	2.64517		3	146846019	1.7181						2	71484048	71134048	71834048	SAMD13
7	190817030	2.64517		3	147820075	1.7181						2	71505237	71155237	71855237	LOC122899138
5	3838675	2.64316		3	148234751	1.7181						2	71505237	71155237	71855237	TRNAK-UUU_6
7	9744367	2.64316		3	149039498	1.7181						2	71505237	71155237	71855237	LOC122898755
7	175303039	2.64316		3	17499826	1.7181						2	71505237	71155237	71855237	LOC122901363
11	197646723	2.64316		3	23162753	1.7181						2	71505237	71155237	71855237	LOC122901659
6	207380972	2.64109		3	23268562	1.7181						2	71505237	71155237	71855237	LOC122901529
5	131085718	2.63556		3	23280100	1.7181						2	71505237	71155237	71855237	LOC122898753
1	284768720	2.63382		3	26991203	1.7181						2	71505237	71155237	71855237	DNASE2B
4	170029297	2.63382		3	36221145	1.7181						2	71505237	71155237	71855237	GNG5
5	40083614	2.62478		3	4891759	1.7181						2	71505237	71155237	71855237	SPATA1
5	40185329	2.62478		3	50874205	1.7181						2	71505237	71155237	71855237	LOC122900136
5	40205087	2.62478		4	10484965	1.7181						2	71505237	71155237	71855237	MCOLN2
5	40714748	2.62478		4	10544723	1.7181						2	71505237	71155237	71855237	PRKACB
9	15337450	2.62478		4	180275935	1.7181						2	71505237	71155237	71855237	RPF1
9	88067429	2.62478		4	181028334	1.7181						2	71505237	71155237	71855237	CTBS
5	7587637	2.62288		4	184720783	1.7181						2	71505237	71155237	71855237	LPAR3
8	143577601	2.62288		4	187120718	1.7181						2	71505237	71155237	71855237	SAMD13
12	1434769	2.62288		4	195313331	1.7181						2	71508281	71158281	71858281	LOC122899138
5	117857475	2.61704		4	199351904	1.7181						2	71508281	71158281	71858281	TRNAK-UUU_6
7	171452077	2.60339		4	202718796	1.7181						2	71508281	71158281	71858281	LOC122898755
5	141117319	2.60191		4	213502651	1.7181						2	71508281	71158281	71858281	LOC122901363
1	29512800	2.59945		4	213511027	1.7181						2	71508281	71158281	71858281	LOC122901659
7	182665048	2.59486		4	21403516	1.7181						2	71508281	71158281	71858281	LOC122901529
7	182667823	2.59486		4	214287370	1.7181						2	71508281	71158281	71858281	LOC122898753
11	197890918	2.59486		4	214395995	1.7181						2	71508281	71158281	71858281	DNASE2B
7	122760938	2.58309		4	214544927	1.7181						2	71508281	71158281	71858281	GNG5
4	24837810	2.5794		4	214558122	1.7181						2	71508281	71158281	71858281	SPATA1
13	18552910	2.56307		4	22072025	1.7181						2	71508281	71158281	71858281	LOC122900136
13	142241646	2.56307		4	222932814	1.7181						2	71508281	71158281	71858281	MCOLN2
1	314399654	2.55938		4	223224622	1.7181						2	71508281	71158281	71858281	PRKACB
3	136568411	2.55938		4	223291577	1.7181						2	71508281	71158281	71858281	RPF1
6	177009966	2.55938		4	223291910	1.7181						2	71508281	71158281	71858281	CTBS
6	177044413	2.55938		4	223292502	1.7181						2	71508281	71158281	71858281	LPAR3
13	87896213	2.55938		4	226606206	1.7181						2	71508281	71158281	71858281	SAMD13
3	140939918	2.53618		4	227436862	1.7181						2	71508474	71158474	71858474	LOC122899138
6	171122282	2.53618		4	35718067	1.7181						2	71508474	71158474	71858474	TRNAK-UUU_6
13	13342184	2.53287		4	36132489	1.7181						2	71508474	71158474	71858474	LOC122898755
5	41030949	2.53194		4	58338708	1.7181						2	71508474	71158474	71858474	LOC122901363
13	24184218	2.52898		4	58613346	1.7181						2	71508474	71158474	71858474	LOC122901659
3	28500634	2.52779		4	58846342	1.7181						2	71508474	71158474	71858474	LOC122901529
11	33999538	2.52756		4	59386905	1.7181						2	71508474	71158474	71858474	LOC122898753
13	52881668	2.52756		4	63960914	1.7181						2	71508474	71158474	71858474	DNASE2B
13	53064864	2.52756		4	63979202	1.7181						2	71508474	71158474	71858474	GNG5
8	99702059	2.52089		4	63998551	1.7181						2	71508474	71158474	71858474	SPATA1
7	182806285	2.51757		4	80116521	1.7181						2	71508474	71158474	71858474	LOC122900136
7	183575553	2.51322		4	80128954	1.7181						2	71508474	71158474	71858474	MCOLN2
7	170420621	2.5099		4	9512549	1.7181						2	71508474	71158474	71858474	PRKACB
1	312977666	2.49315		6	100921714	1.7181						2	71508474	71158474	71858474	RPF1
5	4173589	2.49048		6	175363163	1.7181						2	71508474	71158474	71858474	CTBS
7	1535762	2.49048		6	175452804	1.7181						2	71508474	71158474	71858474	LPAR3
7	8277405	2.49048		6	175472441	1.7181						2	71508474	71158474	71858474	SAMD13
7	8351496	2.49048		6	175478291	1.7181						2	71622525	71272525	71972525	TRNAK-UUU_6
7	8363913	2.49048		6	175479901	1.7181						2	71622525	71272525	71972525	LOC122898755
7	8364057	2.49048		6	177082483	1.7181						2	71622525	71272525	71972525	LOC122901363
8	122147737	2.49048		6	178831268	1.7181						2	71622525	71272525	71972525	LOC122901659
12	105744099	2.49048		6	178868789	1.7181						2	71622525	71272525	71972525	LOC122901529
13	135207968	2.49048		6	181912861	1.7181						2	71622525	71272525	71972525	LOC122898753
2	167166362	2.48527		6	181922851	1.7181						2	71622525	71272525	71972525	DNASE2B
5	159720271	2.47419		6	183636934	1.7181						2	71622525	71272525	71972525	GNG5
12	90585624	2.47419		6	184730819	1.7181						2	71622525	71272525	71972525	SPATA1
13	82636565	2.47419		6	184731359	1.7181						2	71622525	71272525	71972525	LOC122900136
13	82675972	2.47419		6	184738632	1.7181						2	71622525	71272525	71972525	MCOLN2
5	40653735	2.47097		6	185694753	1.7181						2	71622525	71272525	71972525	LOC122900140
5	114230856	2.47097		6	185715817	1.7181						2	71622525	71272525	71972525	MCOLN3
6	189851839	2.47097		6	185747712	1.7181						2	71622525	71272525	71972525	RPF1
9	10786369	2.47097		6	185776892	1.7181						2	71622525	71272525	71972525	CTBS
9	77619233	2.47097		6	187678060	1.7181						2	71622525	71272525	71972525	LPAR3
7	182666812	2.47032		6	188612883	1.7181						2	71622525	71272525	71972525	DNAI3
1	263919482	2.46919		6	188640359	1.7181						2	71622525	71272525	71972525	SAMD13
2	9592930	2.46919		6	188844729	1.7181						2	71687756	71337756	72037756	TRNAK-UUU_6
3	36527898	2.46919		6	19066738	1.7181						2	71687756	71337756	72037756	LOC122898755
3	36533882	2.46919		6	190866970	1.7181						2	71687756	71337756	72037756	LOC122901363
4	227505285	2.46919		6	194500795	1.7181						2	71687756	71337756	72037756	LOC122901659
1	262593870	2.45531		6	194522619	1.7181						2	71687756	71337756	72037756	LOC122901529
11	5837492	2.45531		6	194528968	1.7181						2	71687756	71337756	72037756	LOC122898753
11	56684208	2.45531		6	194530334	1.7181						2	71687756	71337756	72037756	DNASE2B
12	23450176	2.45531		6	194541333	1.7181						2	71687756	71337756	72037756	GNG5
5	148684790	2.45371		6	194545298	1.7181						2	71687756	71337756	72037756	SPATA1
5	41006131	2.45262		6	194551401	1.7181						2	71687756	71337756	72037756	LOC122900136
5	156658703	2.45262		6	199371606	1.7181						2	71687756	71337756	72037756	MCOLN2
9	17818037	2.45262		6	208486805	1.7181						2	71687756	71337756	72037756	LOC122900140
12	47453876	2.44291		6	208581526	1.7181						2	71687756	71337756	72037756	MCOLN3
1	225423247	2.43155		6	215021294	1.7181						2	71687756	71337756	72037756	LOC122900144
13	124088923	2.42763		6	217355222	1.7181						2	71687756	71337756	72037756	SYDE2
13	124091259	2.42763		6	23326966	1.7181						2	71687756	71337756	72037756	RPF1
13	124483455	2.42763		6	25418989	1.7181						2	71687756	71337756	72037756	CTBS
13	124497716	2.42763		6	25435973	1.7181						2	71687756	71337756	72037756	LPAR3
13	124513288	2.42763		6	25524594	1.7181						2	71687756	71337756	72037756	DNAI3
13	124536538	2.42763		6	25613413	1.7181						2	71720294	71370294	72070294	TRNAK-UUU_6
13	124609408	2.42763		6	25849594	1.7181						2	71720294	71370294	72070294	LOC122898755
13	124610786	2.42763		6	25925517	1.7181						2	71720294	71370294	72070294	LOC122901363
7	184334478	2.42743		6	25940615	1.7181						2	71720294	71370294	72070294	LOC122901659
7	172372350	2.42068		6	45599102	1.7181						2	71720294	71370294	72070294	LOC122901529
8	137098418	2.41477		6	56755141	1.7181						2	71720294	71370294	72070294	DNASE2B
5	109554533	2.4119		10	10270989	1.7176						2	71720294	71370294	72070294	GNG5
13	21374158	2.4119		2	167152525	1.7176						2	71720294	71370294	72070294	SPATA1
3	140924077	2.40131		6	122139161	1.7176						2	71720294	71370294	72070294	LOC122900136
7	8338909	2.40131		10	37320194	1.69874						2	71720294	71370294	72070294	MCOLN2
9	8749295	2.40131		11	210629005	1.69874						2	71720294	71370294	72070294	LOC122900140
13	21835601	2.40131		2	170167163	1.69874						2	71720294	71370294	72070294	MCOLN3
6	50841862	2.39735		2	170196598	1.69874						2	71720294	71370294	72070294	LOC122900144
5	151668187	2.39616		2	170199949	1.69874						2	71720294	71370294	72070294	SYDE2
5	42364994	2.37343		2	170517744	1.69874						2	71720294	71370294	72070294	RPF1
7	124806096	2.36523		2	170524068	1.69874						2	71720294	71370294	72070294	CTBS
8	115711507	2.36523		2	170735017	1.69874						2	71720294	71370294	72070294	LPAR3
9	41583893	2.36523		2	180943539	1.69874						2	71720294	71370294	72070294	DNAI3
9	51467305	2.36523		2	180951196	1.69874						2	71799657	71449657	72149657	TRNAK-UUU_6
13	42964406	2.36523		2	228245061	1.69874						2	71799657	71449657	72149657	LOC122898755
14	29109003	2.36479		4	6337557	1.69874						2	71799657	71449657	72149657	LOC122901363
1	86132053	2.36147		7	186275393	1.69874						2	71799657	71449657	72149657	LOC122901659
1	263635946	2.36147		11	2287492	1.6895						2	71799657	71449657	72149657	LOC122901529
3	23342372	2.36147		4	72170735	1.6895						2	71799657	71449657	72149657	GNG5
3	23352176	2.36147		2	170163507	1.68847						2	71799657	71449657	72149657	SPATA1
3	37433077	2.36147		2	64517576	1.68847						2	71799657	71449657	72149657	LOC122900136
3	37545282	2.36147		2	71443509	1.68754						2	71799657	71449657	72149657	MCOLN2
3	94817397	2.36147		4	204876185	1.68754						2	71799657	71449657	72149657	LOC122900140
3	94817900	2.36147		9	3376635	1.65724						2	71799657	71449657	72149657	MCOLN3
4	220257852	2.36147		6	77192086	1.64386						2	71799657	71449657	72149657	LOC122900144
4	220260278	2.36147		11	2676620	1.64188						2	71799657	71449657	72149657	SYDE2
4	220261096	2.36147		1	244148326	1.6401						2	71799657	71449657	72149657	C2H1orf52
6	15373504	2.36147		1	244407315	1.6401						2	71799657	71449657	72149657	BCL10
6	83613581	2.36147		1	28234238	1.6401						2	71799657	71449657	72149657	CTBS
6	93216775	2.36147		1	297720203	1.6401						2	71799657	71449657	72149657	LPAR3
6	93216952	2.36147		1	76465493	1.6401						2	71799657	71449657	72149657	DNAI3
6	93224950	2.36147		2	219257688	1.6401						2	71840007	71490007	72190007	TRNAK-UUU_6
6	93253295	2.36147		2	237390118	1.6401						2	71840007	71490007	72190007	LOC122898755
10	69314413	2.36147		3	26993332	1.6401						2	71840007	71490007	72190007	LOC122901363
13	12216788	2.35795		3	50931079	1.6401						2	71840007	71490007	72190007	LOC122901659
13	12217711	2.35795		4	133847344	1.6401						2	71840007	71490007	72190007	LOC122901529
9	29651026	2.35649		4	191671028	1.6401						2	71840007	71490007	72190007	SPATA1
9	29653499	2.35649		4	193913758	1.6401						2	71840007	71490007	72190007	LOC122900136
13	36041176	2.35591		4	27826715	1.6401						2	71840007	71490007	72190007	MCOLN2
5	148572518	2.34208		6	214437246	1.6401						2	71840007	71490007	72190007	LOC122900140
8	60520339	2.34208		6	223622323	1.6401						2	71840007	71490007	72190007	MCOLN3
8	60522694	2.34208		1	169187114	1.60563						2	71840007	71490007	72190007	LOC122900144
8	137355895	2.34208		1	176102765	1.60563						2	71840007	71490007	72190007	SYDE2
4	184238631	2.3192		1	18766499	1.60563						2	71840007	71490007	72190007	C2H1orf52
7	181784643	2.31573		1	18769936	1.60563						2	71840007	71490007	72190007	BCL10
7	181789612	2.31573		1	242960724	1.60563						2	71840007	71490007	72190007	CTBS
7	181805670	2.31573		1	272263589	1.60563						2	71840007	71490007	72190007	LPAR3
5	147457247	2.3123		1	273618623	1.60563						2	71840007	71490007	72190007	DNAI3
9	2416756	2.3123		1	305550375	1.60563						2	71840007	71490007	72190007	DDAH1
2	42776812	2.31102		1	314110851	1.60563						2	71842246	71492246	72192246	TRNAK-UUU_6
5	139044886	2.31102		1	59731053	1.60563						2	71842246	71492246	72192246	LOC122898755
5	162831653	2.31102		1	78719501	1.60563						2	71842246	71492246	72192246	LOC122901363
5	162832000	2.31102		1	78724985	1.60563						2	71842246	71492246	72192246	LOC122901659
7	11220430	2.31102		10	11176073	1.60563						2	71842246	71492246	72192246	LOC122901529
7	11481395	2.31102		10	15474199	1.60563						2	71842246	71492246	72192246	SPATA1
7	11481960	2.31102		10	2132399	1.60563						2	71842246	71492246	72192246	LOC122900136
7	11484744	2.31102		10	59177068	1.60563						2	71842246	71492246	72192246	MCOLN2
7	11501485	2.31102		10	69471354	1.60563						2	71842246	71492246	72192246	LOC122900140
7	11504865	2.31102		10	8703223	1.60563						2	71842246	71492246	72192246	MCOLN3
8	104331852	2.31102		10	9277052	1.60563						2	71842246	71492246	72192246	LOC122900144
8	134561891	2.31102		11	10866628	1.60563						2	71842246	71492246	72192246	SYDE2
8	134567129	2.31102		11	13826006	1.60563						2	71842246	71492246	72192246	C2H1orf52
8	134572044	2.31102		11	205662328	1.60563						2	71842246	71492246	72192246	BCL10
11	60768828	2.31102		11	2674791	1.60563						2	71842246	71492246	72192246	CTBS
11	100917214	2.31102		14	13582244	1.60563						2	71842246	71492246	72192246	LPAR3
11	100924718	2.31102		14	23189556	1.60563						2	71842246	71492246	72192246	DNAI3
11	189005771	2.31102		14	34575929	1.60563						2	71842246	71492246	72192246	DDAH1
12	47971651	2.31102		14	35103083	1.60563						2	71940420	71590420	72290420	LOC122898755
13	10198494	2.31102		2	147538503	1.60563						2	71940420	71590420	72290420	LOC122901363
13	28136815	2.31102		2	163600953	1.60563						2	71940420	71590420	72290420	LOC122901659
13	31291781	2.31102		2	166583944	1.60563						2	71940420	71590420	72290420	LOC122901529
13	50966768	2.31102		2	166593649	1.60563						2	71940420	71590420	72290420	LOC122900136
1	291249365	2.30509		2	167149381	1.60563						2	71940420	71590420	72290420	MCOLN2
3	219374596	2.30509		2	167151482	1.60563						2	71940420	71590420	72290420	LOC122900140
3	222241443	2.30509		2	167165982	1.60563						2	71940420	71590420	72290420	MCOLN3
6	201130160	2.30509		2	167186049	1.60563						2	71940420	71590420	72290420	LOC122900144
8	131868620	2.30509		2	188731223	1.60563						2	71940420	71590420	72290420	SYDE2
10	33099645	2.30509		2	192679196	1.60563						2	71940420	71590420	72290420	C2H1orf52
11	11067463	2.30509		2	198193580	1.60563						2	71940420	71590420	72290420	BCL10
11	198091926	2.30509		2	223403967	1.60563						2	71940420	71590420	72290420	LPAR3
14	29345230	2.29121		2	223404474	1.60563						2	71940420	71590420	72290420	DNAI3
7	206712692	2.29009		2	227386670	1.60563						2	71940420	71590420	72290420	DDAH1
5	133235260	2.28495		2	227388552	1.60563						2	72097451	71747451	72447451	LOC122901529
5	133252046	2.28495		2	227388795	1.60563						2	72097451	71747451	72447451	CCN1
7	179136598	2.28495		2	227686216	1.60563						2	72097451	71747451	72447451	MCOLN2
7	184995841	2.28495		2	227944359	1.60563						2	72097451	71747451	72447451	LOC122900140
8	95927310	2.28495		2	227966155	1.60563						2	72097451	71747451	72447451	MCOLN3
8	134246659	2.28495		2	227998480	1.60563						2	72097451	71747451	72447451	LOC122900144
9	9729527	2.28495		2	228006636	1.60563						2	72097451	71747451	72447451	SYDE2
13	17274547	2.28495		2	228014629	1.60563						2	72097451	71747451	72447451	C2H1orf52
13	149053374	2.28495		2	25645266	1.60563						2	72097451	71747451	72447451	BCL10
7	173248350	2.27723		2	26218797	1.60563						2	72097451	71747451	72447451	LPAR3
9	13150864	2.27255		2	26270084	1.60563						2	72097451	71747451	72447451	DNAI3
12	70025414	2.2612		2	52853887	1.60563						2	72097451	71747451	72447451	DDAH1
7	15816059	2.25703		2	60523215	1.60563						2	72097451	71747451	72447451	LOC122900149
12	67621456	2.25703		2	62959385	1.60563						2	72132926	71782926	72482926	CCN1
7	30575133	2.25619		2	62959526	1.60563						2	72132926	71782926	72482926	MCOLN2
9	11863312	2.25619		3	137342487	1.60563						2	72132926	71782926	72482926	LOC122900140
7	34902727	2.25378		3	140713732	1.60563						2	72132926	71782926	72482926	MCOLN3
9	73882939	2.25378		3	144122321	1.60563						2	72132926	71782926	72482926	LOC122900144
5	146223073	2.24006		3	153698113	1.60563						2	72132926	71782926	72482926	SYDE2
7	176956322	2.24006		3	153701126	1.60563						2	72132926	71782926	72482926	C2H1orf52
5	145974516	2.23404		3	153702005	1.60563						2	72132926	71782926	72482926	BCL10
13	11394584	2.23404		3	153704215	1.60563						2	72132926	71782926	72482926	LPAR3
13	36640908	2.23404		3	153706254	1.60563						2	72132926	71782926	72482926	DNAI3
13	36656418	2.23404		3	153712154	1.60563						2	72132926	71782926	72482926	DDAH1
4	18527109	2.2265		3	153713447	1.60563						2	72132926	71782926	72482926	ZNHIT6
7	14421660	2.2265		3	153713564	1.60563						2	72132926	71782926	72482926	LOC122900149
7	188786817	2.2265		3	153717794	1.60563						2	72230485	71880485	72580485	CCN1
9	21398886	2.2265		3	153725806	1.60563						2	72230485	71880485	72580485	MCOLN2
2	170733026	2.2259		3	154173040	1.60563						2	72230485	71880485	72580485	LOC122900140
7	198661440	2.22532		3	154390030	1.60563						2	72230485	71880485	72580485	MCOLN3
3	37567334	2.22201		3	156312037	1.60563						2	72230485	71880485	72580485	LOC122900144
4	158236668	2.22201		3	159938115	1.60563						2	72230485	71880485	72580485	SYDE2
11	54296957	2.22201		3	31767737	1.60563						2	72230485	71880485	72580485	C2H1orf52
14	14700263	2.21876		3	3620053	1.60563						2	72230485	71880485	72580485	BCL10
5	116822616	2.20386		3	41724621	1.60563						2	72230485	71880485	72580485	DNAI3
9	48576569	2.20386		3	5786243	1.60563						2	72230485	71880485	72580485	DDAH1
12	86551492	2.20386		3	5856811	1.60563						2	72230485	71880485	72580485	ZNHIT6
12	86634124	2.20386		3	59042448	1.60563						2	72230485	71880485	72580485	COL24A1
12	86659802	2.20386		3	59095755	1.60563						2	72230485	71880485	72580485	LOC122900149
12	86678774	2.20386		3	5972600	1.60563						2	72240830	71890830	72590830	CCN1
12	86745269	2.20386		3	6290682	1.60563						2	72240830	71890830	72590830	MCOLN2
12	86792919	2.20386		3	75101432	1.60563						2	72240830	71890830	72590830	MCOLN3
12	87145269	2.20386		3	8708339	1.60563						2	72240830	71890830	72590830	LOC122900144
12	87254538	2.20386		4	149199167	1.60563						2	72240830	71890830	72590830	SYDE2
12	87255178	2.20386		4	149389494	1.60563						2	72240830	71890830	72590830	C2H1orf52
5	155147667	2.20375		4	149473134	1.60563						2	72240830	71890830	72590830	BCL10
1	50624329	2.19612		4	181145666	1.60563						2	72240830	71890830	72590830	DNAI3
1	50632922	2.19612		4	181583255	1.60563						2	72240830	71890830	72590830	DDAH1
1	72533481	2.19612		4	184421432	1.60563						2	72240830	71890830	72590830	ZNHIT6
1	86020308	2.19612		4	184687989	1.60563						2	72240830	71890830	72590830	COL24A1
1	244468603	2.19612		4	187482560	1.60563						2	72240830	71890830	72590830	LOC122900149
1	264061030	2.19612		4	195256081	1.60563						2	72256237	71906237	72606237	CCN1
1	304502505	2.19612		4	196890250	1.60563						2	72256237	71906237	72606237	MCOLN3
2	1862172	2.19612		4	196899743	1.60563						2	72256237	71906237	72606237	LOC122900144
2	32350352	2.19612		4	197207170	1.60563						2	72256237	71906237	72606237	SYDE2
2	32679866	2.19612		4	204460600	1.60563						2	72256237	71906237	72606237	C2H1orf52
2	32679980	2.19612		4	204463225	1.60563						2	72256237	71906237	72606237	BCL10
2	33303273	2.19612		4	205276796	1.60563						2	72256237	71906237	72606237	DNAI3
2	33379455	2.19612		4	212270300	1.60563						2	72256237	71906237	72606237	DDAH1
2	33419715	2.19612		4	212276486	1.60563						2	72256237	71906237	72606237	ZNHIT6
2	53162473	2.19612		4	218066349	1.60563						2	72256237	71906237	72606237	COL24A1
2	239109700	2.19612		4	218066520	1.60563						2	72256237	71906237	72606237	LOC122900149
3	60887907	2.19612		4	218069915	1.60563						2	72263200	71913200	72613200	CCN1
3	61037670	2.19612		4	218106098	1.60563						2	72263200	71913200	72613200	MCOLN3
3	61095312	2.19612		4	224127899	1.60563						2	72263200	71913200	72613200	LOC122900144
3	61155732	2.19612		4	229637702	1.60563						2	72263200	71913200	72613200	SYDE2
4	19525549	2.19612		4	33115104	1.60563						2	72263200	71913200	72613200	C2H1orf52
4	32458297	2.19612		4	52736224	1.60563						2	72263200	71913200	72613200	BCL10
4	40021447	2.19612		4	6000991	1.60563						2	72263200	71913200	72613200	DNAI3
4	60338155	2.19612		4	68672084	1.60563						2	72263200	71913200	72613200	DDAH1
4	157694375	2.19612		4	69110832	1.60563						2	72263200	71913200	72613200	ZNHIT6
4	157774877	2.19612		4	69403212	1.60563						2	72263200	71913200	72613200	COL24A1
4	157777443	2.19612		4	78605462	1.60563						2	72263200	71913200	72613200	LOC122900149
4	157778956	2.19612		4	78655735	1.60563						2	72291464	71941464	72641464	CCN1
4	183738514	2.19612		4	78691194	1.60563						2	72291464	71941464	72641464	LOC122900144
4	183917144	2.19612		4	79495303	1.60563						2	72291464	71941464	72641464	SYDE2
4	183949309	2.19612		4	79623670	1.60563						2	72291464	71941464	72641464	C2H1orf52
4	184081465	2.19612		6	122419985	1.60563						2	72291464	71941464	72641464	BCL10
4	184097826	2.19612		6	122429375	1.60563						2	72291464	71941464	72641464	DNAI3
4	213738773	2.19612		6	122456974	1.60563						2	72291464	71941464	72641464	DDAH1
4	213739220	2.19612		6	122500609	1.60563						2	72291464	71941464	72641464	ZNHIT6
4	213745495	2.19612		6	122509749	1.60563						2	72291464	71941464	72641464	COL24A1
4	214079096	2.19612		6	122510002	1.60563						2	72291464	71941464	72641464	LOC122900149
4	214083831	2.19612		6	122513023	1.60563						2	72303126	71953126	72653126	CCN1
4	214162040	2.19612		6	122930023	1.60563						2	72303126	71953126	72653126	LOC122900144
4	214170873	2.19612		6	123096646	1.60563						2	72303126	71953126	72653126	SYDE2
6	29532602	2.19612		6	123525536	1.60563						2	72303126	71953126	72653126	C2H1orf52
6	110344746	2.19612		6	123631774	1.60563						2	72303126	71953126	72653126	BCL10
6	165425345	2.19612		6	123657537	1.60563						2	72303126	71953126	72653126	DNAI3
6	178922124	2.19612		6	124118960	1.60563						2	72303126	71953126	72653126	DDAH1
6	178962484	2.19612		6	124326576	1.60563						2	72303126	71953126	72653126	ZNHIT6
6	179014627	2.19612		6	124350944	1.60563						2	72303126	71953126	72653126	COL24A1
6	179067420	2.19612		6	125444635	1.60563						2	72303126	71953126	72653126	LOC122900149
6	179891502	2.19612		6	13553866	1.60563						2	81148347	80798347	81498347	F3
6	179897589	2.19612		6	13554786	1.60563						2	81148347	80798347	81498347	LOC122901540
6	180162861	2.19612		6	196555400	1.60563						2	81148347	80798347	81498347	LOC122901628
6	180171289	2.19612		6	196579312	1.60563						2	81148347	80798347	81498347	LOC122901401
6	180196335	2.19612		6	202476487	1.60563						2	81148347	80798347	81498347	LOC122898767
6	180330315	2.19612		6	20511449	1.60563						2	81148347	80798347	81498347	RWDD3
6	180449810	2.19612		6	208084305	1.60563						2	81148347	80798347	81498347	SLC44A3
6	180508407	2.19612		6	208778818	1.60563						2	81148347	80798347	81498347	LOC122899159
6	180707415	2.19612		6	219499666	1.60563						2	81148347	80798347	81498347	LOC122900220
6	181447500	2.19612		6	219879871	1.60563						2	81148347	80798347	81498347	CNN3
6	181635986	2.19612		6	219886676	1.60563						2	81148347	80798347	81498347	LOC122898520
6	181641797	2.19612		6	32433216	1.60563						2	81148347	80798347	81498347	ALG14
6	181698382	2.19612		6	34107219	1.60563						2	81149815	80799815	81499815	F3
6	181742140	2.19612		6	38006763	1.60563						2	81149815	80799815	81499815	LOC122901540
6	181750057	2.19612		6	39873751	1.60563						2	81149815	80799815	81499815	LOC122901628
6	181750518	2.19612		6	39934046	1.60563						2	81149815	80799815	81499815	LOC122901401
6	181833610	2.19612		6	39952282	1.60563						2	81149815	80799815	81499815	LOC122898767
6	181842788	2.19612		6	40377722	1.60563						2	81149815	80799815	81499815	RWDD3
6	182052334	2.19612		6	43241078	1.60563						2	81149815	80799815	81499815	SLC44A3
6	182053614	2.19612		6	44757717	1.60563						2	81149815	80799815	81499815	LOC122899159
6	182235563	2.19612		6	47770064	1.60563						2	81149815	80799815	81499815	LOC122900220
6	182269575	2.19612		6	47782423	1.60563						2	81149815	80799815	81499815	CNN3
6	182297624	2.19612		6	48573878	1.60563						2	81149815	80799815	81499815	LOC122898520
6	182338113	2.19612		6	50502448	1.60563						2	81149815	80799815	81499815	ALG14
6	182432014	2.19612		6	50757456	1.60563						2	81151008	80801008	81501008	F3
6	182443260	2.19612		6	50802412	1.60563						2	81151008	80801008	81501008	LOC122901540
6	182667217	2.19612		6	50820982	1.60563						2	81151008	80801008	81501008	LOC122901628
6	183147034	2.19612		6	50978085	1.60563						2	81151008	80801008	81501008	LOC122901401
6	184325196	2.19612		6	5161440	1.60563						2	81151008	80801008	81501008	LOC122898767
6	184347980	2.19612		6	64567747	1.60563						2	81151008	80801008	81501008	RWDD3
6	184357889	2.19612		1	101025350	1.60563						2	81151008	80801008	81501008	SLC44A3
6	206477991	2.19612		1	101063142	1.60563						2	81151008	80801008	81501008	LOC122899159
6	206479588	2.19612		1	101105295	1.60563						2	81151008	80801008	81501008	LOC122900220
6	208663163	2.19612		1	101108775	1.60563						2	81151008	80801008	81501008	CNN3
6	208715150	2.19612		1	101113142	1.60563						2	81151008	80801008	81501008	LOC122898520
11	2195155	2.19612		1	101141216	1.60563						2	81151008	80801008	81501008	ALG14
11	2220334	2.19612		1	292283044	1.60563						2	81170331	80820331	81520331	LOC122901628
11	203539059	2.19612		1	292286103	1.60563						2	81170331	80820331	81520331	LOC122901401
11	203539429	2.19612		1	45179459	1.60563						2	81170331	80820331	81520331	LOC122898767
2	170032565	2.19503		1	94364009	1.60563						2	81170331	80820331	81520331	RWDD3
2	170066151	2.19503		10	58768762	1.60563						2	81170331	80820331	81520331	SLC44A3
2	170067536	2.19503		11	202891089	1.60563						2	81170331	80820331	81520331	LOC122899159
2	222947860	2.19503		13	72005143	1.60563						2	81170331	80820331	81520331	LOC122900220
3	52156762	2.19503		14	20983033	1.60563						2	81170331	80820331	81520331	CNN3
3	52157419	2.19503		2	173118754	1.60563						2	81170331	80820331	81520331	LOC122898520
3	74164540	2.19503		2	173120009	1.60563						2	81170331	80820331	81520331	ALG14
7	14773413	2.19503		2	194826673	1.60563						2	81730159	81380159	82080159	LOC122898767
8	74275399	2.19503		2	197401095	1.60563						2	81730159	81380159	82080159	RWDD3
8	74285727	2.19503		2	198707029	1.60563						2	81730159	81380159	82080159	LOC122901434
8	74308667	2.19503		2	198825513	1.60563						2	81730159	81380159	82080159	LOC122898768
8	74330069	2.19503		2	198887162	1.60563						2	81730159	81380159	82080159	LOC122900220
8	74334013	2.19503		2	200300771	1.60563						2	81827569	81477569	82177569	LOC122901434
9	17675063	2.19503		2	222071907	1.60563						2	81827569	81477569	82177569	LOC122898768
11	18583153	2.19503		2	64538734	1.60563						2	133248169	132898169	133598169	LOC122898864
11	70100526	2.19503		2	64539189	1.60563						2	133248169	132898169	133598169	LOC122899212
5	124763623	2.18145		2	71799657	1.60563						2	167166362	166816362	167516362	CSTF2T
9	101554826	2.16852		3	29233112	1.60563						2	167166362	166816362	167516362	PRKG1
4	18321896	2.16662		3	47776959	1.60563						2	170003496	169653496	170353496	LOC122900682
4	114248251	2.16662		4	59689431	1.60563						2	170003496	169653496	170353496	LOC122901404
5	151187597	2.16662		4	75820800	1.60563						2	170003496	169653496	170353496	LOC122899239
7	7653832	2.16662		7	188309656	1.60563						2	170003496	169653496	170353496	PCDH15
7	200460366	2.16662		6	164434614	1.60494						2	170163507	169813507	170513507	LOC122900682
8	108253973	2.16662		4	24837810	1.5656						2	170163507	169813507	170513507	LOC122901404
8	112055952	2.16662		1	13276583	1.55764						2	170163507	169813507	170513507	LOC122899239
9	89690945	2.16662		1	57055756	1.55764						2	170167163	169817163	170517163	LOC122900682
11	30110463	2.16662		2	8854529	1.55764						2	170167163	169817163	170517163	LOC122901404
11	99049619	2.16662		3	165230758	1.55764						2	170167163	169817163	170517163	LOC122899239
13	24580598	2.16662		6	185555744	1.55764						2	170196598	169846598	170546598	LOC122900682
1	13686234	2.16192		11	8615530	1.53235						2	170196598	169846598	170546598	LOC122901404
3	49138441	2.16192		2	197347278	1.53235						2	170196598	169846598	170546598	LOC122899239
3	53927332	2.16192		4	59718990	1.53235						2	170199949	169849949	170549949	LOC122900682
3	53958236	2.16192		14	20957812	1.53064						2	170199949	169849949	170549949	LOC122901404
3	221877984	2.16192		1	310333502	1.52991						2	170199949	169849949	170549949	LOC122899239
4	8345071	2.16192		1	78681822	1.52991						2	170220598	169870598	170570598	LOC122900682
4	25177632	2.16192		10	38677565	1.52991						2	170220598	169870598	170570598	LOC122901404
6	32324934	2.16192		2	167165009	1.52991						2	170220598	169870598	170570598	LOC122899239
6	64825652	2.16192		3	153728032	1.52991						2	170517744	170167744	170867744	LOC122899239
5	118474165	2.14709		4	14905498	1.52991						2	170517744	170167744	170867744	LOC122899240
9	76988458	2.14709		4	159100357	1.52991						2	170524068	170174068	170874068	LOC122899239
7	170527445	2.14403		4	57221345	1.52991						2	170524068	170174068	170874068	LOC122899240
7	172753828	2.14354		6	123623436	1.52193						2	170733026	170383026	171083026	LOC122899240
7	174246852	2.14354		2	170733026	1.50812						2	170735017	170385017	171085017	LOC122899240
13	5530060	2.14354		4	184238631	1.49231						2	173118754	172768754	173468754	LOC122901584
7	187695740	2.14238		11	502693	1.47745						2	173118754	172768754	173468754	LOC122899241
5	39607427	2.13404		4	30591265	1.47745						2	173118754	172768754	173468754	CISD1
7	182978347	2.13404		1	67634253	1.47635						2	173118754	172768754	173468754	TFAM
8	131580894	2.13404		1	87572213	1.47635						2	173118754	172768754	173468754	IPMK
8	131682394	2.13404		10	49970468	1.47635						2	173118754	172768754	173468754	UBE2D1
13	30972786	2.13404		10	781122	1.47635						2	173120009	172770009	173470009	LOC122901584
5	29813163	2.13017		11	6415490	1.47635						2	173120009	172770009	173470009	LOC122899241
5	29843917	2.13017		11	8246842	1.47635						2	173120009	172770009	173470009	CISD1
5	29853476	2.13017		11	8520884	1.47635						2	173120009	172770009	173470009	TFAM
5	29944545	2.13017		11	8667814	1.47635						2	173120009	172770009	173470009	IPMK
5	134391250	2.13017		14	7327035	1.47635						2	173120009	172770009	173470009	UBE2D1
5	148490367	2.13017		2	180708605	1.47635						2	180039471	179689471	180389471	LOC122899250
8	115444032	2.13017		2	180929083	1.47635						2	180708605	180358605	181058605	LOC122901498
9	15815973	2.13017		2	180951089	1.47635						2	180708605	180358605	181058605	LOC122898531
11	4776874	2.13017		2	187785281	1.47635						2	180708605	180358605	181058605	LOC122898532
11	31854433	2.13017		2	187787103	1.47635						2	180708605	180358605	181058605	LOC122898533
12	45923207	2.13017		2	190280359	1.47635						2	180708605	180358605	181058605	LOC122900720
13	11199534	2.13017		2	190441794	1.47635						2	180734641	180384641	181084641	LOC122901498
13	140276387	2.13017		2	190488709	1.47635						2	180734641	180384641	181084641	LOC122898531
13	144839372	2.13017		2	190527607	1.47635						2	180734641	180384641	181084641	LOC122898532
9	34369725	2.12519		2	191157538	1.47635						2	180734641	180384641	181084641	LOC122898533
				2	191287909	1.47635						2	180734641	180384641	181084641	LOC122900720
				2	191326265	1.47635						2	180738967	180388967	181088967	LOC122901498
				2	191461796	1.47635						2	180738967	180388967	181088967	LOC122898531
												2	180738967	180388967	181088967	LOC122898532
												2	180738967	180388967	181088967	LOC122898533
												2	180738967	180388967	181088967	LOC122900720
												2	180747395	180397395	181097395	LOC122901498
												2	180747395	180397395	181097395	LOC122898531
												2	180747395	180397395	181097395	LOC122898532
												2	180747395	180397395	181097395	LOC122898533
												2	180747395	180397395	181097395	LOC122900720
												2	180748645	180398645	181098645	LOC122901498
												2	180748645	180398645	181098645	LOC122898531
												2	180748645	180398645	181098645	LOC122898532
												2	180748645	180398645	181098645	LOC122898533
												2	180748645	180398645	181098645	LOC122900720
												2	180752812	180402812	181102812	LOC122901498
												2	180752812	180402812	181102812	LOC122898531
												2	180752812	180402812	181102812	LOC122898532
												2	180752812	180402812	181102812	LOC122898533
												2	180752812	180402812	181102812	LOC122900720
												2	180764481	180414481	181114481	LOC122901498
												2	180764481	180414481	181114481	LOC122898531
												2	180764481	180414481	181114481	LOC122898532
												2	180764481	180414481	181114481	LOC122898533
												2	180764481	180414481	181114481	LOC122900720
												2	180929083	180579083	181279083	LOC122898532
												2	180929083	180579083	181279083	LOC122898533
												2	180929083	180579083	181279083	LOC122900720
												2	180943539	180593539	181293539	LOC122898532
												2	180943539	180593539	181293539	LOC122898533
												2	180943539	180593539	181293539	LOC122900720
												2	180951089	180601089	181301089	LOC122898532
												2	180951089	180601089	181301089	LOC122898533
												2	180951089	180601089	181301089	LOC122900720
												2	180951196	180601196	181301196	LOC122898532
												2	180951196	180601196	181301196	LOC122898533
												2	180951196	180601196	181301196	LOC122900720
												2	191728564	191378564	192078564	LOC122900829
												2	191728564	191378564	192078564	LOC122899257
												2	191772562	191422562	192122562	LOC122899257
												2	194826673	194476673	195176673	NRG3
												2	197347278	196997278	197697278	GRID1
												2	197401095	197051095	197751095	GRID1
												2	198035744	197685744	198385744	LOC122899260
												2	198035744	197685744	198385744	OPN4
												2	198035744	197685744	198385744	LOC122900859
												2	198035744	197685744	198385744	ADIRF
												2	198035744	197685744	198385744	LOC122899261
												2	198035744	197685744	198385744	MMRN2
												2	198035744	197685744	198385744	SNCG
												2	198035744	197685744	198385744	GLUD1
												2	198035744	197685744	198385744	WAPL
												2	198035744	197685744	198385744	LDB3
												2	198035744	197685744	198385744	FAM25A
												2	198035744	197685744	198385744	SHLD2
												2	198035744	197685744	198385744	GRID1
												2	198035744	197685744	198385744	BMPR1A
												2	198707029	198357029	199057029	LOC122898937
												2	198707029	198357029	199057029	GPRIN2
												2	198707029	198357029	199057029	LOC122898939
												2	198707029	198357029	199057029	ZNF488
												2	198707029	198357029	199057029	LOC122901586
												2	198707029	198357029	199057029	GLUD1
												2	198707029	198357029	199057029	LOC122900865
												2	198707029	198357029	199057029	ANTXRL
												2	198707029	198357029	199057029	GDF2
												2	198707029	198357029	199057029	GDF10
												2	198707029	198357029	199057029	SHLD2
												2	198707029	198357029	199057029	LOC122898940
												2	198707029	198357029	199057029	RBP3
												2	198825513	198475513	199175513	GPRIN2
												2	198825513	198475513	199175513	LOC122898939
												2	198825513	198475513	199175513	ZNF488
												2	198825513	198475513	199175513	LOC122901586
												2	198825513	198475513	199175513	LOC122900865
												2	198825513	198475513	199175513	ANTXRL
												2	198825513	198475513	199175513	GDF2
												2	198825513	198475513	199175513	GDF10
												2	198825513	198475513	199175513	LOC122898944
												2	198825513	198475513	199175513	LOC122898940
												2	198825513	198475513	199175513	RBP3
												2	198887162	198537162	199237162	LOC122898939
												2	198887162	198537162	199237162	ZNF488
												2	198887162	198537162	199237162	LOC122901586
												2	198887162	198537162	199237162	LOC122898537
												2	198887162	198537162	199237162	LOC122900865
												2	198887162	198537162	199237162	ANTXRL
												2	198887162	198537162	199237162	GDF2
												2	198887162	198537162	199237162	GDF10
												2	198887162	198537162	199237162	LOC122898944
												2	198887162	198537162	199237162	LOC122898940
												2	198887162	198537162	199237162	RBP3
												2	198887162	198537162	199237162	LOC122899265
												2	200300771	199950771	200650771	FAM170B
												2	200300771	199950771	200650771	C2H10orf71
												2	200300771	199950771	200650771	SLC18A3
												2	200300771	199950771	200650771	LOC122898954
												2	200300771	199950771	200650771	DRGX
												2	200300771	199950771	200650771	C2H10orf53
												2	200300771	199950771	200650771	OGDHL
												2	200300771	199950771	200650771	WDFY4
												2	200300771	199950771	200650771	VSTM4
												2	200300771	199950771	200650771	TMEM273
												2	200300771	199950771	200650771	ERCC6
												2	200300771	199950771	200650771	CHAT
												2	204655085	204305085	205005085	ANKRD1
												2	204655085	204305085	205005085	LOC122899275
												2	204655085	204305085	205005085	HTR7
												2	204655085	204305085	205005085	RPP30
												2	204655085	204305085	205005085	PCGF5
												2	210083772	209733772	210433772	LOC122900974
												2	210083772	209733772	210433772	FRAT2
												2	210083772	209733772	210433772	ZDHHC16
												2	210083772	209733772	210433772	C2H10orf62
												2	210083772	209733772	210433772	MARVELD1
												2	210083772	209733772	210433772	LOC122900991
												2	210083772	209733772	210433772	SFRP5
												2	210083772	209733772	210433772	ARHGAP19
												2	210083772	209733772	210433772	FRAT1
												2	210083772	209733772	210433772	RRP12
												2	210083772	209733772	210433772	PGAM1
												2	210083772	209733772	210433772	EXOSC1
												2	210083772	209733772	210433772	MMS19
												2	210083772	209733772	210433772	ANKRD2
												2	210083772	209733772	210433772	HOGA1
												2	210083772	209733772	210433772	MORN4
												2	210083772	209733772	210433772	PI4K2A
												2	210083772	209733772	210433772	ZFYVE27
												2	210083772	209733772	210433772	GOLGA7B
												2	210083772	209733772	210433772	CRTAC1
												2	210083772	209733772	210433772	UBTD1
												2	210083772	209733772	210433772	AVPI1
												2	216855476	216505476	217205476	LOC122901358
												2	216855476	216505476	217205476	LOC122901415
												2	216855476	216505476	217205476	SORCS3
												2	221867640	221517640	222217640	LOC122901474
												2	221867640	221517640	222217640	LOC122901516
												2	221867640	221517640	222217640	LOC122899294
												2	221867640	221517640	222217640	ADRA2A
												2	221867640	221517640	222217640	SHOC2
												2	222071907	221721907	222421907	LOC122899294
												2	226629598	226279598	226979598	C2H10orf82
												2	226629598	226279598	226979598	VAX1
												2	226629598	226279598	226979598	CCDC172
												2	226629598	226279598	226979598	LOC122899297
												2	226629598	226279598	226979598	LOC122899019
												2	226629598	226279598	226979598	PNLIPRP1
												2	226629598	226279598	226979598	ENO4
												2	226629598	226279598	226979598	KCNK18
												2	226629598	226279598	226979598	PNLIPRP3
												2	226629598	226279598	226979598	HSPA12A
												2	226629598	226279598	226979598	SHTN1
												2	226629598	226279598	226979598	LOC122899021
												2	226644731	226294731	226994731	C2H10orf82
												2	226644731	226294731	226994731	VAX1
												2	226644731	226294731	226994731	CCDC172
												2	226644731	226294731	226994731	LOC122899297
												2	226644731	226294731	226994731	LOC122899019
												2	226644731	226294731	226994731	PNLIPRP1
												2	226644731	226294731	226994731	ENO4
												2	226644731	226294731	226994731	KCNK18
												2	226644731	226294731	226994731	PNLIPRP3
												2	226644731	226294731	226994731	HSPA12A
												2	226644731	226294731	226994731	SHTN1
												2	226644731	226294731	226994731	LOC122899021
												2	228245061	227895061	228595061	LOC122899029
												2	228245061	227895061	228595061	LOC122899030
												2	228245061	227895061	228595061	PRLHR
												2	228245061	227895061	228595061	LOC122899032
												2	228245061	227895061	228595061	NANOS1
												2	228245061	227895061	228595061	LOC122901634
												2	228245061	227895061	228595061	LOC122901635
												2	228245061	227895061	228595061	FAM204A
												2	228245061	227895061	228595061	LOC122899028
												2	228245061	227895061	228595061	LOC122901156
												2	228245061	227895061	228595061	EIF3A
												2	228245061	227895061	228595061	CACUL1
												2	234910062	234560062	235260062	LOC122901502
												2	234910062	234560062	235260062	ADAM12
												2	234910062	234560062	235260062	DOCK1
												2	234910062	234560062	235260062	C2H10orf90
												2	235127720	234777720	235477720	LOC122901502
												2	235127720	234777720	235477720	INSYN2A
												2	235127720	234777720	235477720	DOCK1
												2	235127720	234777720	235477720	C2H10orf90
												2	235208123	234858123	235558123	LOC122901502
												2	235208123	234858123	235558123	INSYN2A
												2	235208123	234858123	235558123	DOCK1
												2	235208123	234858123	235558123	C2H10orf90
												2	239109700	238759700	239459700	LOC122899306
												2	239109700	238759700	239459700	LOC122901231
												2	239109700	238759700	239459700	PPP2R2D
												2	239109700	238759700	239459700	BNIP3
												2	239109700	238759700	239459700	JAKMIP3
												2	239109700	238759700	239459700	DPYSL4
												2	239109700	238759700	239459700	STK32C
												2	239109700	238759700	239459700	LRRC27
												2	239109700	238759700	239459700	PWWP2B
												3	3647938	3297938	3997938	LOC122903644
												3	3647938	3297938	3997938	LOC122903900
												3	3647938	3297938	3997938	LOC122903915
												3	3647938	3297938	3997938	LOC122901702
												3	3647938	3297938	3997938	LOC122903806
												3	3647938	3297938	3997938	INPP1
												3	3647938	3297938	3997938	LOC122902124
												3	3647938	3297938	3997938	NEMP2
												3	3647938	3297938	3997938	NAB1
												3	3647938	3297938	3997938	GLS
												3	3647938	3297938	3997938	STAT4
												3	3647938	3297938	3997938	HIBCH
												3	3647938	3297938	3997938	MFSD6
												3	3647938	3297938	3997938	LOC122901703
												3	3647938	3297938	3997938	STAT1
												3	7814985	7464985	8164985	LOC122903659
												3	7814985	7464985	8164985	LOC122903466
												3	7814985	7464985	8164985	SLC39A10
												3	18753013	18403013	19103013	LOC122903743
												3	18753013	18403013	19103013	LOC122903735
												3	18753013	18403013	19103013	LOC122903777
												3	18753013	18403013	19103013	CPO
												3	18753013	18403013	19103013	METTL21A
												3	18753013	18403013	19103013	KLF7
												3	18753013	18403013	19103013	CREB1
												3	18753013	18403013	19103013	CCNYL1
												3	21495993	21145993	21845993	LOC122903479
												3	21495993	21145993	21845993	ACADL
												3	21495993	21145993	21845993	MYL1
												3	21495993	21145993	21845993	KANSL1L
												3	21495993	21145993	21845993	LOC122902264
												3	21495993	21145993	21845993	LANCL1
												3	21495993	21145993	21845993	CPS1
												3	21568329	21218329	21918329	LOC122903730
												3	21568329	21218329	21918329	ACADL
												3	21568329	21218329	21918329	MYL1
												3	21568329	21218329	21918329	LOC122902264
												3	21568329	21218329	21918329	LANCL1
												3	21568329	21218329	21918329	CPS1
												3	21580254	21230254	21930254	LOC122903730
												3	21580254	21230254	21930254	MYL1
												3	21580254	21230254	21930254	LOC122902264
												3	21580254	21230254	21930254	LANCL1
												3	21580254	21230254	21930254	CPS1
												3	22007515	21657515	22357515	LOC122903730
												3	22007515	21657515	22357515	LOC122901728
												3	22007515	21657515	22357515	ERBB4
												3	22008071	21658071	22358071	LOC122903730
												3	22008071	21658071	22358071	LOC122901728
												3	22008071	21658071	22358071	ERBB4
												3	27579534	27229534	27929534	TNP1
												3	27579534	27229534	27929534	IGFBP2
												3	27579534	27229534	27929534	LOC122901735
												3	27579534	27229534	27929534	LOC122901734
												3	27579534	27229534	27929534	IGFBP5
												3	27933856	27583856	28283856	LOC122903686
												3	27933856	27583856	28283856	LOC122901735
												3	27933856	27583856	28283856	LOC122901734
												3	28163564	27813564	28513564	LOC122903686
												3	28163564	27813564	28513564	LOC122901735
												3	28163564	27813564	28513564	LOC122901734
												3	28163564	27813564	28513564	TNS1
												3	29233112	28883112	29583112	LOC122903688
												3	29233112	28883112	29583112	LOC122902309
												3	29233112	28883112	29583112	RNF25
												3	29233112	28883112	29583112	PRKAG3
												3	29233112	28883112	29583112	WNT6
												3	29233112	28883112	29583112	FEV
												3	29233112	28883112	29583112	CRYBA2
												3	29233112	28883112	29583112	IHH
												3	29233112	28883112	29583112	SLC23A3
												3	29233112	28883112	29583112	RETREG2
												3	29233112	28883112	29583112	LOC122903831
												3	29233112	28883112	29583112	ZFAND2B
												3	29233112	28883112	29583112	ATG9A
												3	29233112	28883112	29583112	GLB1L
												3	29233112	28883112	29583112	LOC122902333
												3	29233112	28883112	29583112	LOC122901744
												3	29233112	28883112	29583112	LOC122902336
												3	29233112	28883112	29583112	LOC122903748
												3	29233112	28883112	29583112	RESP18
												3	29233112	28883112	29583112	CNOT9
												3	29233112	28883112	29583112	PLCD4
												3	29233112	28883112	29583112	STK36
												3	29233112	28883112	29583112	TTLL4
												3	29233112	28883112	29583112	WNT10A
												3	29233112	28883112	29583112	CFAP65
												3	29233112	28883112	29583112	LOC122902322
												3	29233112	28883112	29583112	CNPPD1
												3	29233112	28883112	29583112	ABCB6
												3	29233112	28883112	29583112	ANKZF1
												3	29233112	28883112	29583112	DNAJB2
												3	29233112	28883112	29583112	PTPRN
												3	29233112	28883112	29583112	USP37
												3	29233112	28883112	29583112	ZNF142
												3	29233112	28883112	29583112	LOC122902315
												3	29233112	28883112	29583112	CDK5R2
												3	29233112	28883112	29583112	STK16
												3	29233112	28883112	29583112	NHEJ1
												3	29857624	29507624	30207624	LOC122902336
												3	29857624	29507624	30207624	LOC122903748
												3	29857624	29507624	30207624	RESP18
												3	29857624	29507624	30207624	DES
												3	29857624	29507624	30207624	SPEGNB
												3	29857624	29507624	30207624	TMEM198
												3	29857624	29507624	30207624	LOC122903481
												3	29857624	29507624	30207624	LOC122901749
												3	29857624	29507624	30207624	LOC122903766
												3	29857624	29507624	30207624	DNAJB2
												3	29857624	29507624	30207624	PTPRN
												3	29857624	29507624	30207624	LOC122902339
												3	29857624	29507624	30207624	SPEG
												3	29857624	29507624	30207624	GMPPA
												3	29857624	29507624	30207624	ASIC4
												3	29857624	29507624	30207624	CHPF
												3	29857624	29507624	30207624	INHA
												3	29857624	29507624	30207624	LOC122902347
												3	29857624	29507624	30207624	SLC4A3
												3	29857624	29507624	30207624	OBSL1
												3	30349238	29999238	30699238	LOC122903766
												3	30349238	29999238	30699238	LOC122902349
												3	31463618	31113618	31813618	LOC122903482
												3	31463618	31113618	31813618	EPHA4
												3	32501825	32151825	32851825	LOC122901751
												3	32501825	32151825	32851825	LOC122903856
												3	32501825	32151825	32851825	LOC122902356
												3	32501825	32151825	32851825	KCNE4
												3	32501825	32151825	32851825	PAX3
												3	32501825	32151825	32851825	MOGAT1
												3	32501825	32151825	32851825	ACSL3
												3	32501825	32151825	32851825	SGPP2
												3	32501825	32151825	32851825	FARSB
												3	32608025	32258025	32958025	LOC122903856
												3	32608025	32258025	32958025	LOC122902356
												3	32608025	32258025	32958025	KCNE4
												3	32608025	32258025	32958025	MOGAT1
												3	32608025	32258025	32958025	ACSL3
												3	32608025	32258025	32958025	SGPP2
												3	32608025	32258025	32958025	FARSB
												3	34452074	34102074	34802074	LOC122903483
												3	34452074	34102074	34802074	LOC122903775
												3	34452074	34102074	34802074	LOC122903484
												3	34452074	34102074	34802074	DOCK10
												3	34452074	34102074	34802074	NYAP2
												3	37110065	36760065	37460065	CCL20
												3	37110065	36760065	37460065	LOC122901764
												3	37110065	36760065	37460065	DAW1
												3	37110065	36760065	37460065	LOC122902384
												3	37112362	36762362	37462362	CCL20
												3	37112362	36762362	37462362	LOC122901764
												3	37112362	36762362	37462362	DAW1
												3	37112362	36762362	37462362	LOC122902384
												3	47136266	46786266	47486266	GPR35
												3	47136266	46786266	47486266	LOC122901799
												3	47136266	46786266	47486266	KIF1A
												3	47136266	46786266	47486266	AGXT
												3	47136266	46786266	47486266	MAB21L4
												3	47136266	46786266	47486266	CROCC2
												3	47136266	46786266	47486266	MTERF4
												3	47136266	46786266	47486266	PASK
												3	47136266	46786266	47486266	ANO7
												3	47136266	46786266	47486266	LOC122902478
												3	47136266	46786266	47486266	FARP2
												3	47136266	46786266	47486266	BOK
												3	47136266	46786266	47486266	SNED1
												3	47136266	46786266	47486266	SEPTIN2
												3	47136266	46786266	47486266	STK25
												3	47136266	46786266	47486266	PPP1R7
												3	47776959	47426959	48126959	NEU4
												3	47776959	47426959	48126959	PDCD1
												3	47776959	47426959	48126959	RTP5
												3	47776959	47426959	48126959	FAM240C
												3	47776959	47426959	48126959	FARP2
												3	47776959	47426959	48126959	BOK
												3	47776959	47426959	48126959	THAP4
												3	47776959	47426959	48126959	ATG4B
												3	47776959	47426959	48126959	DTYMK
												3	47776959	47426959	48126959	ING5
												3	47776959	47426959	48126959	D2HGDH
												3	47776959	47426959	48126959	GAL3ST2
												3	47776959	47426959	48126959	STK25
												3	47776959	47426959	48126959	LOC122903494
												3	47805307	47455307	48155307	NEU4
												3	47805307	47455307	48155307	PDCD1
												3	47805307	47455307	48155307	RTP5
												3	47805307	47455307	48155307	FAM240C
												3	47805307	47455307	48155307	LOC122901807
												3	47805307	47455307	48155307	BOK
												3	47805307	47455307	48155307	THAP4
												3	47805307	47455307	48155307	ATG4B
												3	47805307	47455307	48155307	DTYMK
												3	47805307	47455307	48155307	ING5
												3	47805307	47455307	48155307	D2HGDH
												3	47805307	47455307	48155307	GAL3ST2
												3	47805307	47455307	48155307	LOC122903494
												3	48886328	48536328	49236328	LOC122903495
												3	48886328	48536328	49236328	RND3
												3	50918057	50568057	51268057	LOC122903497
												3	50918057	50568057	51268057	ARL6IP6
												3	50918057	50568057	51268057	STAM2
												3	50918057	50568057	51268057	FMNL2
												3	50918057	50568057	51268057	PRPF40A
												3	54664517	54314517	55014517	LOC122903744
												3	54664517	54314517	55014517	GALNT5
												3	54664517	54314517	55014517	GPD2
												3	57638464	57288464	57988464	LOC122902519
												3	57638464	57288464	57988464	PLA2R1
												3	57638464	57288464	57988464	RBMS1
												3	57638464	57288464	57988464	ITGB6
												3	57967639	57617639	58317639	LOC122901820
												3	57967639	57617639	58317639	LOC122903503
												3	57967639	57617639	58317639	RBMS1
												3	57967639	57617639	58317639	ITGB6
												3	58151556	57801556	58501556	LOC122901820
												3	58151556	57801556	58501556	LOC122903503
												3	58151556	57801556	58501556	TANK
												3	58151556	57801556	58501556	RBMS1
												3	58388458	58038458	58738458	LOC122901820
												3	58388458	58038458	58738458	LOC122902531
												3	58388458	58038458	58738458	TANK
												3	58388458	58038458	58738458	PSMD14
												3	58537279	58187279	58887279	LOC122902531
												3	58537279	58187279	58887279	TANK
												3	58537279	58187279	58887279	TBR1
												3	58537279	58187279	58887279	SLC4A10
												3	58537279	58187279	58887279	PSMD14
												3	58596038	58246038	58946038	LOC122902531
												3	58596038	58246038	58946038	TANK
												3	58596038	58246038	58946038	TBR1
												3	58596038	58246038	58946038	SLC4A10
												3	58596038	58246038	58946038	PSMD14
												3	59178038	58828038	59528038	LOC122902073
												3	59178038	58828038	59528038	LOC122902075
												3	59178038	58828038	59528038	LOC122903505
												3	59178038	58828038	59528038	GCG
												3	59178038	58828038	59528038	GCA
												3	59178038	58828038	59528038	SLC4A10
												3	59178038	58828038	59528038	DPP4
												3	59178038	58828038	59528038	LOC122902536
												3	59178038	58828038	59528038	IFIH1
												3	59897925	59547925	60247925	LOC122903712
												3	59897925	59547925	60247925	LOC122901823
												3	59897925	59547925	60247925	GCA
												3	59897925	59547925	60247925	KCNH7
												3	59898784	59548784	60248784	LOC122903712
												3	59898784	59548784	60248784	LOC122901823
												3	59898784	59548784	60248784	GCA
												3	59898784	59548784	60248784	KCNH7
												3	60887907	60537907	61237907	LOC122903836
												3	60887907	60537907	61237907	FIGN
												3	61037670	60687670	61387670	LOC122903836
												3	61037670	60687670	61387670	FIGN
												3	61095312	60745312	61445312	LOC122903836
												3	61095312	60745312	61445312	FIGN
												3	61155732	60805732	61505732	LOC122903836
												3	61155732	60805732	61505732	FIGN
												3	61171310	60821310	61521310	LOC122903836
												3	61171310	60821310	61521310	FIGN
												3	63090702	62740702	63440702	LOC122903862
												3	63090702	62740702	63440702	LOC122903666
												3	63090702	62740702	63440702	LOC122901826
												3	63090702	62740702	63440702	LOC122902556
												3	63090702	62740702	63440702	LOC122902555
												3	63090702	62740702	63440702	GALNT3
												3	63090702	62740702	63440702	LOC122902553
												3	63090702	62740702	63440702	SCN9A
												3	63090702	62740702	63440702	SCN7A
												3	63090702	62740702	63440702	TTC21B
												3	63104293	62754293	63454293	LOC122903862
												3	63104293	62754293	63454293	LOC122903666
												3	63104293	62754293	63454293	LOC122901826
												3	63104293	62754293	63454293	LOC122902556
												3	63104293	62754293	63454293	LOC122902555
												3	63104293	62754293	63454293	GALNT3
												3	63104293	62754293	63454293	LOC122902553
												3	63104293	62754293	63454293	SCN9A
												3	63104293	62754293	63454293	SCN7A
												3	63104293	62754293	63454293	TTC21B
												3	63153342	62803342	63503342	LOC122903862
												3	63153342	62803342	63503342	LOC122903666
												3	63153342	62803342	63503342	LOC122901826
												3	63153342	62803342	63503342	LOC122903756
												3	63153342	62803342	63503342	LOC122902556
												3	63153342	62803342	63503342	LOC122902555
												3	63153342	62803342	63503342	GALNT3
												3	63153342	62803342	63503342	LOC122902553
												3	63153342	62803342	63503342	SCN9A
												3	63153342	62803342	63503342	SCN7A
												3	63153342	62803342	63503342	TTC21B
												3	63271458	62921458	63621458	LOC122903666
												3	63271458	62921458	63621458	LOC122901826
												3	63271458	62921458	63621458	LOC122903756
												3	63271458	62921458	63621458	LOC122901827
												3	63271458	62921458	63621458	LOC122903510
												3	63271458	62921458	63621458	LOC122903512
												3	63271458	62921458	63621458	LOC122902556
												3	63271458	62921458	63621458	LOC122902555
												3	63271458	62921458	63621458	LOC122902553
												3	63271458	62921458	63621458	SCN9A
												3	63271458	62921458	63621458	SCN7A
												3	63271458	62921458	63621458	TTC21B
												3	63493378	63143378	63843378	LOC122903666
												3	63493378	63143378	63843378	LOC122901826
												3	63493378	63143378	63843378	LOC122903756
												3	63493378	63143378	63843378	LOC122901827
												3	63493378	63143378	63843378	LOC122903510
												3	63493378	63143378	63843378	LOC122903512
												3	63493378	63143378	63843378	LOC122902556
												3	63493378	63143378	63843378	LOC122902555
												3	63493378	63143378	63843378	SCN9A
												3	63493378	63143378	63843378	SCN7A
												3	63660343	63310343	64010343	LOC122901826
												3	63660343	63310343	64010343	LOC122903756
												3	63660343	63310343	64010343	LOC122901827
												3	63660343	63310343	64010343	LOC122903510
												3	63660343	63310343	64010343	LOC122903512
												3	63660343	63310343	64010343	SCN9A
												3	63660343	63310343	64010343	SCN7A
												3	63660343	63310343	64010343	XIRP2
												3	63745222	63395222	64095222	LOC122903756
												3	63745222	63395222	64095222	LOC122901827
												3	63745222	63395222	64095222	LOC122903510
												3	63745222	63395222	64095222	LOC122903512
												3	63745222	63395222	64095222	SCN7A
												3	63745222	63395222	64095222	XIRP2
												3	73962710	73612710	74312710	LOC122902080
												3	73962710	73612710	74312710	LOC122903694
												3	73962710	73612710	74312710	LOC122903750
												3	73962710	73612710	74312710	LOC122902631
												3	73962710	73612710	74312710	RBM45
												3	73962710	73612710	74312710	PDE11A
												3	73962710	73612710	74312710	OSBPL6
												3	82384211	82034211	82734211	LYPD6
												3	82384211	82034211	82734211	LYPD6B
												3	82384211	82034211	82734211	LOC122903528
												3	82384211	82034211	82734211	KIF5C
												3	82384211	82034211	82734211	EPC2
												3	102734872	102384872	103084872	LOC122903797
												3	102734872	102384872	103084872	DDX18
												3	102734872	102384872	103084872	CCDC93
												3	102734872	102384872	103084872	INSIG2
												3	102734872	102384872	103084872	LOC122901870
												3	131081324	130731324	131431324	LOC122901893
												3	131081324	130731324	131431324	CD226
												3	131081324	130731324	131431324	RTTN
												3	131081324	130731324	131431324	SOCS6
												3	133445390	133095390	133795390	LOC122903558
												3	133445390	133095390	133795390	LOC122903764
												3	133445390	133095390	133795390	DSEL
												3	133497267	133147267	133847267	LOC122903558
												3	133497267	133147267	133847267	LOC122903764
												3	133497267	133147267	133847267	DSEL
												3	133504823	133154823	133854823	LOC122903558
												3	133504823	133154823	133854823	LOC122903764
												3	133504823	133154823	133854823	DSEL
												3	133545235	133195235	133895235	LOC122903558
												3	133545235	133195235	133895235	LOC122903764
												3	133545235	133195235	133895235	DSEL
												3	134031427	133681427	134381427	LOC122901896
												3	134031427	133681427	134381427	LOC122903752
												3	134031427	133681427	134381427	LOC122903843
												3	134031427	133681427	134381427	CDH19
												3	134092402	133742402	134442402	LOC122901896
												3	134092402	133742402	134442402	LOC122903752
												3	134092402	133742402	134442402	LOC122903843
												3	134092402	133742402	134442402	CDH19
												3	134190782	133840782	134540782	LOC122901896
												3	134190782	133840782	134540782	LOC122903752
												3	134190782	133840782	134540782	LOC122903843
												3	134190782	133840782	134540782	CDH19
												3	134234120	133884120	134584120	LOC122901896
												3	134234120	133884120	134584120	LOC122903752
												3	134234120	133884120	134584120	LOC122903843
												3	134234120	133884120	134584120	CDH19
												3	136940974	136590974	137290974	VPS4B
												3	136940974	136590974	137290974	LOC122902834
												3	136940974	136590974	137290974	LOC122901902
												3	136940974	136590974	137290974	KDSR
												3	136940974	136590974	137290974	BCL2
												3	136940974	136590974	137290974	LOC122902836
												3	136940974	136590974	137290974	PHLPP1
												3	149344738	148994738	149694738	SMAD2
												3	149344738	148994738	149694738	ZBTB7C
												3	149344738	148994738	149694738	CTIF
												3	150215981	149865981	150565981	SKOR2
												3	150215981	149865981	150565981	IER3IP1
												3	150215981	149865981	150565981	KATNAL2
												3	150215981	149865981	150565981	HDHD2
												3	150215981	149865981	150565981	PIAS2
												3	150215981	149865981	150565981	ST8SIA5
												3	150215981	149865981	150565981	LOXHD1
												3	150238223	149888223	150588223	SKOR2
												3	150238223	149888223	150588223	IER3IP1
												3	150238223	149888223	150588223	KATNAL2
												3	150238223	149888223	150588223	LOC122903774
												3	150238223	149888223	150588223	HDHD2
												3	150238223	149888223	150588223	PIAS2
												3	150238223	149888223	150588223	ST8SIA5
												3	150238223	149888223	150588223	LOXHD1
												3	150251938	149901938	150601938	SKOR2
												3	150251938	149901938	150601938	IER3IP1
												3	150251938	149901938	150601938	KATNAL2
												3	150251938	149901938	150601938	LOC122903774
												3	150251938	149901938	150601938	HDHD2
												3	150251938	149901938	150601938	PIAS2
												3	150251938	149901938	150601938	ST8SIA5
												3	150251938	149901938	150601938	LOXHD1
												3	150272711	149922711	150622711	SKOR2
												3	150272711	149922711	150622711	IER3IP1
												3	150272711	149922711	150622711	KATNAL2
												3	150272711	149922711	150622711	LOC122903774
												3	150272711	149922711	150622711	HDHD2
												3	150272711	149922711	150622711	PIAS2
												3	150272711	149922711	150622711	ST8SIA5
												3	150272711	149922711	150622711	LOXHD1
												3	152275132	151925132	152625132	LOC122903738
												3	152275132	151925132	152625132	LOC122902911
												3	152275132	151925132	152625132	SETBP1
												3	152322996	151972996	152672996	LOC122902911
												3	152322996	151972996	152672996	SETBP1
												3	158684058	158334058	159034058	LOC122903575
												3	158684058	158334058	159034058	LOC122902921
												3	158684058	158334058	159034058	LOC122902916
												3	158684058	158334058	159034058	CELF4
												3	158684058	158334058	159034058	KIAA1328
												3	169345057	168995057	169695057	LOC122901945
												3	169345057	168995057	169695057	ZNF521
												3	169363360	169013360	169713360	LOC122901945
												3	169363360	169013360	169713360	ZNF521
												3	169378094	169028094	169728094	LOC122901945
												3	169378094	169028094	169728094	ZNF521
												3	169469403	169119403	169819403	LOC122901945
												3	169469403	169119403	169819403	ZNF521
												3	169594938	169244938	169944938	LOC122901945
												3	169594938	169244938	169944938	ZNF521
												3	169636215	169286215	169986215	LOC122901945
												3	169636215	169286215	169986215	ZNF521
												3	169981371	169631371	170331371	LOC122901945
												3	169981371	169631371	170331371	LOC122903761
												3	169981371	169631371	170331371	HRH4
												3	169981371	169631371	170331371	IMPACT
												3	169981371	169631371	170331371	OSBPL1A
												3	170059823	169709823	170409823	LOC122903761
												3	170059823	169709823	170409823	HRH4
												3	170059823	169709823	170409823	IMPACT
												3	170059823	169709823	170409823	TTC39C
												3	170059823	169709823	170409823	OSBPL1A
												3	170059823	169709823	170409823	CABYR
												3	170068347	169718347	170418347	LOC122903761
												3	170068347	169718347	170418347	HRH4
												3	170068347	169718347	170418347	IMPACT
												3	170068347	169718347	170418347	TTC39C
												3	170068347	169718347	170418347	OSBPL1A
												3	170068347	169718347	170418347	CABYR
												3	171388731	171038731	171738731	LOC122903853
												3	171388731	171038731	171738731	LOC122903771
												3	171388731	171038731	171738731	LOC122902985
												3	171388731	171038731	171738731	LOC122903591
												3	171388731	171038731	171738731	LOC122902983
												3	171388731	171038731	171738731	TMEM241
												3	171388731	171038731	171738731	CABLES1
												3	171388731	171038731	171738731	RBBP8
												3	172198292	171848292	172548292	LOC122902991
												3	172198292	171848292	172548292	LOC122902988
												3	172198292	171848292	172548292	ABHD3
												3	172198292	171848292	172548292	GATA6
												3	172198292	171848292	172548292	MIB1
												3	172240154	171890154	172590154	LOC122902991
												3	172240154	171890154	172590154	TRNAK-CUU_11
												3	172240154	171890154	172590154	LOC122902988
												3	172240154	171890154	172590154	ABHD3
												3	172240154	171890154	172590154	GATA6
												3	172240154	171890154	172590154	MIB1
												3	172852695	172502695	173202695	LOC122902991
												3	172852695	172502695	173202695	TRNAK-CUU_11
												3	172852695	172502695	173202695	LOC122903715
												3	172852695	172502695	173202695	LOC122903593
												3	172852695	172502695	173202695	LOC122903594
												3	172852695	172502695	173202695	LOC122901947
												3	172852695	172502695	173202695	ABHD3
												3	172852695	172502695	173202695	SNRPD1
												3	172852695	172502695	173202695	LOC122901949
												3	172852695	172502695	173202695	MIB1
												3	172852695	172502695	173202695	ESCO1
												3	172852695	172502695	173202695	GREB1L
												3	172852695	172502695	173202695	ROCK1
												3	172852695	172502695	173202695	LOC122903595
												3	173120448	172770448	173470448	LOC122903593
												3	173120448	172770448	173470448	LOC122903594
												3	173120448	172770448	173470448	LOC122901947
												3	173120448	172770448	173470448	LOC122903721
												3	173120448	172770448	173470448	LOC122901949
												3	173120448	172770448	173470448	THOC1
												3	173120448	172770448	173470448	GREB1L
												3	173120448	172770448	173470448	ROCK1
												3	173120448	172770448	173470448	USP14
												3	173120448	172770448	173470448	COLEC12
												3	173120448	172770448	173470448	LOC122903595
												3	173616893	173266893	173966893	LOC122903721
												3	173616893	173266893	173966893	LOC122901950
												3	173616893	173266893	173966893	CETN1
												3	173616893	173266893	173966893	TYMS
												3	173616893	173266893	173966893	THOC1
												3	173616893	173266893	173966893	CLUL1
												3	173616893	173266893	173966893	ENOSF1
												3	173616893	173266893	173966893	ADCYAP1
												3	173616893	173266893	173966893	USP14
[truncated: 2,262 more rows]

## Sheet: S3b (Female reproduction)
	Top 5% Fst				Top 5% log2(θπ ratio)				XP-EHH: -log(p-value)>2			SNPs detected as candidate selection signatures by at least two methods and the genes annotated from the candidate selection signatures
Chromosome	SNP position	Fst		Chromosome	SNP position	log2(θπ ratio)		Chromosome	SNP position	-log(p-value)		Chromosome	SNP position	Start	End	Genes
11	100990198	9.81301		11	105758612	2.94342		11	99992920	6.54278		1	10430780	10080780	10780780	LOC122897142
1	56300658	9.04229		11	106094368	2.94342		11	100017889	6.4494		1	10430780	10080780	10780780	LOC122903009
12	33349386	8.64711		11	105293216	2.848		11	99991616	6.39855		1	10430780	10080780	10780780	ARID1B
12	33355651	8.64711		3	22207833	2.83872		11	100031883	6.20081		1	11259428	10909428	11609428	LOC122897570
12	33357305	8.64711		11	104415561	2.78499		11	100024272	6.15958		1	14260380	13910380	14610380	LOC122896965
7	128252330	8.63432		11	104722512	2.75694		11	99997178	6.12599		1	14260380	13910380	14610380	LOC122897635
12	34746164	8.52649		11	165207958	2.7146		11	100014655	6.12432		1	14260380	13910380	14610380	MYCT1
12	33407857	8.50185		11	165239606	2.7146		12	36889386	6.09287		1	14260380	13910380	14610380	SYNE1
12	37472785	8.50185		1	231914043	2.71008		11	100037614	6.082		1	25857606	25507606	26207606	PRDM1
12	33685666	8.20727		1	232120636	2.71008		11	99952890	6.08172		1	25857606	25507606	26207606	ATG5
12	31187416	8.19468		1	30781621	2.71008		11	99952209	5.97723		1	25884933	25534933	26234933	PRDM1
1	14272707	8.03237		10	13764198	2.71008		11	99967496	5.95703		1	25884933	25534933	26234933	ATG5
7	127296402	8.00027		11	104229945	2.71008		12	37162607	5.93814		1	30781621	30431621	31131621	LOC122904327
11	99991616	7.98941		11	104410173	2.71008		12	36515583	5.93808		1	30781621	30431621	31131621	SIM1
6	11125167	7.98608		11	104434913	2.71008		12	36640168	5.9124		1	30781621	30431621	31131621	ASCC3
12	39340755	7.83		11	104475547	2.71008		11	99967078	5.88808		1	31902590	31552590	32252590	LOC122898036
2	12001266	7.75424		11	104478352	2.71008		11	99953616	5.82188		1	31902590	31552590	32252590	CCNC
9	101593642	7.70439		11	104479244	2.71008		11	99954780	5.82188		1	31902590	31552590	32252590	USP45
2	13247909	7.62743		11	104626402	2.71008		11	99957758	5.82188		1	31902590	31552590	32252590	PNISR
12	33521109	7.60435		11	104745039	2.71008		12	36785401	5.78351		1	31902590	31552590	32252590	FAXC
5	82479125	7.54111		11	104747504	2.71008		12	37247182	5.72093		1	31902590	31552590	32252590	POU3F2
5	82766962	7.54111		11	104806713	2.71008		11	99967706	5.70114		1	31902590	31552590	32252590	TSTD3
12	36602099	7.44251		11	104822174	2.71008		11	99990403	5.69456		1	31902590	31552590	32252590	COQ3
12	36607018	7.44251		11	105001507	2.71008		12	37268325	5.64255		1	31902590	31552590	32252590	FBXL4
12	36608834	7.44251		11	105283317	2.71008		12	37281864	5.64255		1	31902992	31552992	32252992	LOC122898036
12	36781201	7.44251		11	105603079	2.71008		12	37091751	5.60703		1	31902992	31552992	32252992	CCNC
12	33522155	7.3778		11	105619876	2.71008		11	99980712	5.59083		1	31902992	31552992	32252992	USP45
12	33644592	7.3778		11	106328547	2.71008		12	37444169	5.5718		1	31902992	31552992	32252992	PNISR
12	34697672	7.3778		11	106340181	2.71008		12	36718747	5.56466		1	31902992	31552992	32252992	FAXC
12	36401113	7.3778		11	106437546	2.71008		12	36657517	5.56413		1	31902992	31552992	32252992	POU3F2
7	129322280	7.37081		11	107104036	2.71008		12	36659866	5.56413		1	31902992	31552992	32252992	TSTD3
12	33623926	7.37081		11	107069763	2.6719		12	37283838	5.50324		1	31902992	31552992	32252992	COQ3
12	33643862	7.37081		11	172070529	2.6719		12	37240965	5.50205		1	31902992	31552992	32252992	FBXL4
9	82479253	7.3439		11	105358439	2.66383		12	36705801	5.46631		1	32156301	31806301	32506301	LOC122898036
12	36640168	7.32898		1	208888347	2.62149		12	36781201	5.42064		1	32156301	31806301	32506301	FAXC
11	99997178	7.2768		11	165092876	2.62149		12	36715497	5.41448		1	32156301	31806301	32506301	POU3F2
11	100031883	7.2768		11	165789213	2.62149		12	37290034	5.37585		1	32156301	31806301	32506301	LOC122913962
11	100072629	7.2768		11	171270367	2.62149		12	36520821	5.29508		1	32156301	31806301	32506301	FBXL4
11	100082525	7.2768		11	172154688	2.62149		12	37436407	5.23136		1	32276624	31926624	32626624	POU3F2
12	35203399	7.21096		11	104391375	2.61697		12	36602099	5.11178		1	32276624	31926624	32626624	LOC122913962
12	35203992	7.21096		11	104989061	2.61697		12	36607018	5.11178		1	32276624	31926624	32626624	FBXL4
12	35206649	7.21096		5	18811110	2.57879		12	36608834	5.11178		1	34651012	34301012	35001012	FHL5
7	127253894	7.2085		11	105612866	2.57053		11	99449193	5.08836		1	34651012	34301012	35001012	UFL1
12	33772279	7.20041		11	165147654	2.56635		11	99450863	5.08836		1	34651012	34301012	35001012	FUT9
12	35229762	7.16264		11	165166050	2.56635		11	99458339	5.08836		1	35884466	35534466	36234466	LOC122897433
1	58002087	7.12914		4	226606206	2.56635		12	37340051	5.04406		1	35896598	35546598	36246598	LOC122897433
4	186071599	7.06647		1	45262005	2.52838		11	99945087	4.88412		1	45262005	44912005	45612005	TBX18
12	32521221	7.03004		11	104416661	2.51744		11	99467292	4.8563		1	45262005	44912005	45612005	CEP162
5	165062666	6.96963		1	208106072	2.51679		11	99418078	4.73784		1	45262005	44912005	45612005	MRAP2
11	110252751	6.9628		11	171233430	2.47547		11	99411182	4.73246		1	45262005	44912005	45612005	LOC122904922
11	105293216	6.95092		1	256214225	2.39267		11	99411454	4.73246		1	56300658	55950658	56650658	LOC122898754
9	101554826	6.92404		1	31902590	2.39267		11	99408481	4.63325		1	56300658	55950658	56650658	LOC122905646
7	151206437	6.88242		1	31902992	2.39267		3	22207833	4.56935		1	56300658	55950658	56650658	ADGB
8	108335783	6.82304		1	32156301	2.39267		12	36364795	4.52404		1	56300658	55950658	56650658	RAB32
1	57896675	6.79134		1	78024168	2.39267		12	37472785	4.51074		1	56300658	55950658	56650658	GRM1
1	58001958	6.79134		1	78100328	2.39267		4	186071599	4.49755		1	58001958	57651958	58351958	LOC122898924
12	37552547	6.7636		1	78377727	2.39267		11	99437343	4.47484		1	58001958	57651958	58351958	LOC122898258
1	285029281	6.76103		1	80020018	2.39267		12	36260226	4.43283		1	58001958	57651958	58351958	LOC122905873
12	29685414	6.72114		10	37594382	2.39267		12	33979212	4.42393		1	58001958	57651958	58351958	UTRN
12	41380028	6.6965		10	46435920	2.39267		12	34325464	4.39066		1	58002087	57652087	58352087	LOC122898924
9	78414902	6.66652		11	165106680	2.39267		12	36344088	4.3616		1	58002087	57652087	58352087	LOC122898258
11	105758612	6.60558		11	173597104	2.39267		12	36351151	4.3616		1	58002087	57652087	58352087	LOC122905873
11	106094368	6.60558		11	173610655	2.39267		12	36352331	4.3616		1	58002087	57652087	58352087	UTRN
12	32530499	6.37261		11	173617888	2.39267		12	33898452	4.21139		1	78024168	77674168	78374168	LOC122896760
12	31179651	6.35366		11	173690227	2.39267		12	36322189	4.15164		1	78024168	77674168	78374168	FABP7
12	31186590	6.35366		11	173715980	2.39267		12	34236404	4.10913		1	78024168	77674168	78374168	LOC122899302
12	31188333	6.35366		11	34748534	2.39267		12	34239518	4.10913		1	78024168	77674168	78374168	LOC122896948
12	34845993	6.27817		3	111700731	2.39267		12	34226329	4.09694		1	78024168	77674168	78374168	SMPDL3A
5	19034255	6.22302		3	127706330	2.39267		12	36401113	4.04356		1	78024168	77674168	78374168	SERINC1
12	35179352	6.19931		3	127706637	2.39267		12	37593057	3.99495		1	78024168	77674168	78374168	HSF2
7	129316160	6.1778		3	127710526	2.39267		12	31394886	3.99124		1	78024168	77674168	78374168	PKIB
12	31370540	6.17373		3	20053315	2.39267		12	31473318	3.98858		1	78100328	77750328	78450328	LOC122896760
12	33665111	6.17373		3	20477999	2.39267		3	21448675	3.93644		1	78100328	77750328	78450328	FABP7
12	33700582	6.17373		3	50620407	2.39267		11	99629300	3.93463		1	78100328	77750328	78450328	LOC122899302
12	33728153	6.17373		4	201483597	2.39267		11	99614167	3.92531		1	78100328	77750328	78450328	LOC122896948
7	122414118	6.13597		6	31235686	2.39267		12	34393959	3.92423		1	78100328	77750328	78450328	LOC122900335
11	104415561	6.06041		6	7662972	2.39267		12	33948661	3.92371		1	78100328	77750328	78450328	SMPDL3A
11	99952209	6.01589		3	101271842	2.38702		12	34356299	3.91227		1	78100328	77750328	78450328	SERINC1
11	99953616	6.01589		3	102734872	2.38702		12	34395092	3.90962		1	78100328	77750328	78450328	HSF2
11	99954780	6.01589		3	219792143	2.38702		12	34395907	3.90962		1	78100328	77750328	78450328	PKIB
11	99957758	6.01589		3	219795399	2.38702		12	34398870	3.90962		1	78377727	78027727	78727727	LOC122900335
11	99990403	6.01589		3	219815690	2.38702		12	34406336	3.90962		1	78377727	78027727	78727727	SERINC1
11	100014655	6.01589		3	219816893	2.38702		12	36427292	3.90484		1	78377727	78027727	78727727	HSF2
11	100052659	6.01589		4	6000991	2.38702		4	186096387	3.89655		1	80020018	79670018	80370018	LOC122900620
11	100055889	6.01589		6	177030218	2.38702		12	34372714	3.89328		1	80020018	79670018	80370018	LOC122899316
11	100067762	6.01589		11	164615414	2.3564		12	34408588	3.87179		1	80020018	79670018	80370018	LOC122900539
11	100071084	6.01589		11	71151542	2.30417		11	99402820	3.86887		1	81040340	80690340	81390340	LOC122899319
12	37593057	6.01589		11	172580907	2.29956		11	185563233	3.86711		1	81040340	80690340	81390340	LOC122900675
9	101538541	5.99291		11	173493538	2.29956		12	36287319	3.85909		1	81040340	80690340	81390340	ASF1A
1	87552614	5.9729		11	318055	2.27302		12	31280483	3.85521		1	81040340	80690340	81390340	LOC122907163
1	87552903	5.9729		1	11259428	2.24442		12	34361525	3.8394		1	81040340	80690340	81390340	LOC122897384
13	99331492	5.93197		1	23442794	2.24442		12	37633866	3.81955		1	81040340	80690340	81390340	LOC122897648
11	104722512	5.9298		1	23469006	2.24442		11	99620578	3.80273		1	81040340	80690340	81390340	MAN1A1
5	124757098	5.90716		1	23490212	2.24442		12	34295302	3.79046		1	81040340	80690340	81390340	FAM184A
12	11801556	5.90373		1	305368686	2.24442		12	33878241	3.78334		1	81040340	80690340	81390340	MCM9
1	80216299	5.89024		1	32276624	2.24442		11	99642956	3.78296		1	81753365	81403365	82103365	LOC122917060
1	80269240	5.89024		1	32289153	2.24442		7	12913896	3.76941		1	81753365	81403365	82103365	PLN
1	81040340	5.89024		1	32311691	2.24442		12	34203251	3.75462		1	81753365	81403365	82103365	CEP85L
5	84455650	5.84399		1	32330518	2.24442		11	99632771	3.73674		1	81753365	81403365	82103365	SLC35F1
12	33948661	5.75464		1	46114229	2.24442		11	185557223	3.71425		1	81769813	81419813	82119813	LOC122917060
3	22207833	5.74791		1	81753365	2.24442		12	36163946	3.71071		1	81769813	81419813	82119813	PLN
12	37633866	5.74642		1	81769813	2.24442		12	34420853	3.68653		1	81769813	81419813	82119813	CEP85L
7	128336771	5.73133		1	82089666	2.24442		12	34443542	3.68653		1	81769813	81419813	82119813	SLC35F1
13	78489520	5.6566		1	82317851	2.24442		12	41404248	3.67874		1	82089666	81739666	82439666	LOC122899322
11	105358439	5.65284		1	82333750	2.24442		11	99384013	3.65118		1	82089666	81739666	82439666	LOC122897669
5	124725486	5.64678		10	62768925	2.24442		12	34074745	3.58159		1	82089666	81739666	82439666	LOC122907206
12	37936255	5.63186		11	107307221	2.24442		12	36230538	3.57836		1	82089666	81739666	82439666	NUS1
7	155997000	5.59186		11	107311294	2.24442		11	99544512	3.5692		1	82089666	81739666	82439666	LOC122899330
11	205569927	5.59186		14	18018526	2.24442		6	5899336	3.55941		1	82089666	81739666	82439666	DCBLD1
1	300832872	5.56789		3	17422411	2.24442		12	34190745	3.55491		1	82089666	81739666	82439666	GOPC
12	32691219	5.56566		3	21448675	2.24442		11	99930936	3.55036		1	82089666	81739666	82439666	ROS1
9	73777839	5.54817		3	230618169	2.24442		11	99936348	3.55036		1	82089666	81739666	82439666	SLC35F1
6	223849540	5.5229		3	34278633	2.24442		11	99314365	3.54861		1	82317851	81967851	82667851	LOC122899322
12	29649093	5.51624		3	36293675	2.24442		11	99913697	3.53812		1	82317851	81967851	82667851	LOC122897669
7	152268374	5.47201		3	63816104	2.24442		7	12897339	3.5217		1	82317851	81967851	82667851	LOC122907206
1	82202230	5.45476		4	214842927	2.24442		4	186091842	3.5042		1	82317851	81967851	82667851	VGLL2
9	79281661	5.43542		4	214930515	2.24442		11	99923733	3.48572		1	82317851	81967851	82667851	NUS1
12	30709499	5.39149		4	215003534	2.24442		11	99531059	3.48197		1	82317851	81967851	82667851	LOC122899330
8	110602941	5.37587		4	21738636	2.24442		12	34494757	3.46142		1	82317851	81967851	82667851	DCBLD1
11	100117092	5.36472		4	21739816	2.24442		4	183949309	3.44726		1	82317851	81967851	82667851	GOPC
11	104229945	5.35356		4	218646149	2.24442		4	185853796	3.427		1	82317851	81967851	82667851	ROS1
11	104410173	5.35356		4	226611944	2.24442		12	37552547	3.41001		1	82317851	81967851	82667851	SLC35F1
11	104434913	5.35356		6	10657589	2.24442		12	33772279	3.38336		1	82333750	81983750	82683750	LOC122899322
11	104475547	5.35356		6	10680220	2.24442		12	41380028	3.36576		1	82333750	81983750	82683750	LOC122897669
11	104478352	5.35356		6	10770472	2.24442		12	33851509	3.35865		1	82333750	81983750	82683750	LOC122907206
11	104479244	5.35356		6	122899201	2.24442		12	33856183	3.35865		1	82333750	81983750	82683750	VGLL2
11	104626402	5.35356		6	197730443	2.24442		12	35975559	3.34582		1	82333750	81983750	82683750	NUS1
11	104745039	5.35356		6	34781600	2.24442		7	12851567	3.33275		1	82333750	81983750	82683750	LOC122899330
11	104747504	5.35356		6	8014110	2.23087		7	12957881	3.33163		1	82333750	81983750	82683750	DCBLD1
11	104806713	5.35356		3	88673631	2.21106		12	35948810	3.32791		1	82333750	81983750	82683750	GOPC
11	104822174	5.35356		11	172948034	2.20002		13	58178309	3.32275		1	82333750	81983750	82683750	ROS1
11	105001507	5.35356		2	87252469	2.20002		12	34111137	3.31468		1	82333750	81983750	82683750	SLC35F1
11	105283317	5.35356		1	10430780	2.16581		12	29012749	3.30039		1	91242982	90892982	91592982	LOC122908790
11	105603079	5.35356		1	290287083	2.16581		13	58246079	3.29884		1	91242982	90892982	91592982	LOC122908783
11	105619876	5.35356		10	41337456	2.16581		12	31370540	3.29874		1	91242982	90892982	91592982	LOC122908823
11	106328547	5.35356		11	162173799	2.16581		11	99860337	3.2891		1	91242982	90892982	91592982	LOC122897077
11	106340181	5.35356		14	20831607	2.16581		6	5760917	3.28881		1	91242982	90892982	91592982	CDC5L
11	106437546	5.35356		14	23400625	2.16581		12	41394615	3.28587		1	91242982	90892982	91592982	SUPT3H
11	107104036	5.35356		2	33871424	2.16581		12	41396285	3.28587		1	91264609	90914609	91614609	LOC122908783
1	292396843	5.30724		3	12342554	2.16581		12	41396680	3.28587		1	91264609	90914609	91614609	LOC122908823
9	78978973	5.30291		3	13186878	2.16581		12	34520514	3.27109		1	91264609	90914609	91614609	LOC122897077
12	37923461	5.30021		3	40494813	2.16581		12	34697672	3.25387		1	91264609	90914609	91614609	CDC5L
12	37290034	5.28873		3	50431898	2.16581		3	22531722	3.25257		1	91264609	90914609	91614609	SUPT3H
1	57999096	5.26518		3	70912971	2.16581		6	5748971	3.24911		1	92020688	91670688	92370688	LOC122898242
8	108346862	5.26425		4	13384549	2.16581		12	29120310	3.24628		1	92020688	91670688	92370688	SUPT3H
12	38090290	5.24057		4	201270675	2.16581		12	34845993	3.24567		1	92020688	91670688	92370688	RUNX2
12	39351218	5.24057		4	218068046	2.16581		9	21830254	3.24339		1	92020688	91670688	92370688	CLIC5
12	39353210	5.24057		4	35428199	2.16581		12	36011872	3.22051		1	92515500	92165500	92865500	LOC122898242
7	5040687	5.23414		4	35460206	2.16581		12	36067324	3.22051		1	92515500	92165500	92865500	ENPP5
12	31078884	5.22902		4	35548921	2.16581		12	36088513	3.22051		1	92515500	92165500	92865500	ENPP4
1	30781621	5.1749		4	35549940	2.16581		12	29446565	3.21039		1	92515500	92165500	92865500	LOC122908864
1	231914043	5.1749		4	35550240	2.16581		12	29492450	3.20792		1	92515500	92165500	92865500	RCAN2
1	232120636	5.1749		4	35722054	2.16581		4	184238631	3.19705		1	92515500	92165500	92865500	LOC122908865
10	13764198	5.1749		4	58613346	2.16581		11	99837302	3.17712		1	92515500	92165500	92865500	CLIC5
5	124763623	5.17247		4	60019489	2.16581		12	32987199	3.15996		1	93042368	92692368	93392368	LOC122898005
11	110252948	5.15399		4	60126424	2.16581		11	99734082	3.1399		1	93042368	92692368	93392368	SLC25A27
7	153474405	5.14929		4	60182610	2.16581		11	99737729	3.1399		1	93042368	92692368	93392368	TDRD6
7	200758053	5.14576		4	60200459	2.16581		4	183917144	3.13767		1	93042368	92692368	93392368	PLA2G7
11	165207958	5.14147		4	60214292	2.16581		11	99755372	3.10717		1	93042368	92692368	93392368	MEP1A
11	165239606	5.14147		4	60216577	2.16581		12	33000400	3.10624		1	93042368	92692368	93392368	RCAN2
12	27969440	5.12608		4	60240744	2.16581		12	33039462	3.10457		1	93042368	92692368	93392368	LOC122908865
12	27970842	5.12608		4	80226458	2.16581		12	34746164	3.09508		1	93042368	92692368	93392368	ANKRD66
9	82123055	5.11559		4	81845904	2.16581		3	21446368	3.07457		1	93042368	92692368	93392368	ADGRF5
12	13590192	5.11493		4	81918092	2.16581		2	230009958	3.07411		1	93042368	92692368	93392368	ADGRF1
7	128726517	5.1057		6	199371606	2.16581		12	31201913	3.06079		1	93205026	92855026	93555026	LOC122898005
11	99952890	5.10181		1	82015038	2.15131		12	31202729	3.06079		1	93205026	92855026	93555026	SLC25A27
11	110298225	5.10181		10	62520019	2.15131		12	34502972	3.06		1	93205026	92855026	93555026	TDRD6
4	212472303	5.09768		11	164639373	2.15131		3	21495993	3.05738		1	93205026	92855026	93555026	PLA2G7
11	104391375	5.09038		4	213137629	2.15131		4	183802621	3.05416		1	93205026	92855026	93555026	MEP1A
11	104989061	5.09038		6	10649329	2.15131		3	22300089	3.04897		1	93205026	92855026	93555026	TNFRSF21
5	57572841	5.07983		6	48573878	2.12758		12	33460567	3.04523		1	93205026	92855026	93555026	LOC122908865
11	18378276	5.03827		6	6352503	2.12758		12	41817833	3.03827		1	93205026	92855026	93555026	ANKRD66
13	99071837	5.0379		2	206073635	2.09696		12	31227510	3.0369		1	93205026	92855026	93555026	ADGRF5
1	292400943	5.03697		1	197649647	2.06509		3	22007515	3.03541		1	93205026	92855026	93555026	ADGRF1
7	120353194	5.03267		1	23436269	2.06509		3	22008071	3.03541		1	93211163	92861163	93561163	LOC122898005
7	129266997	5.02924		1	23448027	2.06509		12	32996673	3.0182		1	93211163	92861163	93561163	SLC25A27
12	38574252	5.01802		1	31189672	2.06509		11	99652774	3.0148		1	93211163	92861163	93561163	TDRD6
11	107069763	5.00214		1	83943252	2.06509		12	31187416	3.01399		1	93211163	92861163	93561163	PLA2G7
7	127224234	4.99075		1	84209044	2.06509		6	5765827	3.00961		1	93211163	92861163	93561163	MEP1A
11	100052790	4.97786		1	98429871	2.06509		7	153271599	2.99561		1	93211163	92861163	93561163	TNFRSF21
12	31745246	4.97656		1	98601680	2.06509		7	153277345	2.99561		1	93211163	92861163	93561163	LOC122908865
7	13794844	4.95075		1	99077993	2.06509		12	33518860	2.99532		1	93211163	92861163	93561163	ANKRD66
5	18811110	4.94466		10	40060853	2.06509		6	6204382	2.9866		1	93211163	92861163	93561163	ADGRF5
1	201414601	4.92664		10	40061975	2.06509		12	33623926	2.98563		1	93211163	92861163	93561163	ADGRF1
13	2046835	4.92664		10	41533529	2.06509		4	184097826	2.97884		1	93315184	92965184	93665184	SLC25A27
6	47507671	4.92258		10	41957952	2.06509		12	41313265	2.97785		1	93315184	92965184	93665184	TDRD6
8	115707805	4.90993		10	42100808	2.06509		12	33643862	2.96858		1	93315184	92965184	93665184	PLA2G7
8	126075356	4.90993		10	42117557	2.06509		4	184081465	2.96108		1	93315184	92965184	93665184	MEP1A
13	1533337	4.90993		10	42121353	2.06509		12	31509289	2.95883		1	93315184	92965184	93665184	TNFRSF21
11	99967496	4.89051		10	42201995	2.06509		1	25884933	2.9537		1	93315184	92965184	93665184	ANKRD66
11	100017889	4.89051		10	42328378	2.06509		7	12816175	2.94902		1	93315184	92965184	93665184	ADGRF5
5	111738385	4.88628		10	63238006	2.06509		12	26371247	2.93927		1	93315184	92965184	93665184	ADGRF1
5	111751646	4.88628		10	63282347	2.06509		6	185090296	2.93479		1	94008174	93658174	94358174	LOC122897638
9	20727874	4.87799		11	162387361	2.06509		12	33700582	2.93384		1	94008174	93658174	94358174	ADGRF4
11	99992920	4.86037		11	34755096	2.06509		2	230375743	2.92868		1	94008174	93658174	94358174	LOC122908966
1	35896598	4.85738		11	559751	2.06509		12	41405494	2.92785		1	94008174	93658174	94358174	ADGRF2
9	93904572	4.85544		11	71330260	2.06509		12	33728153	2.92481		1	94008174	93658174	94358174	OPN5
9	83131320	4.82224		14	16889905	2.06509		12	33188069	2.89497		1	94008174	93658174	94358174	PTCHD4
12	31394886	4.81985		14	27645202	2.06509		7	156607563	2.89411		1	112669709	112319709	113019709	OGFRL1
11	104416661	4.81252		2	15925655	2.06509		12	33665111	2.89374		1	112669709	112319709	113019709	SMAP1
11	172070529	4.80336		2	161478928	2.06509		12	33685666	2.89374		1	112669709	112319709	113019709	B3GAT2
11	197679887	4.80186		2	161529618	2.06509		11	185646877	2.89086		1	112669709	112319709	113019709	LOC122903074
11	185563233	4.79957		2	161598412	2.06509		12	33644592	2.89019		1	112669709	112319709	113019709	LOC122903125
12	32996673	4.77975		2	161599424	2.06509		12	41480728	2.88026		1	135678523	135328523	136028523	LOC122896981
12	33039462	4.77975		2	162386693	2.06509		12	41449352	2.87331		1	135678523	135328523	136028523	LOC122896925
12	30955142	4.76999		2	162480190	2.06509		7	152976294	2.8698		1	135678523	135328523	136028523	LOC122912846
5	145628484	4.7638		2	163033904	2.06509		12	37797849	2.86087		1	135678523	135328523	136028523	PHACTR1
7	122242521	4.76084		2	163114962	2.06509		7	13150494	2.85899		1	173586615	173236615	173936615	LOC122900825
12	35338683	4.75494		2	163169663	2.06509		12	33089672	2.85511		1	173586615	173236615	173936615	LOC122897584
12	36230538	4.75494		2	164439452	2.06509		12	33039923	2.85501		1	173586615	173236615	173936615	DTWD2
12	36427292	4.75494		2	165129166	2.06509		12	33058953	2.85501		1	175418699	175068699	175768699	LOC122916294
12	37091751	4.75494		2	177396803	2.06509		12	33066092	2.85501		1	175418699	175068699	175768699	PRR16
12	28582635	4.7338		2	179890875	2.06509		12	35451965	2.85151		1	175822574	175472574	176172574	LOC122900846
12	3002236	4.72274		2	230009958	2.06509		12	31636690	2.84105		1	175822574	175472574	176172574	LOC122916294
8	110598847	4.71705		2	230375743	2.06509		12	31188333	2.83831		1	175822574	175472574	176172574	PRR16
3	137645361	4.71678		3	134494894	2.06509		7	13026926	2.83425		1	175907271	175557271	176257271	LOC122900846
1	65081463	4.70496		3	145158504	2.06509		7	152889720	2.83356		1	175907271	175557271	176257271	LOC122916294
4	181824681	4.70496		3	145235867	2.06509		12	41635856	2.83289		1	192407802	192057802	192757802	LOC122897419
4	186258290	4.70496		3	145638935	2.06509		7	152998670	2.8315		1	192407802	192057802	192757802	LOC122900956
9	74608273	4.69673		3	145639917	2.06509		7	156588208	2.83116		1	192407802	192057802	192757802	LOC122898271
8	111641986	4.64588		3	145648849	2.06509		7	156602868	2.83116		1	192407802	192057802	192757802	LOC122918398
12	33410335	4.61198		3	33831103	2.06509		4	183738514	2.82141		1	192407802	192057802	192757802	LOC122897121
8	108593068	4.59759		3	36359494	2.06509		3	23275082	2.81596		1	192407802	192057802	192757802	LOC122918457
5	115506543	4.59643		3	36365666	2.06509		9	21868942	2.79635		1	192407802	192057802	192757802	SLCO4C1
13	61738363	4.58224		3	4241188	2.06509		2	229993882	2.79218		1	192413578	192063578	192763578	LOC122897419
12	31509289	4.57385		3	4448331	2.06509		12	28781539	2.76307		1	192413578	192063578	192763578	LOC122900956
12	33851509	4.57385		3	4956700	2.06509		12	33521109	2.75451		1	192413578	192063578	192763578	LOC122898271
12	33856183	4.57385		3	88690507	2.06509		11	203633194	2.75433		1	192413578	192063578	192763578	LOC122918398
11	205486088	4.55547		3	90448723	2.06509		9	21633011	2.74091		1	192413578	192063578	192763578	LOC122897121
7	173325870	4.55434		3	92671632	2.06509		12	33522155	2.73443		1	192413578	192063578	192763578	LOC122918457
11	13082039	4.54724		3	92791328	2.06509		12	31179651	2.73158		1	192413578	192063578	192763578	SLCO4C1
12	38089936	4.54521		4	146739239	2.06509		12	31186590	2.73158		1	192416461	192066461	192766461	LOC122897419
12	34074745	4.53605		4	208090760	2.06509		3	21862071	2.71711		1	192416461	192066461	192766461	LOC122900956
12	34190745	4.53605		4	213999310	2.06509		3	22526705	2.71697		1	192416461	192066461	192766461	LOC122898271
1	278011180	4.52949		4	214045817	2.06509		2	233620379	2.71282		1	192416461	192066461	192766461	LOC122918398
1	208888347	4.4888		4	214046474	2.06509		12	33527513	2.71216		1	192416461	192066461	192766461	LOC122897121
11	165092876	4.4888		4	214051355	2.06509		11	165092876	2.71019		1	192416461	192066461	192766461	LOC122918457
7	183293024	4.47238		4	214052188	2.06509		12	42324816	2.70467		1	192418592	192068592	192768592	LOC122897419
12	106329420	4.46799		4	214098078	2.06509		7	156078184	2.69372		1	192418592	192068592	192768592	LOC122900956
12	106435104	4.46799		4	218725560	2.06509		12	38090290	2.69177		1	192418592	192068592	192768592	LOC122898271
12	107041229	4.46799		4	22542781	2.06509		12	29868699	2.68131		1	192418592	192068592	192768592	LOC122918398
12	31691698	4.46755		4	26468980	2.06509		2	229902730	2.6794		1	192418592	192068592	192768592	LOC122897121
12	11843126	4.45087		4	71113846	2.06509		6	5529458	2.67909		1	192418592	192068592	192768592	LOC122918457
1	45262005	4.44025		6	122624767	2.06509		12	31695277	2.67229		1	192429173	192079173	192779173	LOC122897419
5	4374337	4.43888		6	122874672	2.06509		12	31634391	2.66827		1	192429173	192079173	192779173	LOC122900956
12	32077709	4.43705		6	122903231	2.06509		12	31691698	2.66768		1	192429173	192079173	192779173	LOC122898271
12	32269885	4.43705		6	122906492	2.06509		12	31691895	2.66768		1	192429173	192079173	192779173	LOC122918398
12	32270599	4.43705		6	122908246	2.06509		1	280502143	2.6657		1	192429173	192079173	192779173	LOC122897121
5	82771082	4.43602		6	122918760	2.06509		12	42279247	2.65405		1	192429173	192079173	192779173	LOC122918457
12	30012597	4.43305		6	124143658	2.06509		12	41834973	2.65277		1	192429173	192079173	192779173	LOC122917265
12	31049177	4.43305		6	124154869	2.06509		12	41010155	2.64548		1	192442607	192092607	192792607	LOC122897419
12	32336258	4.43305		6	177517821	2.06509		9	80977546	2.63466		1	192442607	192092607	192792607	LOC122900956
12	32464571	4.43305		6	190628966	2.06509		4	183354099	2.63267		1	192442607	192092607	192792607	LOC122898271
12	32630164	4.43305		6	190742554	2.06509		3	4978061	2.62894		1	192442607	192092607	192792607	LOC122918398
12	32686438	4.43305		6	43611564	2.06509		11	185611483	2.62136		1	192442607	192092607	192792607	LOC122897121
12	32707963	4.43305		6	50502448	2.06509		9	81290459	2.61847		1	192442607	192092607	192792607	LOC122918457
12	33267900	4.43305		2	233294073	2.05177		11	203633611	2.61722		1	192442607	192092607	192792607	LOC122917265
12	33300689	4.43305		4	214094771	2.05177		3	22317300	2.61645		1	192470764	192120764	192820764	LOC122900956
12	33329689	4.43305		4	214048889	2.04805		1	280498742	2.61493		1	192470764	192120764	192820764	LOC122898271
9	16335473	4.39279		3	92737080	2.03447		12	30951505	2.61462		1	192470764	192120764	192820764	LOC122918398
12	32236545	4.37921		6	53311593	2.03447		12	30955142	2.61462		1	192470764	192120764	192820764	LOC122897121
12	33284608	4.37921		4	59933401	2.02272		12	29604967	2.60733		1	192470764	192120764	192820764	LOC122918457
12	33299116	4.37921		3	22317300	2		12	27417913	2.60328		1	192470764	192120764	192820764	LOC122917265
3	12316106	4.37767		1	298044344	1.97198		1	280506201	2.59278		1	192493166	192143166	192843166	LOC122900956
4	211652618	4.37767		1	34215325	1.97198		3	137645361	2.5924		1	192493166	192143166	192843166	LOC122898271
1	25857606	4.37578		1	79200789	1.97198		12	41068883	2.5866		1	192493166	192143166	192843166	LOC122918398
9	27539400	4.37344		2	162663211	1.97198		12	41070438	2.5866		1	192493166	192143166	192843166	LOC122897121
9	74619892	4.37344		3	36364021	1.97198		7	155945272	2.58521		1	192493166	192143166	192843166	LOC122918457
11	205633443	4.37344		3	42477061	1.97198		12	32800527	2.5826		1	192493166	192143166	192843166	LOC122917265
9	94283322	4.3474		3	87809974	1.97198		12	26400770	2.5784		1	193055012	192705012	193405012	LOC122897121
11	47074128	4.34351		4	213867516	1.97198		7	155997000	2.5776		1	193055012	192705012	193405012	LOC122900960
5	57426362	4.33805		6	122881153	1.97198		7	156506378	2.57675		1	193055012	192705012	193405012	LOC122918515
5	86062423	4.33805		6	222039532	1.97198		9	81309417	2.57572		1	193055012	192705012	193405012	ST8SIA4
8	113051967	4.33805		6	35901188	1.97198		12	30056089	2.57533		1	193055012	192705012	193405012	FAM174A
12	32833603	4.33185		1	129597461	1.95201		1	56300658	2.57493		1	193055012	192705012	193405012	LOC122917265
12	38428046	4.33002		1	209979889	1.95201		7	155918079	2.56869		1	193055012	192705012	193405012	LOC122917275
12	39394067	4.33002		4	80116521	1.95201		3	21840703	2.5606		1	194263248	193913248	194613248	LOC122897299
2	14881635	4.32223		1	84050493	1.90894		12	30052620	2.55798		1	194264974	193914974	194614974	LOC122897299
11	100874363	4.32223		3	88570557	1.90894		7	153288311	2.55271		1	194470064	194120064	194820064	CHD1
12	107490090	4.32223		4	200555552	1.90894		12	42112413	2.55021		1	194646082	194296082	194996082	CHD1
12	107502627	4.32223		6	190602034	1.90894		10	54022656	2.54813		1	194646082	194296082	194996082	RGMB
7	6152898	4.32043		6	50802412	1.90894		7	153296673	2.53821		1	194667633	194317633	195017633	CHD1
11	165147654	4.31427		7	200758053	1.8953		12	32691219	2.53711		1	194667633	194317633	195017633	RGMB
11	165166050	4.31427		1	2545046	1.88452		7	155950688	2.5339		1	194674023	194324023	195024023	LOC122898307
11	105612866	4.30025		1	263416495	1.88452		12	29899058	2.53382		1	194674023	194324023	195024023	CHD1
11	106110796	4.29925		1	266720729	1.88452		12	32530499	2.52379		1	194674023	194324023	195024023	RGMB
11	165789213	4.29445		1	266895681	1.88452		12	30012597	2.52266		1	194746461	194396461	195096461	LOC122898307
11	171270367	4.29445		1	288626971	1.88452		12	29335990	2.52174		1	194746461	194396461	195096461	CHD1
11	172154688	4.29445		1	292286103	1.88452		12	32548415	2.51572		1	194746461	194396461	195096461	RGMB
5	157447270	4.27734		10	12242286	1.88452		2	229947695	2.50782		1	194783616	194433616	195133616	LOC122898307
13	5712241	4.27108		10	15165912	1.88452		12	29980902	2.50097		1	194783616	194433616	195133616	CHD1
9	80098485	4.25309		10	60200749	1.88452		12	33407857	2.50039		1	194783616	194433616	195133616	RGMB
9	80147929	4.25309		10	60556099	1.88452		12	42093963	2.50039		1	194804658	194454658	195154658	LOC122898307
12	29335990	4.25116		10	60706359	1.88452		12	35203399	2.49961		1	194804658	194454658	195154658	CHD1
7	131312859	4.2508		10	70287489	1.88452		12	35203992	2.49961		1	194804658	194454658	195154658	RGMB
12	73858	4.23571		11	197546660	1.88452		12	35206649	2.49961		1	194842959	194492959	195192959	LOC122898307
12	34520514	4.22702		11	652569	1.88452		12	32686438	2.49844		1	194842959	194492959	195192959	CHD1
12	34361525	4.21996		2	184129690	1.88452		7	153019181	2.49316		1	194842959	194492959	195192959	RGMB
3	128100631	4.18656		2	194364528	1.88452		12	28582635	2.4911		1	194879484	194529484	195229484	LOC122898307
5	157653495	4.18656		2	86539619	1.88452		12	29649093	2.48964		1	194879484	194529484	195229484	CHD1
1	18872964	4.182		3	126519658	1.88452		12	29685414	2.48964		1	194879484	194529484	195229484	RGMB
9	72481120	4.16295		3	145386346	1.88452		3	21294905	2.48743		1	194882992	194532992	195232992	LOC122898307
12	1370295	4.16295		3	58310420	1.88452		3	22487863	2.48513		1	194882992	194532992	195232992	CHD1
11	200362860	4.16228		3	58369418	1.88452		12	30541788	2.47638		1	194882992	194532992	195232992	RGMB
4	226606206	4.16148		4	109368494	1.88452		12	30542869	2.47638		1	194906743	194556743	195256743	LOC122898307
3	42826731	4.15029		4	133239056	1.88452		6	6005779	2.47442		1	194906743	194556743	195256743	CHD1
11	18903192	4.15029		4	33663476	1.88452		6	6011312	2.47442		1	194906743	194556743	195256743	RGMB
5	3865375	4.1412		4	33666128	1.88452		9	21390086	2.47315		1	194958191	194608191	195308191	LOC122898307
5	92876216	4.1412		4	59386905	1.88452		12	33410335	2.47231		1	194958191	194608191	195308191	CHD1
11	197453162	4.1412		4	80066138	1.88452		12	29865518	2.47217		1	194958191	194608191	195308191	RGMB
12	36705801	4.1412		4	80086296	1.88452		2	229952969	2.47137		1	195058750	194708750	195408750	LOC122898307
11	197412708	4.13374		4	80088483	1.88452		7	156207921	2.45731		1	195058750	194708750	195408750	CHD1
7	152889720	4.13334		4	80103696	1.88452		12	32521221	2.4541		1	195058750	194708750	195408750	RGMB
7	153019181	4.13334		4	80111555	1.88452		3	5003152	2.45378		1	195563680	195213680	195913680	LOC122897081
12	37340051	4.12785		4	80114682	1.88452		12	38091237	2.44889		1	195587287	195237287	195937287	LOC122897081
11	171233430	4.12558		4	80115093	1.88452		12	29932356	2.44352		1	208106072	207756072	208456072	EDIL3
12	107375824	4.12212		4	80119345	1.88452		12	29936351	2.44352		1	208106072	207756072	208456072	HAPLN1
12	37797849	4.12146		4	80128954	1.88452		12	41759658	2.43875		1	208106072	207756072	208456072	VCAN
12	38080818	4.12146		4	80139725	1.88452		12	41761550	2.43875		1	208888347	208538347	209238347	LOC122898333
12	38082839	4.12146		4	80141521	1.88452		12	41763276	2.43875		1	208888347	208538347	209238347	LOC122897997
12	38087851	4.12146		4	80146540	1.88452		12	41768323	2.43875		1	208888347	208538347	209238347	LOC122898188
12	38087993	4.12146		4	80159559	1.88452		12	35179352	2.4384		1	208888347	208538347	209238347	TMEM167A
12	38091237	4.12146		4	80161965	1.88452		12	33299116	2.43699		1	208888347	208538347	209238347	LOC122889237
12	38634895	4.12146		4	80219593	1.88452		11	165147654	2.43285		1	208888347	208538347	209238347	XRCC4
12	38638209	4.12146		4	83565510	1.88452		12	39340755	2.42725		1	231914043	231564043	232264043	LOC122889520
12	38718967	4.12146		4	83841803	1.88452		11	185462229	2.42323		1	231914043	231564043	232264043	CCNO
12	38741412	4.12146		4	83861368	1.88452		11	185462495	2.42323		1	231914043	231564043	232264043	MCIDAS
12	38996259	4.12146		4	84790634	1.88452		12	33284608	2.41557		1	231914043	231564043	232264043	LOC122896516
12	39058147	4.12146		6	12831746	1.88452		11	165166050	2.41517		1	231914043	231564043	232264043	GZMA
12	33518860	4.11986		6	177082483	1.88452		12	32630164	2.41457		1	231914043	231564043	232264043	LOC122901305
12	42516994	4.11986		6	215848343	1.88452		12	38082839	2.4142		1	231914043	231564043	232264043	MARCOL
12	27970948	4.08989		6	220899190	1.88452		12	38087851	2.4142		1	231914043	231564043	232264043	LOC122890047
12	41777234	4.06621		6	43960328	1.88452		12	38087993	2.4142		1	231914043	231564043	232264043	LOC122896926
1	112669709	4.06028		6	66542852	1.88452		7	154906029	2.41253		1	231914043	231564043	232264043	LOC122890120
11	100705189	4.05482		1	35896598	1.87532		12	33329689	2.41161		1	231914043	231564043	232264043	SCGB3A2
12	27417913	4.05482		1	2546958	1.84388		7	156086036	2.41133		1	231914043	231564043	232264043	MTREX
12	107410574	4.04972		1	263650904	1.84388		7	12762446	2.41112		1	231914043	231564043	232264043	LOC122901278
12	41759658	4.04879		1	286932111	1.84388		4	186258290	2.40897		1	231914043	231564043	232264043	SPINK6
12	41761550	4.04879		1	298245018	1.84388		12	29745533	2.39815		1	231914043	231564043	232264043	DHX29
12	41763276	4.04879		1	305924581	1.84388		11	185436348	2.39689		1	231914043	231564043	232264043	SPINK5
12	41768323	4.04879		1	31197610	1.84388		11	185441780	2.39689		1	231914043	231564043	232264043	LOC122889571
8	110760861	4.03098		1	46042550	1.84388		12	32464571	2.39476		1	231914043	231564043	232264043	JAKMIP2
5	152775738	4.02928		1	46046635	1.84388		1	25864294	2.39456		1	231914043	231564043	232264043	CDC20B
9	82482694	4.02928		1	6809720	1.84388		9	22015352	2.39126		1	231914043	231564043	232264043	GPX8
1	295312317	4.02105		1	9113493	1.84388		9	22016203	2.39126		1	232120636	231770636	232470636	GZMA
9	14318317	4.01622		10	1376574	1.84388		12	42109543	2.38931		1	232120636	231770636	232470636	LOC122901305
7	122160056	4.01436		10	1859128	1.84388		12	41668481	2.38293		1	232120636	231770636	232470636	MARCOL
9	14224813	4.01436		10	2377765	1.84388		12	41687213	2.38293		1	232120636	231770636	232470636	LOC122890047
11	105811384	4.01436		10	41178447	1.84388		3	137252784	2.38162		1	232120636	231770636	232470636	LOC122896926
9	79953615	4.00767		10	61644749	1.84388		12	33357305	2.37916		1	232120636	231770636	232470636	LOC122890120
12	19801185	4.00397		10	63504542	1.84388		7	153357500	2.37861		1	232120636	231770636	232470636	SCGB3A2
7	5043592	3.99708		10	6528246	1.84388		2	25803707	2.37804		1	232120636	231770636	232470636	SPINK6
8	131387777	3.99708		10	8107960	1.84388		12	37923461	2.37773		1	232120636	231770636	232470636	SPINK5
11	99449193	3.99708		11	164713946	1.84388		12	37936255	2.37773		1	232120636	231770636	232470636	LOC122889571
11	107705516	3.99708		11	214590	1.84388		2	32456157	2.37771		1	232120636	231770636	232470636	JAKMIP2
12	99804419	3.99708		11	546450	1.84388		12	30887011	2.3775		1	256214225	255864225	256564225	TLX3
5	166616244	3.99168		11	573237	1.84388		11	165207958	2.376		1	256214225	255864225	256564225	LOC122898076
11	98299775	3.99168		11	579230	1.84388		12	41928398	2.37448		1	256214225	255864225	256564225	SMIM23
11	98495987	3.99168		11	595326	1.84388		7	153428935	2.37356		1	256214225	255864225	256564225	FGF18
11	98539877	3.99168		11	610865	1.84388		12	38089936	2.36939		1	256214225	255864225	256564225	NPM1
13	113607184	3.99168		11	614873	1.84388		7	153437318	2.36831		1	256214225	255864225	256564225	LOC122892275
12	35975559	3.98172		11	633283	1.84388		9	21484718	2.36792		1	256214225	255864225	256564225	RANBP17
7	151201789	3.95012		14	22931270	1.84388		9	21504796	2.36792		1	256214225	255864225	256564225	FBXW11
9	74305488	3.94669		14	31936161	1.84388		12	31745246	2.36767		1	280506201	280156201	280856201	LOC122893688
11	188137944	3.94669		14	35103083	1.84388		9	20592585	2.36625		1	280506201	280156201	280856201	PARP8
12	10009104	3.94669		2	103883121	1.84388		12	29815504	2.36572		1	280506201	280156201	280856201	EMB
12	38625259	3.94669		2	104096050	1.84388		12	32336258	2.36302		1	285029281	284679281	285379281	RPL37
1	14260380	3.93823		2	104105961	1.84388		2	12001266	2.36265		1	285029281	284679281	285379281	LOC122898318
1	235205460	3.93823		2	105590744	1.84388		12	33349386	2.36255		1	285029281	284679281	285379281	PTGER4
3	33664146	3.93823		2	161746550	1.84388		12	33355651	2.36255		1	285029281	284679281	285379281	LOC122896906
12	39737791	3.93657		2	177313791	1.84388		13	117572069	2.35823		1	285029281	284679281	285379281	C7
9	78056565	3.92861		2	177368807	1.84388		12	13590192	2.35542		1	285029281	284679281	285379281	CARD6
13	59096052	3.92225		2	177409175	1.84388		7	155955928	2.35433		1	285029281	284679281	285379281	PRKAA1
11	98306341	3.90733		2	177437407	1.84388		13	58123722	2.35334		1	285029281	284679281	285379281	TTC33
11	110302170	3.90733		2	177442436	1.84388		7	155827787	2.35276		1	285029281	284679281	285379281	LOC122893973
12	107288449	3.90616		2	177459416	1.84388		7	13176835	2.35254		1	285029281	284679281	285379281	MROH2B
7	206860296	3.90153		2	177465150	1.84388		12	26228323	2.3511		1	285029281	284679281	285379281	LOC122894848
11	22984125	3.89501		2	177467715	1.84388		12	26743260	2.34992		1	290287083	289937083	290637083	AMACR
5	154737708	3.88705		2	180433789	1.84388		12	26759653	2.34992		1	290287083	289937083	290637083	LOC122895551
13	70357378	3.88705		2	216336591	1.84388		12	33300689	2.34887		1	290287083	289937083	290637083	SLC45A2
13	75832977	3.88175		2	218780103	1.84388		10	37594382	2.34866		1	290287083	289937083	290637083	RXFP3
6	215665077	3.87539		2	218781415	1.84388		7	153494175	2.34781		1	290287083	289937083	290637083	TARS1
12	30903149	3.87183		2	218811942	1.84388		7	153489409	2.34728		1	290287083	289937083	290637083	RAI14
1	208106072	3.84532		2	218834280	1.84388		12	30709499	2.3456		1	290287083	289937083	290637083	C1QTNF3
11	98366798	3.84103		2	228868529	1.84388		8	95690399	2.34456		1	290287083	289937083	290637083	ADAMTS12
13	75829863	3.83913		2	3024844	1.84388		12	33267900	2.34344		1	305368686	305018686	305718686	LOC122898268
11	205633156	3.83214		3	104990791	1.84388		7	153474405	2.34257		1	305368686	305018686	305718686	OTULINL
1	287691207	3.83057		3	10955091	1.84388		6	5533167	2.34055		1	305368686	305018686	305718686	ANKH
12	7679661	3.79397		3	129338879	1.84388		12	32298565	2.34007		1	305368686	305018686	305718686	OTULIN
6	71726679	3.78961		3	129343250	1.84388		11	165106680	2.33425		1	305368686	305018686	305718686	TRIO
14	38458663	3.7676		3	13616478	1.84388		2	230318807	2.33401		2	12001266	11651266	12351266	CPLANE2
12	31035818	3.76001		3	146728499	1.84388		3	22711071	2.33186		2	12001266	11651266	12351266	LOC122901459
12	31691895	3.76001		3	16118550	1.84388		1	81040340	2.33111		2	12001266	11651266	12351266	MFAP2
12	40616019	3.74991		3	20913461	1.84388		12	27200710	2.33023		2	12001266	11651266	12351266	LOC122901616
12	27224421	3.74898		3	233451456	1.84388		12	41503231	2.32838		2	12001266	11651266	12351266	LOC122901602
9	73788016	3.71568		3	40640330	1.84388		1	232120636	2.32829		2	12001266	11651266	12351266	LOC122898587
7	179200336	3.70912		3	41370232	1.84388		3	22614353	2.32713		2	12001266	11651266	12351266	ARHGEF19
5	124788015	3.68804		3	42383996	1.84388		12	42159190	2.32502		2	12001266	11651266	12351266	SZRD1
12	39595135	3.68731		3	42385667	1.84388		1	58002087	2.32246		2	12001266	11651266	12351266	SPATA21
12	41503231	3.68731		3	63716908	1.84388		12	42124373	2.31716		2	12001266	11651266	12351266	NECAP2
3	143432998	3.68038		3	87563089	1.84388		4	79661388	2.31532		2	12001266	11651266	12351266	ATP13A2
12	34295302	3.66929		3	88577361	1.84388		11	165239606	2.3149		2	12001266	11651266	12351266	SDHB
1	112673039	3.66879		3	88656236	1.84388		1	25866668	2.31466		2	12001266	11651266	12351266	PADI1
5	3861814	3.66799		3	88657373	1.84388		1	25868417	2.31466		2	12001266	11651266	12351266	PADI4
12	107347863	3.6606		3	88663885	1.84388		2	230042853	2.30596		2	12001266	11651266	12351266	PADI6
9	21633011	3.65884		3	90171496	1.84388		2	230045063	2.30596		2	12001266	11651266	12351266	FBXO42
7	185332157	3.65834		3	90189502	1.84388		2	230050272	2.30596		2	12001266	11651266	12351266	CROCC
9	41068450	3.64648		3	90210921	1.84388		2	230051259	2.30596		2	12001266	11651266	12351266	PADI2
9	72468834	3.64059		3	9288116	1.84388		12	26767649	2.29627		2	12001266	11651266	12351266	PADI3
9	94155925	3.64059		3	93235288	1.84388		12	26783399	2.29627		2	12001266	11651266	12351266	RCC2
13	88402711	3.63046		3	94124791	1.84388		11	185431613	2.29117		2	33871424	33521424	34221424	LOC122899845
11	203112048	3.62347		3	94464212	1.84388		11	185434051	2.29117		2	33871424	33521424	34221424	LOC122899849
11	105997042	3.61907		4	11540931	1.84388		12	26641484	2.29107		2	33871424	33521424	34221424	LOC122899848
11	106113843	3.61907		4	13287221	1.84388		6	5519981	2.2886		2	33871424	33521424	34221424	LOC122899846
2	16014532	3.60149		4	133741717	1.84388		3	23342372	2.28593		2	33871424	33521424	34221424	LOC122898680
3	149059553	3.60149		4	133776211	1.84388		12	27636734	2.28129		2	33871424	33521424	34221424	LOC122899105
3	150398320	3.60149		4	133799203	1.84388		12	26696303	2.27811		2	33871424	33521424	34221424	LOC122898681
4	180038258	3.60149		4	133847344	1.84388		12	26701091	2.27811		2	33871424	33521424	34221424	LOC122898682
4	183146354	3.60149		4	133992672	1.84388		12	35229762	2.27632		2	33871424	33521424	34221424	LOC122901312
4	183189079	3.60149		4	134027043	1.84388		12	30431536	2.27313		2	33871424	33521424	34221424	LOC122898683
4	216235853	3.60149		4	135459868	1.84388		12	42189105	2.27185		2	33871424	33521424	34221424	LOC122901390
4	225142133	3.60149		4	135575670	1.84388		12	27230188	2.27033		2	33871424	33521424	34221424	LOC122899851
6	18499343	3.60149		4	135578569	1.84388		3	137305246	2.26765		2	33871424	33521424	34221424	TMEM125
6	189634409	3.60149		4	135982954	1.84388		12	26578277	2.26532		2	33871424	33521424	34221424	C2H1orf210
10	16502507	3.60149		4	136151915	1.84388		12	42260937	2.26486		2	33871424	33521424	34221424	CDC20
6	188398230	3.59756		4	136234489	1.84388		3	57608683	2.26272		2	33871424	33521424	34221424	LOC122899859
11	104409141	3.59756		4	136471987	1.84388		5	142664421	2.25917		2	33871424	33521424	34221424	LOC122898504
11	104444611	3.59756		4	138330193	1.84388		1	280921852	2.25694		2	33871424	33521424	34221424	HYI
11	104745687	3.59756		4	176406262	1.84388		12	41777234	2.25426		2	33871424	33521424	34221424	FAM183A
11	106393135	3.59756		4	176480847	1.84388		7	155816158	2.24939		2	33871424	33521424	34221424	EBNA1BP2
11	107250080	3.59756		4	176482055	1.84388		7	155957805	2.24805		2	33871424	33521424	34221424	CFAP57
11	172734929	3.59756		4	176483051	1.84388		12	26541294	2.24688		2	33871424	33521424	34221424	LOC122899854
11	172801352	3.59756		4	176489339	1.84388		1	25857606	2.24677		2	33871424	33521424	34221424	TIE1
7	14751450	3.5973		4	176492582	1.84388		3	21568329	2.24672		2	33871424	33521424	34221424	MPL
12	30094002	3.5959		4	176494636	1.84388		12	27209224	2.24486		2	33871424	33521424	34221424	ELOVL1
12	30100725	3.5959		4	176496495	1.84388		12	30347476	2.24407		2	33871424	33521424	34221424	MED8
12	30370705	3.5959		4	176503579	1.84388		12	30348167	2.24407		2	33871424	33521424	34221424	KDM4A
12	31045060	3.5959		4	176504448	1.84388		11	185662595	2.24378		2	33871424	33521424	34221424	SZT2
12	31065127	3.5959		4	176505554	1.84388		2	230276511	2.24298		2	33871424	33521424	34221424	PTPRF
12	31065267	3.5959		4	186343886	1.84388		12	38080818	2.24201		2	33871424	33521424	34221424	ST3GAL3
12	33527513	3.5959		4	186407773	1.84388		4	200010912	2.24026		2	87252469	86902469	87602469	LOC122898775
11	110257696	3.5927		4	186408992	1.84388		12	28185469	2.23919		2	87252469	86902469	87602469	LOC122899168
12	34203251	3.58388		4	200546409	1.84388		12	28187776	2.23919		2	87252469	86902469	87602469	LOC122901627
11	185557223	3.58374		4	200550457	1.84388		4	201932455	2.23822		2	87252469	86902469	87602469	LOC122900253
9	53181800	3.58208		4	200551659	1.84388		12	30903149	2.23575		2	87252469	86902469	87602469	LOC122900254
12	34502972	3.58041		4	200552502	1.84388		10	64101826	2.23545		2	87252469	86902469	87602469	OLFM3
7	173358562	3.58028		4	200555106	1.84388		12	32707963	2.23505		2	195438549	195088549	195788549	LOC122901486
11	99458339	3.57335		4	214287370	1.84388		4	19851767	2.2337		2	206073635	205723635	206423635	LOC122898975
13	88373763	3.55727		4	214395995	1.84388		1	231914043	2.23285		2	206073635	205723635	206423635	HHEX
13	88376912	3.55727		4	227233378	1.84388		12	32077709	2.22295		2	206073635	205723635	206423635	LOC122899277
13	88383149	3.55727		4	35514710	1.84388		12	38082727	2.22283		2	206073635	205723635	206423635	CPEB3
5	8892991	3.54395		4	35515331	1.84388		12	41643160	2.2225		2	206073635	205723635	206423635	MARCHF5
7	128859436	3.54395		4	35524707	1.84388		11	185389416	2.22227		2	206073635	205723635	206423635	IDE
9	14224343	3.54395		4	36921485	1.84388		6	11125167	2.22066		2	206073635	205723635	206423635	KIF11
1	21595259	3.51051		4	39961882	1.84388		12	41837646	2.22026		2	206073635	205723635	206423635	EXOC6
2	203603008	3.51051		4	57436276	1.84388		7	152794324	2.21378		2	210150177	209800177	210500177	FRAT2
6	6636540	3.51051		4	78680021	1.84388		12	27912229	2.21034		2	210150177	209800177	210500177	ZDHHC16
6	20747674	3.51051		4	80553137	1.84388		12	27914964	2.21034		2	210150177	209800177	210500177	C2H10orf62
6	39973150	3.51051		6	122139161	1.84388		13	57941487	2.21008		2	210150177	209800177	210500177	MARVELD1
5	10154878	3.49216		6	122419985	1.84388		12	32833603	2.20898		2	210150177	209800177	210500177	LOC122900991
9	14224924	3.49216		6	122429375	1.84388		4	184260637	2.20672		2	210150177	209800177	210500177	SFRP5
12	37240965	3.49216		6	122456974	1.84388		4	38456299	2.20182		2	210150177	209800177	210500177	ARHGAP19
3	219792143	3.49123		6	122500609	1.84388		11	164310984	2.19589		2	210150177	209800177	210500177	FRAT1
3	219795399	3.49123		6	122509749	1.84388		12	26940057	2.19187		2	210150177	209800177	210500177	RRP12
3	219815690	3.49123		6	122510002	1.84388		12	27969440	2.19119		2	210150177	209800177	210500177	PGAM1
3	219816893	3.49123		6	122513023	1.84388		12	27970842	2.19119		2	210150177	209800177	210500177	EXOSC1
4	6000991	3.49123		6	122930023	1.84388		12	27970948	2.19119		2	210150177	209800177	210500177	MMS19
6	177030218	3.49123		6	123525536	1.84388		11	200362860	2.1911		2	210150177	209800177	210500177	ANKRD2
9	83200462	3.48227		6	123631774	1.84388		6	70921244	2.1907		2	210150177	209800177	210500177	HOGA1
12	30887011	3.47824		6	123657537	1.84388		12	27596236	2.19026		2	210150177	209800177	210500177	MORN4
6	182324488	3.46849		6	124118960	1.84388		12	42116604	2.18595		2	210150177	209800177	210500177	PI4K2A
11	106304419	3.46436		6	124326576	1.84388		7	152807795	2.18406		2	210150177	209800177	210500177	ZFYVE27
12	28781539	3.46159		6	15994341	1.84388		12	26454520	2.1811		2	210150177	209800177	210500177	GOLGA7B
3	39564366	3.45846		6	165302252	1.84388		12	26896543	2.18001		2	210150177	209800177	210500177	CRTAC1
5	157300030	3.45001		6	174241016	1.84388		12	26435038	2.17685		2	210150177	209800177	210500177	UBTD1
5	154723409	3.44601		6	174389806	1.84388		9	81420939	2.17575		2	210150177	209800177	210500177	AVPI1
9	73272630	3.44601		6	177679067	1.84388		12	26908475	2.17482		2	210150177	209800177	210500177	R3HCC1L
13	113455784	3.44601		6	195874597	1.84388		5	142728537	2.1748		2	229902730	229552730	230252730	LOC122899298
9	94330843	3.44141		6	196642783	1.84388		12	30432482	2.17471		2	229902730	229552730	230252730	LOC122899299
1	115329196	3.43429		6	196678758	1.84388		5	142718454	2.1706		2	229902730	229552730	230252730	LOC122899037
7	32440043	3.43429		6	196689025	1.84388		5	142719000	2.16723		2	229902730	229552730	230252730	WDR11
7	155918079	3.43429		6	196689817	1.84388		1	58000875	2.16641		2	229902730	229552730	230252730	PLPP4
13	110563582	3.43429		6	196714083	1.84388		12	27394210	2.16609		2	230009958	229659958	230359958	LOC122899298
6	71724342	3.43149		6	202018609	1.84388		12	32236545	2.16563		2	230009958	229659958	230359958	LOC122899299
9	92923194	3.42873		6	202111867	1.84388		12	27907180	2.16411		2	230009958	229659958	230359958	LOC122899037
4	5234223	3.42806		6	214541636	1.84388		5	142734977	2.16256		2	230009958	229659958	230359958	WDR11
1	173586615	3.4249		6	219973063	1.84388		7	201339475	2.1618		2	230009958	229659958	230359958	PLPP4
4	5272384	3.4249		6	26847269	1.84388		7	201340004	2.1618		2	230318807	229968807	230668807	LOC122899299
4	5276557	3.4249		6	26851560	1.84388		12	27387027	2.16066		2	230318807	229968807	230668807	LOC122899037
5	157632334	3.4249		6	31451309	1.84388		12	31078884	2.16058		2	230318807	229968807	230668807	LOC122899038
7	98174831	3.4238		6	32668293	1.84388		12	27224421	2.15399		2	230318807	229968807	230668807	WDR11
3	179358251	3.4177		6	34131212	1.84388		3	4956700	2.15259		2	230318807	229968807	230668807	FGFR2
11	99450863	3.41451		6	40964783	1.84388		5	142763129	2.14802		2	230375743	230025743	230725743	LOC122899038
1	285041835	3.40561		6	40966354	1.84388		1	280410153	2.14801		2	230375743	230025743	230725743	WDR11
6	102406754	3.40561		6	41026127	1.84388		1	280413722	2.14801		2	230375743	230025743	230725743	FGFR2
12	28427967	3.39592		6	41048445	1.84388		12	30094002	2.14669		2	233620379	233270379	233970379	LOC122901580
12	37444169	3.39592		6	41104927	1.84388		12	30100725	2.14669		2	233620379	233270379	233970379	FAM53B
9	80307427	3.39586		6	41279222	1.84388		12	42518247	2.14625		2	233620379	233270379	233970379	ABRAXAS2
5	71102676	3.3884		6	41586279	1.84388		12	30370705	2.14251		2	233620379	233270379	233970379	EEF1AKMT2
5	148332394	3.3884		6	41772503	1.84388		13	58124467	2.14204		2	233620379	233270379	233970379	ZRANB1
12	31634391	3.37581		6	41890566	1.84388		12	30578486	2.14174		2	233620379	233270379	233970379	CTBP2
9	74785984	3.37265		6	41905417	1.84388		4	184421432	2.14037		2	233861390	233511390	234211390	LOC122901580
12	41928398	3.37265		6	42018211	1.84388		12	41809409	2.14025		2	233861390	233511390	234211390	LOC122899045
3	1978531	3.37215		6	42277716	1.84388		12	43403566	2.14006		2	233861390	233511390	234211390	MMP21
10	51164880	3.37215		6	42311227	1.84388		2	237059782	2.13919		2	233861390	233511390	234211390	TEX36
12	107246074	3.37215		6	42362051	1.84388		5	142711792	2.13201		2	233861390	233511390	234211390	UROS
12	107394904	3.37215		6	42559872	1.84388		2	233861390	2.13171		2	233861390	233511390	234211390	LOC122901209
12	108379813	3.37215		6	46071549	1.84388		3	57609795	2.12809		2	233861390	233511390	234211390	CTBP2
4	43087686	3.35373		6	50757456	1.84388		5	143017994	2.12801		2	233861390	233511390	234211390	EDRF1
12	27788274	3.35		6	50820982	1.84388		5	143023372	2.12801		2	233861390	233511390	234211390	DHX32
12	27789439	3.35		6	50978085	1.84388		5	143025428	2.12801		3	2057643	1707643	2407643	LOC122903710
4	226317137	3.31017		6	64567747	1.84388		3	5034430	2.12782		3	2057643	1707643	2407643	LOC122903803
9	5680740	3.31014		6	6562171	1.84388		12	38298965	2.12543		3	2057643	1707643	2407643	COL3A1
12	30578486	3.30701		6	69172591	1.84388		1	280433768	2.12137		3	2057643	1707643	2407643	GULP1
11	172719773	3.29812		5	157447270	1.83229		1	280434501	2.12137		3	2057643	1707643	2407643	COL5A2
1	16863180	3.29336		1	23453150	1.81583		11	10630007	2.12108		3	4956700	4606700	5306700	LOC122901706
7	129341165	3.2877		1	28234238	1.81583		1	285029281	2.11738		3	4956700	4606700	5306700	CAVIN2
12	34236404	3.2877		1	63702265	1.81583		3	23280100	2.11409		3	4956700	4606700	5306700	TMEFF2
12	34239518	3.2877		2	179779351	1.81583		13	58968831	2.11108		3	5034430	4684430	5384430	LOC122901706
12	48683378	3.2877		4	200545967	1.81583		1	58001958	2.10949		3	5034430	4684430	5384430	CAVIN2
9	74067588	3.27994		4	226566224	1.81583		12	27788274	2.10943		3	5034430	4684430	5384430	TMEFF2
9	80818791	3.27994		4	36955216	1.81583		12	27789439	2.10943		3	12342554	11992554	12692554	LOC122901710
12	34356299	3.26702		1	173586615	1.75738		12	31035818	2.10901		3	12342554	11992554	12692554	LOC122903824
12	34393959	3.26702		11	104409141	1.75738		12	31045060	2.10901		3	12342554	11992554	12692554	MAIP1
12	34408588	3.26702		11	104444611	1.75738		12	28317663	2.10766		3	12342554	11992554	12692554	SGO2
12	38082727	3.26702		11	104745687	1.75738		2	237030148	2.10759		3	12342554	11992554	12692554	SPATS2L
12	38220481	3.26702		11	106393135	1.75738		3	23674911	2.10403		3	12342554	11992554	12692554	KCTD18
8	107644008	3.25872		11	107250080	1.75738		9	80976979	2.10124		3	12342554	11992554	12692554	AOX1
5	111639977	3.25553		11	172734929	1.75738		7	13324659	2.1012		3	13186878	12836878	13536878	LOC122901711
6	185090296	3.25553		11	172801352	1.75738		1	280427424	2.10114		3	13186878	12836878	13536878	BZW1
7	120772415	3.25553		4	5272384	1.75738		4	184303816	2.10084		3	13186878	12836878	13536878	CLK1
7	120773789	3.25553		4	5276557	1.75738		6	71017852	2.09427		3	13186878	12836878	13536878	NIF3L1
9	80964195	3.25063		5	157632334	1.75738		2	237015034	2.09398		3	13186878	12836878	13536878	PPIL3
12	26701091	3.24494		6	188398230	1.75738		7	201345467	2.09154		3	13186878	12836878	13536878	FAM126B
12	26696303	3.23838		10	41170634	1.75077		9	21398886	2.0897		3	13186878	12836878	13536878	NDUFB3
12	26767649	3.23838		10	53880927	1.75077		7	156786460	2.08906		3	13186878	12836878	13536878	CFLAR
12	26783399	3.23838		2	104009331	1.75077		9	21152498	2.08877		3	13186878	12836878	13536878	CASP10
13	78404982	3.22352		2	219483135	1.75077		7	13389416	2.08608		3	13186878	12836878	13536878	CASP8
13	78408675	3.22352		3	70920725	1.75077		7	156029678	2.08541		3	13186878	12836878	13536878	FLACC1
13	78416443	3.22352		4	176506539	1.75077		11	164615414	2.0836		3	13186878	12836878	13536878	STRADB
12	30056089	3.21147		4	176506885	1.75077		1	14260380	2.08309		3	13186878	12836878	13536878	LOC122903471
12	67813392	3.21147		4	200539729	1.75077		11	201764926	2.08265		3	13186878	12836878	13536878	ORC2
2	6558930	3.20841		4	200540838	1.75077		12	31049177	2.07232		3	13186878	12836878	13536878	TRAK2
11	29782372	3.20841		4	60215559	1.75077		1	23438041	2.07161		3	13186878	12836878	13536878	C2CD6
4	38456299	3.20794		6	123096646	1.75077		12	30600529	2.07151		3	20053315	19703315	20403315	LOC122901725
12	76233590	3.20794		6	125444635	1.75077		9	22006033	2.0672		3	20053315	19703315	20403315	LOC122901726
7	130096336	3.20721		6	42553205	1.75077		10	53921164	2.06607		3	20053315	19703315	20403315	LOC122901727
12	107302883	3.20721		1	263426210	1.72923		12	32269885	2.06471		3	20053315	19703315	20403315	PTH2R
13	88426460	3.19382		11	201098313	1.7192		12	32270599	2.06471		3	20477999	20127999	20827999	LOC122901727
13	88428658	3.19382		3	179358251	1.7192		12	31065127	2.06402		3	20477999	20127999	20827999	MAP2
9	82986666	3.19279		1	34651012	1.66879		12	31065267	2.06402		3	20477999	20127999	20827999	UNC80
9	72833904	3.19199		1	35884466	1.66879		5	143056556	2.06289		3	20913461	20563461	21263461	LOC122902261
3	4550815	3.19109		11	163947192	1.66879		5	142752655	2.05949		3	20913461	20563461	21263461	LOC122903479
7	200757837	3.19056		11	200805004	1.66879		12	27722906	2.05724		3	20913461	20563461	21263461	RPE
5	33841909	3.18599		2	210150177	1.66879		12	27725081	2.05724		3	20913461	20563461	21263461	ACADL
5	95214360	3.18596		3	2057643	1.66879		12	27727772	2.05724		3	20913461	20563461	21263461	MAP2
9	80976979	3.18539		4	177894370	1.66879		12	27729585	2.05724		3	20913461	20563461	21263461	KANSL1L
5	3820750	3.17947		4	178559702	1.66879		12	27731630	2.05724		3	20913461	20563461	21263461	LOC122902264
12	13636874	3.17947		4	178561807	1.66879		4	201483597	2.05524		3	20913461	20563461	21263461	UNC80
8	115711507	3.16135		11	172719773	1.66759		1	281221900	2.05404		3	21294905	20944905	21644905	LOC122902261
12	37436407	3.16135		1	263405241	1.65208		3	23772501	2.05069		3	21294905	20944905	21644905	LOC122903479
9	80353700	3.15333		2	182750723	1.65208		11	164639373	2.0502		3	21294905	20944905	21644905	RPE
7	186833304	3.13311		3	70409075	1.65208		12	38574252	2.04973		3	21294905	20944905	21644905	ACADL
13	70392087	3.12882		3	171388731	1.65124		12	38220481	2.04836		3	21294905	20944905	21644905	MYL1
11	100404378	3.12678		6	124438124	1.65124		3	23268562	2.04832		3	21294905	20944905	21644905	KANSL1L
8	107653315	3.12019		6	71726679	1.64679		4	35514710	2.04366		3	21294905	20944905	21644905	LOC122902264
9	73526671	3.11223		1	23456591	1.63008		4	35515331	2.04366		3	21294905	20944905	21644905	LANCL1
11	109347260	3.11223		11	602189	1.63008		4	35524707	2.04366		3	21294905	20944905	21644905	CPS1
7	120936256	3.1113		2	165227839	1.63008		8	95575506	2.04193		3	21294905	20944905	21644905	UNC80
5	3838675	3.11127		3	88562479	1.63008		4	14226190	2.04102		3	21448675	21098675	21798675	LOC122902261
5	93656441	3.10674		4	204796733	1.63008		13	58937527	2.03995		3	21448675	21098675	21798675	LOC122903479
6	215253068	3.10674		4	78643051	1.63008		11	185368974	2.03864		3	21448675	21098675	21798675	ACADL
7	784014	3.10674		4	78693206	1.63008		9	20401215	2.03765		3	21448675	21098675	21798675	MYL1
11	188647815	3.10674		4	80317201	1.63008		6	184995636	2.03542		3	21448675	21098675	21798675	KANSL1L
11	188649083	3.10674		6	205474797	1.63008		11	164291770	2.03258		3	21448675	21098675	21798675	LOC122902264
5	124732434	3.10507		6	208818900	1.63008		4	200802049	2.03222		3	21448675	21098675	21798675	LANCL1
7	101457557	3.10507		6	38288649	1.63008		11	203264956	2.03216		3	21448675	21098675	21798675	CPS1
12	26209641	3.10221		11	71287864	1.62941		11	185326845	2.03113		3	22207833	21857833	22557833	LOC122903730
5	3265523	3.08296		4	178540806	1.62941		3	20996979	2.02945		3	22207833	21857833	22557833	LOC122901728
13	78751935	3.07963		11	106304419	1.61874		10	13764198	2.02704		3	22207833	21857833	22557833	ERBB4
5	11026200	3.07324		6	124350944	1.60938		4	200539729	2.0252		3	22317300	21967300	22667300	LOC122901728
7	169882279	3.07324		3	173500907	1.60768		4	200540838	2.0252		3	22317300	21967300	22667300	ERBB4
5	18326205	3.07124		10	39884520	1.579		4	200545967	2.0252		3	22711071	22361071	23061071	ERBB4
5	95205316	3.07124		1	288520205	1.57879		4	200546409	2.0252		3	40494813	40144813	40844813	LOC122902420
5	95212056	3.07124		10	60197350	1.57879		4	200550457	2.0252		3	40494813	40144813	40844813	ALPI
1	112662910	3.06984		2	16255503	1.57879		4	200551659	2.0252		3	40494813	40144813	40844813	PRSS56
1	112701776	3.06984		2	205366503	1.57879		4	200552502	2.0252		3	40494813	40144813	40844813	CHRND
1	112723598	3.06984		3	35016862	1.57879		4	200555106	2.0252		3	40494813	40144813	40844813	CHRNG
1	112724979	3.06984		4	133626632	1.57879		4	200555552	2.0252		3	40494813	40144813	40844813	LOC122902071
7	13150494	3.06984		4	80171650	1.57879		3	20928962	2.0247		3	40494813	40144813	40844813	ECEL1
8	139115977	3.06984		1	135678523	1.57189		3	20930682	2.0247		3	40494813	40144813	40844813	EIF4E2
12	17964227	3.06984		11	116562014	1.57189		11	3747646	2.02394		3	40494813	40144813	40844813	EFHD1
12	17964560	3.06984		1	276282513	1.56409		4	84790634	2.02278		3	40494813	40144813	40844813	KCNJ13
12	26371247	3.06984		1	27845219	1.56409		2	25913272	2.0189		3	40494813	40144813	40844813	DIS3L2
13	76446844	3.06984		1	33794981	1.56409		12	27397512	2.01748		3	40494813	40144813	40844813	GIGYF2
13	76505878	3.06984		10	12546350	1.56409		5	46157790	2.01577		3	50431898	50081898	50781898	ARL5A
13	59316892	3.06181		10	20583935	1.56409		3	23352176	2.01451		3	50431898	50081898	50781898	NEB
7	159331757	3.06062		10	23344044	1.56409		12	42516994	2.01348		3	50431898	50081898	50781898	STAM2
5	90247870	3.05572		11	174186752	1.56409		3	20913461	2.01238		3	50431898	50081898	50781898	FMNL2
11	111185347	3.04466		2	195438549	1.56409		1	276721571	2.00568		3	50431898	50081898	50781898	CACNB4
11	111270672	3.04466		3	128180188	1.56409		1	177451439	2.00232		3	50620407	50270407	50970407	ARL5A
11	201098313	3.03621		3	138887612	1.56409						3	50620407	50270407	50970407	STAM2
2	25762922	3.03208		3	142518346	1.56409						3	50620407	50270407	50970407	FMNL2
11	21625151	3.03208		3	219161448	1.56409						3	50620407	50270407	50970407	CACNB4
11	21625302	3.03208		3	225738255	1.56409						3	63816104	63466104	64166104	LOC122903756
1	12957403	3.02279		4	25716082	1.56409						3	63816104	63466104	64166104	LOC122901827
3	30578218	3.02279		4	5289832	1.56409						3	63816104	63466104	64166104	LOC122903510
3	63017131	3.02279		6	99335210	1.56409						3	63816104	63466104	64166104	LOC122903512
3	63017848	3.02279		1	110547789	1.56259						3	63816104	63466104	64166104	SCN7A
3	209659967	3.02279		1	209673871	1.56259						3	63816104	63466104	64166104	XIRP2
14	4038512	3.02279		1	209691262	1.56259						3	70912971	70562971	71262971	LOC122901838
1	32156301	3.02095		1	209742344	1.56259						3	70912971	70562971	71262971	LOC122903519
1	64426360	3.02095		1	209758861	1.56259						3	70912971	70562971	71262971	LOC122902613
1	78024168	3.02095		1	209962253	1.56259						3	70912971	70562971	71262971	LOC122901841
1	78100328	3.02095		1	209983105	1.56259						3	70912971	70562971	71262971	ATP5MC3
1	78377727	3.02095		1	269589200	1.56259						3	70912971	70562971	71262971	LOC122902616
1	80020018	3.02095		1	286203078	1.56259						3	70912971	70562971	71262971	CIR1
1	118587011	3.02095		1	286310524	1.56259						3	70912971	70562971	71262971	SCRN3
1	118591326	3.02095		1	286414028	1.56259						3	70912971	70562971	71262971	LOC122901839
1	191187638	3.02095		1	308807565	1.56259						3	70912971	70562971	71262971	CHRNA1
1	194477299	3.02095		1	314618887	1.56259						3	70912971	70562971	71262971	LOC122903520
1	295312876	3.02095		10	12316811	1.56259						3	70912971	70562971	71262971	GPR155
2	10541075	3.02095		10	15147060	1.56259						3	70912971	70562971	71262971	WIPF1
2	23474974	3.02095		10	37996471	1.56259						3	70912971	70562971	71262971	CHN1
3	20477999	3.02095		10	41203217	1.56259						3	70912971	70562971	71262971	ATF2
3	50620407	3.02095		10	45746824	1.56259						3	102734872	102384872	103084872	LOC122903797
3	150521059	3.02095		10	54698744	1.56259						3	102734872	102384872	103084872	DDX18
4	201483597	3.02095		10	55077501	1.56259						3	102734872	102384872	103084872	CCDC93
6	31235686	3.02095		10	63941221	1.56259						3	102734872	102384872	103084872	INSIG2
10	46435920	3.02095		10	66088166	1.56259						3	102734872	102384872	103084872	LOC122901870
11	47098258	3.02095		10	69762036	1.56259						3	111700731	111350731	112050731	LOC122903768
11	165106680	3.02095		11	162434576	1.56259						3	111700731	111350731	112050731	PROC
11	173597104	3.02095		11	162662701	1.56259						3	111700731	111350731	112050731	LOC122903541
11	173610655	3.02095		11	162688811	1.56259						3	111700731	111350731	112050731	ERCC3
11	173617888	3.02095		11	162689821	1.56259						3	111700731	111350731	112050731	BIN1
11	173690227	3.02095		11	163452777	1.56259						3	111700731	111350731	112050731	LOC122902755
11	173715980	3.02095		11	163616504	1.56259						3	111700731	111350731	112050731	MAP3K2
2	230767996	3.01879		11	198269175	1.56259						3	127706330	127356330	128056330	LOC122901891
2	231013865	3.01879		11	209696802	1.56259						3	127706330	127356330	128056330	CNDP1
9	53720466	3.01513		11	209697807	1.56259						3	127706330	127356330	128056330	LOC122902807
12	42307852	3.00993		11	209698062	1.56259						3	127706330	127356330	128056330	CNDP2
11	199942338	3.00097		11	613150	1.56259						3	127706330	127356330	128056330	DIPK1C
5	61467907	2.99528		11	8667814	1.56259						3	127706330	127356330	128056330	C3H18orf63
5	61472925	2.99528		13	87602174	1.56259						3	127706330	127356330	128056330	LOC122902810
7	180834513	2.99528		14	11267284	1.56259						3	127706330	127356330	128056330	TSHZ1
9	5580023	2.99528		14	11682632	1.56259						3	127706637	127356637	128056637	LOC122901891
9	5580316	2.99528		14	15009144	1.56259						3	127706637	127356637	128056637	CNDP1
12	40210590	2.99018		14	2344617	1.56259						3	127706637	127356637	128056637	LOC122902807
12	40253013	2.99018		14	2345932	1.56259						3	127706637	127356637	128056637	CNDP2
12	27209224	2.98173		14	35374826	1.56259						3	127706637	127356637	128056637	DIPK1C
12	26141692	2.97883		2	177498743	1.56259						3	127706637	127356637	128056637	C3H18orf63
12	26169828	2.97883		2	177606616	1.56259						3	127706637	127356637	128056637	LOC122902810
12	26217399	2.97883		2	177802856	1.56259						3	127706637	127356637	128056637	TSHZ1
12	26221835	2.97883		2	178326382	1.56259						3	127710526	127360526	128060526	LOC122901891
12	26268036	2.97883		2	178589923	1.56259						3	127710526	127360526	128060526	CNDP1
7	180583495	2.95446		2	178765267	1.56259						3	127710526	127360526	128060526	LOC122902807
7	180586542	2.95446		2	178768122	1.56259						3	127710526	127360526	128060526	CNDP2
7	180667192	2.95446		2	178774423	1.56259						3	127710526	127360526	128060526	DIPK1C
11	98370841	2.95446		2	178792252	1.56259						3	127710526	127360526	128060526	C3H18orf63
8	100078774	2.95445		2	179052154	1.56259						3	127710526	127360526	128060526	LOC122902810
9	79366949	2.95445		2	179086490	1.56259						3	127710526	127360526	128060526	TSHZ1
9	79390090	2.95445		2	179089494	1.56259						3	128100631	127750631	128450631	LOC122901891
13	88559627	2.94216		2	179230159	1.56259						3	128100631	127750631	128450631	TIMM21
1	175418699	2.93897		2	179235309	1.56259						3	128100631	127750631	128450631	CNDP1
1	175822574	2.93897		2	179304285	1.56259						3	128100631	127750631	128450631	LOC122902807
1	175907271	2.93897		2	179516442	1.56259						3	128100631	127750631	128450631	CNDP2
11	164615414	2.93355		2	179535539	1.56259						3	128100631	127750631	128450631	DIPK1C
1	118709712	2.93245		2	179567219	1.56259						3	128100631	127750631	128450631	C3H18orf63
1	118717824	2.93245		2	180011107	1.56259						3	128100631	127750631	128450631	LOC122902810
1	122744285	2.93245		2	180028577	1.56259						3	128100631	127750631	128450631	FBXO15
1	139053744	2.93245		2	180047412	1.56259						3	128100631	127750631	128450631	TSHZ1
5	19052786	2.93245		2	180119194	1.56259						3	128180188	127830188	128530188	LOC122901891
11	164291770	2.93245		2	180176832	1.56259						3	128180188	127830188	128530188	TIMM21
11	164310984	2.93245		2	180388289	1.56259						3	128180188	127830188	128530188	CNDP1
4	178540806	2.92903		2	181970367	1.56259						3	128180188	127830188	128530188	CNDP2
6	174387509	2.91657		2	203335796	1.56259						3	128180188	127830188	128530188	DIPK1C
6	175168208	2.91657		2	212288565	1.56259						3	128180188	127830188	128530188	C3H18orf63
13	112841749	2.91149		2	212292593	1.56259						3	128180188	127830188	128530188	LOC122902810
7	934659	2.9035		2	28490135	1.56259						3	128180188	127830188	128530188	FBXO15
7	101589889	2.9035		2	51990611	1.56259						3	137645361	137295361	137995361	LOC122903826
7	101590078	2.9035		2	53654381	1.56259						3	137645361	137295361	137995361	LOC122903560
7	180472315	2.9035		2	53657701	1.56259						3	137645361	137295361	137995361	LOC122902839
5	18627825	2.89419		2	53660732	1.56259						3	137645361	137295361	137995361	LOC122903561
9	26008444	2.88968		2	57489530	1.56259						3	137645361	137295361	137995361	LOC122903562
5	133265820	2.88832		2	82024062	1.56259						3	137645361	137295361	137995361	LOC122901903
5	88920027	2.87928		2	86542989	1.56259						3	137645361	137295361	137995361	TNFRSF11A
11	111098031	2.87928		2	86570275	1.56259						3	137645361	137295361	137995361	RELCH
9	41113696	2.87047		2	86574125	1.56259						3	137645361	137295361	137995361	PIGN
12	11693893	2.87047		2	86599859	1.56259						3	137645361	137295361	137995361	RNF152
9	3994745	2.86868		2	87099447	1.56259						3	137645361	137295361	137995361	ZCCHC2
7	32466106	2.8681		2	89032275	1.56259						3	138887612	138537612	139237612	MC4R
7	153357500	2.8681		2	91000641	1.56259						3	138887612	138537612	139237612	LOC122903564
7	153437318	2.8681		2	91002183	1.56259						3	138887612	138537612	139237612	LOC122903565
7	153489409	2.8681		3	105119355	1.56259						3	179358251	179008251	179708251	LOC122903601
7	153494175	2.8681		3	131634720	1.56259						3	179358251	179008251	179708251	LOC122903024
13	63701906	2.8681		3	131642091	1.56259						3	179358251	179008251	179708251	L3MBTL4
7	129350557	2.85769		3	131677534	1.56259						3	179358251	179008251	179708251	ARHGAP28
9	54668429	2.85638		3	135511857	1.56259						3	179358251	179008251	179708251	LAMA1
13	15797558	2.85638		3	135770422	1.56259						3	219792143	219442143	220142143	LOC122903288
13	8182483	2.85327		3	143692949	1.56259						3	219792143	219442143	220142143	LOC122902033
13	88241547	2.83696		3	147152350	1.56259						3	219792143	219442143	220142143	XBP1
5	26568014	2.83565		3	147155199	1.56259						3	219792143	219442143	220142143	LOC122903816
7	122622097	2.83565		3	152052519	1.56259						3	219792143	219442143	220142143	LOC122903759
12	11288132	2.83565		3	1521815	1.56259						3	219792143	219442143	220142143	KREMEN1
13	70403126	2.83565		3	15370715	1.56259						3	219792143	219442143	220142143	CCDC117
13	70407654	2.83565		3	155431682	1.56259						3	219792143	219442143	220142143	HSCB
13	70414708	2.83565		3	197716902	1.56259						3	219792143	219442143	220142143	CHEK2
13	70425808	2.83565		3	197723376	1.56259						3	219792143	219442143	220142143	C3H22orf31
13	70427147	2.83565		3	197796169	1.56259						3	219792143	219442143	220142143	ZNRF3
13	70427793	2.83565		3	197807687	1.56259						3	219792143	219442143	220142143	TTC28
4	184238631	2.83239		3	198013395	1.56259						3	219795399	219445399	220145399	LOC122903288
12	40452683	2.82904		3	198025454	1.56259						3	219795399	219445399	220145399	LOC122902033
7	805126	2.82594		3	198475538	1.56259						3	219795399	219445399	220145399	XBP1
9	7046372	2.82594		3	2010851	1.56259						3	219795399	219445399	220145399	LOC122903816
3	101271842	2.82066		3	24162450	1.56259						3	219795399	219445399	220145399	LOC122903759
3	102734872	2.82066		3	24288236	1.56259						3	219795399	219445399	220145399	KREMEN1
9	21425798	2.81718		3	41164114	1.56259						3	219795399	219445399	220145399	CCDC117
1	117932339	2.81687		3	49880200	1.56259						3	219795399	219445399	220145399	HSCB
8	140235731	2.81668		3	55643719	1.56259						3	219795399	219445399	220145399	CHEK2
7	128666294	2.81115		3	59922998	1.56259						3	219795399	219445399	220145399	C3H22orf31
11	172580907	2.80652		3	60997991	1.56259						3	219795399	219445399	220145399	ZNRF3
11	173493538	2.80652		3	61431282	1.56259						3	219795399	219445399	220145399	TTC28
2	233620379	2.80486		3	76196791	1.56259						3	219815690	219465690	220165690	LOC122903288
9	20592585	2.79612		3	76273958	1.56259						3	219815690	219465690	220165690	LOC122902033
13	70341732	2.79612		4	10544723	1.56259						3	219815690	219465690	220165690	XBP1
1	134011851	2.79504		4	172481873	1.56259						3	219815690	219465690	220165690	LOC122903816
1	135678523	2.78897		4	180677797	1.56259						3	219815690	219465690	220165690	LOC122903759
11	116562014	2.78897		4	184681925	1.56259						3	219815690	219465690	220165690	KREMEN1
7	153428935	2.78777		4	197207170	1.56259						3	219815690	219465690	220165690	CCDC117
5	135437027	2.78693		4	202935323	1.56259						3	219815690	219465690	220165690	HSCB
11	98486778	2.78693		4	204584423	1.56259						3	219815690	219465690	220165690	CHEK2
2	238812726	2.7849		4	204591779	1.56259						3	219815690	219465690	220165690	C3H22orf31
3	20053315	2.7849		4	204600640	1.56259						3	219815690	219465690	220165690	ZNRF3
3	111700731	2.7849		4	204602513	1.56259						3	219815690	219465690	220165690	TTC28
3	127706330	2.7849		4	204662995	1.56259						3	219816893	219466893	220166893	LOC122903288
3	127706637	2.7849		4	204678863	1.56259						3	219816893	219466893	220166893	LOC122902033
3	127710526	2.7849		4	204765736	1.56259						3	219816893	219466893	220166893	XBP1
5	25477644	2.7849		4	204853572	1.56259						3	219816893	219466893	220166893	LOC122903816
5	25482360	2.7849		4	204871229	1.56259						3	219816893	219466893	220166893	LOC122903759
6	7662972	2.7849		4	204876185	1.56259						3	219816893	219466893	220166893	KREMEN1
6	11369600	2.7849		4	221756850	1.56259						3	219816893	219466893	220166893	CCDC117
10	37594382	2.7849		4	23695817	1.56259						3	219816893	219466893	220166893	HSCB
7	13176835	2.78471		4	23747310	1.56259						3	219816893	219466893	220166893	CHEK2
12	26454520	2.78471		4	2765987	1.56259						3	219816893	219466893	220166893	C3H22orf31
3	221877984	2.78233		4	5193312	1.56259						3	219816893	219466893	220166893	ZNRF3
11	105887226	2.78233		4	54735342	1.56259						3	219816893	219466893	220166893	TTC28
11	105896999	2.78233		4	57037982	1.56259						3	221877984	221527984	222227984	CRYBA4
13	31054677	2.78233		4	58846342	1.56259						3	221877984	221527984	222227984	LOC122903299
12	60701178	2.78022		4	5981322	1.56259						3	221877984	221527984	222227984	CRYBB1
12	60719401	2.78022		4	63520071	1.56259						3	221877984	221527984	222227984	TPST2
12	60720616	2.78022		4	715185	1.56259						3	221877984	221527984	222227984	TFIP11
12	60721149	2.78022		4	7256302	1.56259						3	221877984	221527984	222227984	SRRD
12	60722478	2.78022		4	7268412	1.56259						3	221877984	221527984	222227984	ASPHD2
13	112516556	2.78022		4	75931372	1.56259						3	221877984	221527984	222227984	HPS4
2	210150177	2.77726		4	76898666	1.56259						3	221877984	221527984	222227984	SEZ6L
3	2057643	2.77726		4	77516808	1.56259						3	221877984	221527984	222227984	MYO18B
6	20683504	2.77571		4	78077937	1.56259						4	5272384	4922384	5622384	LOC122905718
12	71586633	2.77381		4	78127131	1.56259						4	5272384	4922384	5622384	FAM135B
8	110161233	2.77265		4	78209854	1.56259						4	5276557	4926557	5626557	LOC122905718
12	11828855	2.75952		4	78285740	1.56259						4	5276557	4926557	5626557	FAM135B
11	119578470	2.75167		4	78285865	1.56259						4	6000991	5650991	6350991	LOC122905511
12	28242991	2.74129		4	78302230	1.56259						4	13384549	13034549	13734549	MYC
11	71287864	2.72913		4	78339589	1.56259						4	13384549	13034549	13734549	LOC122905734
9	41067487	2.72776		4	78342565	1.56259						4	13384549	13034549	13734549	LOC122905514
9	41116730	2.72776		4	78423107	1.56259						4	13384549	13034549	13734549	LOC122904297
9	41126022	2.72776		4	78443014	1.56259						4	19851767	19501767	20201767	MRPL13
12	39578420	2.72776		4	78514544	1.56259						4	19851767	19501767	20201767	LOC122904341
12	39720388	2.72776		4	78517864	1.56259						4	19851767	19501767	20201767	DSCC1
12	40986353	2.72776		4	78560346	1.56259						4	19851767	19501767	20201767	COL14A1
12	40193481	2.72368		4	78593993	1.56259						4	19851767	19501767	20201767	TAF2
7	37438421	2.71685		4	78619963	1.56259						4	19851767	19501767	20201767	ENPP2
13	145615885	2.71553		4	78631700	1.56259						4	19851767	19501767	20201767	DEPTOR
11	99923733	2.70829		4	78634647	1.56259						4	21738636	21388636	22088636	LOC122905605
12	36364795	2.7046		4	78655735	1.56259						4	21738636	21388636	22088636	MED30
13	132408631	2.69741		4	78659350	1.56259						4	21738636	21388636	22088636	EXT1
12	30951505	2.69239		4	78681554	1.56259						4	21739816	21389816	22089816	LOC122905605
1	16862057	2.69098		4	78689165	1.56259						4	21739816	21389816	22089816	MED30
1	69153551	2.69098		4	78693928	1.56259						4	21739816	21389816	22089816	EXT1
3	222758964	2.69098		4	78702298	1.56259						4	35428199	35078199	35778199	RRM2B
12	60709324	2.68828		4	78704729	1.56259						4	35428199	35078199	35778199	UBR5
7	151765257	2.68109		4	78710506	1.56259						4	35428199	35078199	35778199	NCALD
7	151918999	2.68109		4	78737070	1.56259						4	35460206	35110206	35810206	RRM2B
7	152658949	2.68109		4	78918345	1.56259						4	35460206	35110206	35810206	UBR5
6	8014110	2.68041		4	78945932	1.56259						4	35460206	35110206	35810206	GRHL2
12	31695277	2.67944		4	79592310	1.56259						4	35460206	35110206	35810206	NCALD
1	290287083	2.67233		4	79602261	1.56259						4	35514710	35164710	35864710	RRM2B
2	33871424	2.67233		4	79663154	1.56259						4	35514710	35164710	35864710	UBR5
3	13186878	2.67233		4	81308572	1.56259						4	35514710	35164710	35864710	GRHL2
3	40494813	2.67233		4	87091184	1.56259						4	35514710	35164710	35864710	NCALD
3	70912971	2.67233		4	87984768	1.56259						4	35515331	35165331	35865331	RRM2B
4	13384549	2.67233		5	39128473	1.56259						4	35515331	35165331	35865331	UBR5
4	35428199	2.67233		6	12549688	1.56259						4	35515331	35165331	35865331	GRHL2
4	35460206	2.67233		6	18428736	1.56259						4	35515331	35165331	35865331	NCALD
4	35548921	2.67233		6	186651979	1.56259						4	35524707	35174707	35874707	RRM2B
4	35549940	2.67233		6	212913416	1.56259						4	35524707	35174707	35874707	UBR5
4	35550240	2.67233		6	24589633	1.56259						4	35524707	35174707	35874707	GRHL2
4	35722054	2.67233		6	24609332	1.56259						4	35524707	35174707	35874707	NCALD
4	60019489	2.67233		6	33263014	1.56259						4	35548921	35198921	35898921	RRM2B
4	60126424	2.67233		6	33331108	1.56259						4	35548921	35198921	35898921	UBR5
4	60182610	2.67233		6	33794741	1.56259						4	35548921	35198921	35898921	GRHL2
4	60200459	2.67233		6	33799215	1.56259						4	35548921	35198921	35898921	NCALD
4	60214292	2.67233		6	34193310	1.56259						4	35549940	35199940	35899940	RRM2B
4	60216577	2.67233		6	35028561	1.56259						4	35549940	35199940	35899940	UBR5
4	60240744	2.67233		6	35455348	1.56259						4	35549940	35199940	35899940	GRHL2
4	81845904	2.67233		6	35492301	1.56259						4	35549940	35199940	35899940	NCALD
4	81918092	2.67233		6	37375327	1.56259						4	35550240	35200240	35900240	RRM2B
4	201270675	2.67233		6	37834017	1.56259						4	35550240	35200240	35900240	UBR5
6	199371606	2.67233		6	38429236	1.56259						4	35550240	35200240	35900240	GRHL2
10	41337456	2.67233		6	38443231	1.56259						4	35550240	35200240	35900240	NCALD
14	23400625	2.67233		6	45524892	1.56259						4	35722054	35372054	36072054	LOC122904391
5	8894497	2.67031		6	48683155	1.56259						4	35722054	35372054	36072054	LOC122905311
9	75049590	2.67031		6	49139391	1.56259						4	35722054	35372054	36072054	GRHL2
11	205845929	2.66891		6	49151996	1.56259						4	35722054	35372054	36072054	NCALD
1	118703370	2.66856		6	49171406	1.56259						4	38456299	38106299	38806299	LOC122905714
7	127125682	2.66564		6	49175646	1.56259						4	38456299	38106299	38806299	KCNS2
7	127135588	2.66564		6	49181398	1.56259						4	38456299	38106299	38806299	LOC122905546
7	200677757	2.65274		6	49190382	1.56259						4	38456299	38106299	38806299	NIPAL2
9	85682182	2.65274		6	49191231	1.56259						4	38456299	38106299	38806299	OSR2
9	85733780	2.65274		6	49200952	1.56259						4	38456299	38106299	38806299	STK3
12	108363312	2.64895		6	49202564	1.56259						4	38456299	38106299	38806299	POP1
8	121575328	2.64725		6	49211171	1.56259						4	58613346	58263346	58963346	LOC122905330
13	88422502	2.6383		6	49256930	1.56259						4	58613346	58263346	58963346	HNF4G
12	108341898	2.63685		6	49258983	1.56259						4	58613346	58263346	58963346	CRISPLD1
5	133647395	2.6322		6	49324238	1.56259						4	58613346	58263346	58963346	LOC122903933
11	205204146	2.62566		6	49324706	1.56259						4	58613346	58263346	58963346	PI15
5	96666252	2.62323		6	49328426	1.56259						4	59933401	59583401	60283401	LOC122905725
5	96741474	2.62323		6	52411318	1.56259						4	59933401	59583401	60283401	TRNAK-CUU_12
9	76988458	2.61898		6	52923987	1.56259						4	59933401	59583401	60283401	LY96
7	128884938	2.61715		6	52984754	1.56259						4	59933401	59583401	60283401	TMEM70
12	42116604	2.61531		6	53020977	1.56259						4	59933401	59583401	60283401	ELOC
7	98151568	2.60803		6	53090928	1.56259						4	59933401	59583401	60283401	UBE2W
7	98248840	2.60803		6	53241074	1.56259						4	59933401	59583401	60283401	STAU2
11	172625699	2.60378		6	53442603	1.56259						4	60019489	59669489	60369489	LOC122905725
12	30431536	2.59853		6	53460625	1.56259						4	60019489	59669489	60369489	TRNAK-CUU_12
12	36163946	2.59853		6	53578577	1.56259						4	60019489	59669489	60369489	LY96
12	36287319	2.59853		6	53579078	1.56259						4	60019489	59669489	60369489	TMEM70
12	36344088	2.59853		6	53585744	1.56259						4	60019489	59669489	60369489	ELOC
12	36351151	2.59853		6	53608567	1.56259						4	60019489	59669489	60369489	UBE2W
12	36352331	2.59853		6	53615858	1.56259						4	60019489	59669489	60369489	RDH10
5	143017994	2.59803		6	56757827	1.56259						4	60019489	59669489	60369489	STAU2
5	143023372	2.59803		6	56757944	1.56259						4	60126424	59776424	60476424	TRNAK-CUU_12
5	143025428	2.59803		6	56759640	1.56259						4	60126424	59776424	60476424	RPL7
5	143081789	2.59803		6	57910969	1.56259						4	60126424	59776424	60476424	LOC122905691
11	203252251	2.59803		6	59754826	1.56259						4	60126424	59776424	60476424	UBE2W
1	35884466	2.59101		6	63876706	1.56259						4	60126424	59776424	60476424	RDH10
4	177894370	2.59101		6	7225177	1.56259						4	60126424	59776424	60476424	C4H8orf89
4	178559702	2.59101		6	8346278	1.56259						4	60126424	59776424	60476424	STAU2
4	178561807	2.59101		7	131435046	1.56259						4	60182610	59832610	60532610	TRNAK-CUU_12
11	163947192	2.59101		6	71724342	1.54432						4	60182610	59832610	60532610	RPL7
11	200805004	2.59101		3	169594938	1.54432						4	60182610	59832610	60532610	LOC122905691
11	199876817	2.58286		6	217355222	1.54432						4	60182610	59832610	60532610	UBE2W
9	78923155	2.58045		1	40123620	1.53697						4	60182610	59832610	60532610	RDH10
11	172948034	2.57978		10	49547696	1.53697						4	60182610	59832610	60532610	C4H8orf89
9	100274748	2.57746		2	86555280	1.53697						4	60182610	59832610	60532610	SBSPON
9	78437313	2.57385		4	190164185	1.53697						4	60182610	59832610	60532610	STAU2
7	173682728	2.56366		11	197313208	1.52804						4	60200459	59850459	60550459	TRNAK-CUU_12
11	187554246	2.56366		5	165062666	1.51495						4	60200459	59850459	60550459	RPL7
11	187594814	2.56366		1	12584689	1.50902						4	60200459	59850459	60550459	LOC122905691
13	108375290	2.56366		1	263398867	1.50902						4	60200459	59850459	60550459	UBE2W
11	110252187	2.56059		1	263399256	1.50902						4	60200459	59850459	60550459	RDH10
13	109172231	2.56059		1	263406070	1.50902						4	60200459	59850459	60550459	C4H8orf89
13	110762369	2.55699		1	263424698	1.50902						4	60200459	59850459	60550459	SBSPON
7	12738132	2.55105		1	292283044	1.50902						4	60200459	59850459	60550459	STAU2
2	3792637	2.54987		1	6917099	1.50902						4	60200459	59850459	60550459	TERF1
1	31902590	2.54878		10	38046982	1.50902						4	60214292	59864292	60564292	TRNAK-CUU_12
1	31902992	2.54878		11	41380505	1.50902						4	60214292	59864292	60564292	RPL7
1	256214225	2.54878		11	828515	1.50902						4	60214292	59864292	60564292	LOC122905691
6	189687813	2.54878		14	19931730	1.50902						4	60214292	59864292	60564292	UBE2W
6	189694036	2.54878		2	1590586	1.50902						4	60214292	59864292	60564292	RDH10
11	34748534	2.54878		2	182077078	1.50902						4	60214292	59864292	60564292	C4H8orf89
4	80226458	2.54752		2	183238311	1.50902						4	60214292	59864292	60564292	SBSPON
11	162173799	2.54752		2	183351067	1.50902						4	60214292	59864292	60564292	STAU2
5	132193530	2.54231		2	183372582	1.50902						4	60214292	59864292	60564292	TERF1
11	71151542	2.54172		2	183514696	1.50902						4	60216577	59866577	60566577	TRNAK-CUU_12
1	119668108	2.53102		2	207473126	1.50902						4	60216577	59866577	60566577	RPL7
11	106138826	2.52336		2	239109700	1.50902						4	60216577	59866577	60566577	LOC122905691
11	105671288	2.52024		2	23934896	1.50902						4	60216577	59866577	60566577	UBE2W
7	13599662	2.51869		2	43087161	1.50902						4	60216577	59866577	60566577	RDH10
7	13609244	2.51869		2	46668764	1.50902						4	60216577	59866577	60566577	C4H8orf89
7	13807480	2.51869		2	46670939	1.50902						4	60216577	59866577	60566577	SBSPON
9	62420325	2.51612		3	129123253	1.50902						4	60216577	59866577	60566577	STAU2
5	8766259	2.51294		3	145392731	1.50902						4	60216577	59866577	60566577	TERF1
4	31787657	2.51234		3	198813977	1.50902						4	60240744	59890744	60590744	TRNAK-CUU_12
1	27360727	2.50279		3	21294905	1.50902						4	60240744	59890744	60590744	RPL7
1	27367388	2.50279		3	28049381	1.50902						4	60240744	59890744	60590744	LOC122905691
1	27368137	2.50279		3	34847133	1.50902						4	60240744	59890744	60590744	RDH10
7	13026926	2.49971		3	34875785	1.50902						4	60240744	59890744	60590744	C4H8orf89
9	74844761	2.49971		3	34878869	1.50902						4	60240744	59890744	60590744	SBSPON
7	158639493	2.49883		3	34879911	1.50902						4	60240744	59890744	60590744	STAU2
10	39884520	2.49476		3	34896772	1.50902						4	60240744	59890744	60590744	TERF1
7	186707154	2.49244		3	34915185	1.50902						4	80226458	79876458	80576458	LOC122905352
8	129280264	2.49244		3	35006671	1.50902						4	80226458	79876458	80576458	LOC122903966
12	38223758	2.49244		3	35007407	1.50902						4	80226458	79876458	80576458	LOC122904602
2	10209616	2.49035		3	35011288	1.50902						4	80226458	79876458	80576458	LOC122905731
4	20074784	2.49035		3	35019592	1.50902						4	80226458	79876458	80576458	LOC122903967
4	20084099	2.49035		3	35068315	1.50902						4	80226458	79876458	80576458	MRPL15
6	30681189	2.49035		3	35074563	1.50902						4	80226458	79876458	80576458	TCEA1
1	280506201	2.48674		3	35175001	1.50902						4	80226458	79876458	80576458	RGS20
5	146298640	2.4834		3	35198281	1.50902						4	80226458	79876458	80576458	LYPLA1
4	19851767	2.47319		3	35236962	1.50902						4	80226458	79876458	80576458	ATP6V1H
1	91844011	2.46013		3	96567883	1.50902						4	81845904	81495904	82195904	LOC122905769
5	152379122	2.45316		3	96585052	1.50902						4	81845904	81495904	82195904	LOC122903971
7	152469062	2.44262		4	210571822	1.50902						4	81845904	81495904	82195904	ALKAL1
5	143927841	2.44106		4	217402883	1.50902						4	81845904	81495904	82195904	ST18
5	22810592	2.43917		4	36059604	1.50902						4	81918092	81568092	82268092	LOC122903971
11	25000110	2.43917		4	5619862	1.50902						4	81918092	81568092	82268092	PCMTD1
11	105882115	2.43917		4	57467455	1.50902						4	81918092	81568092	82268092	ST18
11	3374222	2.43749		4	57556481	1.50902						4	84790634	84440634	85140634	LOC122905362
11	105715855	2.43749		4	57584094	1.50902						4	84790634	84440634	85140634	LOC122903972
8	110365385	2.43645		4	58042119	1.50902						4	84790634	84440634	85140634	LOC122905363
8	130129918	2.43645		4	58338708	1.50902						4	84790634	84440634	85140634	LOC122905664
13	78404759	2.43645		6	176886224	1.50902						4	177894370	177544370	178244370	LOC122905666
1	229145714	2.43542		6	176887853	1.50902						4	177894370	177544370	178244370	SP4
1	300778507	2.43542		6	176891265	1.50902						4	177894370	177544370	178244370	CDCA7L
1	300780203	2.43542		6	184730819	1.50902						4	177894370	177544370	178244370	DNAH11
1	309690092	2.43542		6	184731359	1.50902						4	177894370	177544370	178244370	LOC122904892
2	88992595	2.43542		6	184738632	1.50902						4	178540806	178190806	178890806	LOC122905666
2	89008411	2.43542		6	184782366	1.50902						4	178540806	178190806	178890806	IL6
2	89071649	2.43542		6	184815019	1.50902						4	178540806	178190806	178890806	TOMM7
2	96205639	2.43542		6	184816782	1.50902						4	178540806	178190806	178890806	LOC122905420
2	96209561	2.43542		6	184817078	1.50902						4	178540806	178190806	178890806	LOC122904065
2	96245010	2.43542		6	184837317	1.50902						4	178540806	178190806	178890806	LOC122905799
2	179538279	2.43542		6	219780481	1.50902						4	178540806	178190806	178890806	LOC122905683
3	136312037	2.43542		6	29817423	1.50902						4	178540806	178190806	178890806	LOC122904062
3	149496505	2.43542		6	71017852	1.50902						4	178540806	178190806	178890806	LOC122904895
3	149518371	2.43542		1	43314244	1.50815						4	178540806	178190806	178890806	RAPGEF5
3	149527806	2.43542		1	40974363	1.49681						4	178540806	178190806	178890806	LOC122904892
3	149633777	2.43542		1	3643607	1.4743						4	178559702	178209702	178909702	LOC122905666
4	180014726	2.43542		1	68549961	1.4743						4	178559702	178209702	178909702	IL6
4	180058488	2.43542		11	12104227	1.4743						4	178559702	178209702	178909702	TOMM7
4	192866567	2.43542		6	219770993	1.4743						4	178559702	178209702	178909702	LOC122905420
10	10717370	2.43542		1	7152163	1.46948						4	178559702	178209702	178909702	LOC122904065
11	8121775	2.43542		2	179062624	1.46948						4	178559702	178209702	178909702	LOC122905799
11	8337534	2.43542		2	179111148	1.46948						4	178559702	178209702	178909702	LOC122905683
11	8337768	2.43542		2	179150001	1.46948						4	178559702	178209702	178909702	LOC122904062
11	18911565	2.43542		3	148234751	1.46948						4	178559702	178209702	178909702	LOC122904895
5	22174650	2.43146		3	197753028	1.46948						4	178559702	178209702	178909702	RAPGEF5
12	16469112	2.43146		3	217855463	1.46948						4	178559702	178209702	178909702	FAM126A
12	32298565	2.43146		3	61431830	1.46948						4	178559702	178209702	178909702	LOC122904892
12	32548415	2.43146		3	63271458	1.46948						4	178561807	178211807	178911807	LOC122905666
12	71594525	2.43146		4	162046524	1.46948						4	178561807	178211807	178911807	IL6
3	101408970	2.41452		4	206552916	1.46948						4	178561807	178211807	178911807	TOMM7
12	28375891	2.40893		4	24860894	1.46948						4	178561807	178211807	178911807	LOC122905420
11	197901647	2.40755		4	54974676	1.46948						4	178561807	178211807	178911807	LOC122904065
1	34651012	2.40474		4	84014979	1.46948						4	178561807	178211807	178911807	LOC122905799
12	33460567	2.39513		6	35492717	1.46948						4	178561807	178211807	178911807	LOC122905683
13	110796386	2.39513		6	36391183	1.46948						4	178561807	178211807	178911807	LOC122904062
13	110814870	2.39513		6	38448397	1.46948						4	178561807	178211807	178911807	LOC122904895
11	25019944	2.39395		6	49115734	1.46948						4	178561807	178211807	178911807	RAPGEF5
11	105660536	2.39395		6	52878004	1.46948						4	178561807	178211807	178911807	FAM126A
11	105678761	2.39395		6	53574656	1.46948						4	178561807	178211807	178911807	LOC122904892
11	105678934	2.39395		6	83885644	1.46948						4	184238631	183888631	184588631	TRIL
13	31986321	2.39395		13	99071837	1.45467						4	184238631	183888631	184588631	CREB5
7	129607607	2.39351		9	78978973	1.45467						4	184238631	183888631	184588631	CPVL
7	129609139	2.39351		9	79281661	1.45467						4	184238631	183888631	184588631	CHN2
7	129615066	2.39351		1	54291880	1.43997						4	186071599	185721599	186421599	NEUROD6
9	86661091	2.39351		1	71541079	1.43997						4	186071599	185721599	186421599	AQP1
12	32800527	2.39351		1	78719501	1.43997						4	186071599	185721599	186421599	GHRHR
7	7684650	2.39182		1	78724985	1.43997						4	186071599	185721599	186421599	ADCYAP1R1
7	7685085	2.39182		1	8768430	1.43997						4	186071599	185721599	186421599	MINDY4
9	57213616	2.39182		10	13295720	1.43997						4	186071599	185721599	186421599	LOC122904079
12	9744001	2.39182		10	32927491	1.43997						4	186071599	185721599	186421599	ITPRID1
12	40835365	2.39182		10	33081580	1.43997						4	186258290	185908290	186608290	NEUROD6
5	54318295	2.39163		11	12654386	1.43997						4	186258290	185908290	186608290	GHRHR
11	200573265	2.39163		11	173609383	1.43997						4	186258290	185908290	186608290	ADCYAP1R1
12	13898721	2.39138		11	211435581	1.43997						4	186258290	185908290	186608290	LOC122904079
12	30347476	2.39138		11	7600535	1.43997						4	186258290	185908290	186608290	ITPRID1
12	30348167	2.39138		11	7602435	1.43997						4	186258290	185908290	186608290	PPP1R17
13	140633940	2.39138		14	9703448	1.43997						4	186258290	185908290	186608290	PDE1C
7	150420212	2.38635		2	239571930	1.43997						4	200539729	200189729	200889729	LOC122904107
7	150443459	2.38635		3	106264101	1.43997						4	200540838	200190838	200890838	LOC122904107
7	150452239	2.38635		3	37076874	1.43997						4	200545967	200195967	200895967	LOC122904107
7	150459821	2.38635		3	38088360	1.43997						4	200546409	200196409	200896409	LOC122904107
9	48762734	2.38635		3	42729209	1.43997						4	200550457	200200457	200900457	LOC122904107
13	45243330	2.38635		3	4436513	1.43997						4	200551659	200201659	200901659	LOC122904107
13	109678287	2.38635		3	4438737	1.43997						4	200552502	200202502	200902502	LOC122904107
13	109683601	2.38635		3	50810101	1.43997						4	200555106	200205106	200905106	LOC122904107
13	101771110	2.37019		3	56426071	1.43997						4	200555552	200205552	200905552	LOC122904107
2	4137856	2.36783		3	57000395	1.43997						4	201270675	200920675	201620675	LOC122904108
13	70706655	2.36553		3	57030692	1.43997						4	201270675	200920675	201620675	LOC122905435
11	205471659	2.35023		3	57044935	1.43997						4	201270675	200920675	201620675	TRNAR-CCU
2	206073635	2.34539		3	57058753	1.43997						4	201270675	200920675	201620675	KCND2
12	40769956	2.33488		3	57163394	1.43997						4	201270675	200920675	201620675	LOC122905272
9	85288995	2.33149		3	57257079	1.43997						4	201483597	201133597	201833597	LOC122905435
1	194263248	2.33076		3	72288070	1.43997						4	201483597	201133597	201833597	TRNAR-CCU
1	194264974	2.33076		3	72315217	1.43997						4	201483597	201133597	201833597	LOC122905016
1	194470064	2.33076		3	76015925	1.43997						4	201483597	201133597	201833597	TSPAN12
1	194646082	2.33076		3	76212893	1.43997						4	201483597	201133597	201833597	KCND2
1	194667633	2.33076		4	222672874	1.43997						4	201483597	201133597	201833597	LOC122905272
1	194674023	2.33076		4	27954355	1.43997						4	201932455	201582455	202282455	LOC122905016
1	194746461	2.33076		6	10999201	1.43997						4	201932455	201582455	202282455	ING3
1	194783616	2.33076		6	11017986	1.43997						4	201932455	201582455	202282455	WNT16
1	194804658	2.33076		6	11056228	1.43997						4	201932455	201582455	202282455	TSPAN12
1	194842959	2.33076		6	18255573	1.43997						4	201932455	201582455	202282455	CPED1
1	194879484	2.33076		6	187678060	1.43997						4	201932455	201582455	202282455	KCND2
1	194882992	2.33076		6	210197500	1.43997						4	214842927	214492927	215192927	TRNAC-GCA
1	194906743	2.33076		6	32964829	1.43997						4	214842927	214492927	215192927	LOC122905643
1	194958191	2.33076		6	33015213	1.43997						4	214842927	214492927	215192927	LOC122905451
1	195058750	2.33076		6	46310076	1.43997						4	214842927	214492927	215192927	LOC122905106
1	195563680	2.33076		1	38053845	1.43744						4	214842927	214492927	215192927	CHRM2
1	195587287	2.33076		11	106110796	1.41172						4	214930515	214580515	215280515	TRNAC-GCA
10	54022656	2.33076		5	4374337	1.41172						4	214930515	214580515	215280515	LOC122905643
11	205728441	2.33076		10	39602588	1.40702						4	214930515	214580515	215280515	LOC122905451
11	197798001	2.33001		3	9689426	1.40702						4	214930515	214580515	215280515	LOC122905109
3	225117055	2.32665		3	128100631	1.39817						4	214930515	214580515	215280515	PTN
4	8345071	2.32665		5	157653495	1.39817						4	214930515	214580515	215280515	LOC122905106
4	201357509	2.32665		10	53921164	1.36995						4	214930515	214580515	215280515	CHRM2
6	6204382	2.32665		2	183118964	1.36995						4	215003534	214653534	215353534	LOC122905643
6	31986110	2.32665		3	45387840	1.36995						4	215003534	214653534	215353534	LOC122905451
11	112294852	2.32183		6	26845659	1.36995						4	215003534	214653534	215353534	LOC122905109
11	186791488	2.32183		6	52412456	1.36995						4	215003534	214653534	215353534	PTN
11	187273987	2.32183		5	157300030	1.35925						4	215003534	214653534	215353534	LOC122905106
11	187297062	2.32183		11	201703490	1.35147						4	215003534	214653534	215353534	CHRM2
11	187727234	2.32183		4	25337428	1.35147						4	218068046	217718046	218418046	NDUFB2
11	188078547	2.32183		1	260103860	1.35018						4	218068046	217718046	218418046	LOC122905587
11	188162715	2.32183		1	260994602	1.35018						4	218068046	217718046	218418046	SLC37A3
11	188215402	2.32183		1	99331640	1.35018						4	218068046	217718046	218418046	RAB19
2	87252469	2.32087		11	172502401	1.35018						4	218068046	217718046	218418046	MKRN1
9	79698431	2.32011		11	173154853	1.35018						4	218068046	217718046	218418046	ADCK2
12	33979212	2.32011		11	204832385	1.35018						4	218068046	217718046	218418046	LOC122904132
12	36515583	2.32011		2	229403450	1.35018						4	218068046	217718046	218418046	DENND2A
12	44000261	2.32011		3	227106000	1.35018						4	218068046	217718046	218418046	MRPS33
13	64221253	2.32011		6	10558424	1.35018						4	218068046	217718046	218418046	TMEM178B
9	73439894	2.3194		6	20885517	1.35018						4	218068046	217718046	218418046	BRAF
13	88559375	2.3194		6	69982231	1.35018						4	226606206	226256206	226956206	LOC122905479
7	153296673	2.31826		6	96467258	1.35018						4	226606206	226256206	226956206	LOC122905789
9	17977671	2.30959		10	38677565	1.33052						4	226606206	226256206	226956206	LOC122905220
1	53086476	2.30679		6	209400310	1.33015						4	226606206	226256206	226956206	CCT8L2
1	65143792	2.30679		1	112669709	1.32549						4	226606206	226256206	226956206	LOC122905223
1	87572213	2.30679		4	188786101	1.32364						4	226606206	226256206	226956206	LOC122905615
1	88100416	2.30679		6	188844729	1.31131						4	226606206	226256206	226956206	GALNTL5
1	88106066	2.30679		1	175418699	1.29624						4	226606206	226256206	226956206	XRCC2
1	88121427	2.30679		1	175822574	1.29624						4	226606206	226256206	226956206	ACTR3B
1	211221890	2.30679		1	175907271	1.29624						4	226606206	226256206	226956206	GALNT11
2	202624533	2.30679		11	105887226	1.29624						4	226606206	226256206	226956206	KMT2C
2	202855368	2.30679		11	105896999	1.29624						4	226611944	226261944	226961944	LOC122905479
2	203083555	2.30679		11	205204146	1.29624						4	226611944	226261944	226961944	LOC122905789
2	207922946	2.30679		13	31054677	1.29624						4	226611944	226261944	226961944	LOC122905220
2	221783479	2.30679		3	221877984	1.29624						4	226611944	226261944	226961944	CCT8L2
3	99360108	2.30679		1	11307314	1.29172						4	226611944	226261944	226961944	LOC122905223
3	145120235	2.30679		1	11310701	1.29172						4	226611944	226261944	226961944	LOC122905615
5	156399788	2.30679		1	11312639	1.29172						4	226611944	226261944	226961944	GALNTL5
6	20641866	2.30679		1	225015886	1.29172						4	226611944	226261944	226961944	XRCC2
6	20661686	2.30679		1	267534458	1.29172						4	226611944	226261944	226961944	ACTR3B
6	20678780	2.30679		1	267537233	1.29172						4	226611944	226261944	226961944	GALNT11
6	20679786	2.30679		1	267546987	1.29172						4	226611944	226261944	226961944	KMT2C
6	20695506	2.30679		1	270305515	1.29172						5	4374337	4024337	4724337	LOC122905944
6	20711590	2.30679		1	298053362	1.29172						5	4374337	4024337	4724337	LOC122907523
6	20742924	2.30679		1	5641974	1.29172						5	4374337	4024337	4724337	LOC122905947
6	20743682	2.30679		1	56687443	1.29172						5	4374337	4024337	4724337	LOC122905946
6	20746582	2.30679		1	58769535	1.29172						5	4374337	4024337	4724337	LOC122908134
6	20782249	2.30679		1	59417706	1.29172						5	4374337	4024337	4724337	LOC122907524
6	39976387	2.30679		1	59453486	1.29172						5	4374337	4024337	4724337	SRSF2
6	186245374	2.30679		1	72791431	1.29172						5	4374337	4024337	4724337	METTL23
11	46613428	2.30679		1	87647200	1.29172						5	4374337	4024337	4724337	SEC14L1
11	46957831	2.30679		1	94268206	1.29172						5	4374337	4024337	4724337	LOC122907526
2	44703503	2.30586		1	94272093	1.29172						5	4374337	4024337	4724337	MFSD11
12	28317663	2.3047		1	9944059	1.29172						5	4374337	4024337	4724337	JMJD6
11	197313208	2.30266		10	13621373	1.29172						5	4374337	4024337	4724337	MGAT5B
1	108961642	2.29867		10	37864317	1.29172						5	4374337	4024337	4724337	MXRA7
1	25884933	2.29298		10	50639242	1.29172						5	4374337	4024337	4724337	SEPTIN9
1	112815538	2.29298		10	7074602	1.29172						5	18811110	18461110	19161110	GRN
1	113043717	2.29298		11	197832900	1.29172						5	18811110	18461110	19161110	LOC122907907
1	113076356	2.29298		11	201648485	1.29172						5	18811110	18461110	19161110	SLC25A39
1	113094680	2.29298		11	201648599	1.29172						5	18811110	18461110	19161110	RUNDC3A
1	113186335	2.29298		11	31121935	1.29172						5	18811110	18461110	19161110	TMUB2
1	113205197	2.29298		11	47996886	1.29172						5	18811110	18461110	19161110	ASB16
1	113225839	2.29298		11	523901	1.29172						5	18811110	18461110	19161110	G6PC3
1	113365592	2.29298		11	700885	1.29172						5	18811110	18461110	19161110	TMEM101
1	113401654	2.29298		14	11171626	1.29172						5	18811110	18461110	19161110	PYY
1	113481878	2.29298		14	13900209	1.29172						5	18811110	18461110	19161110	PPY
1	113563544	2.29298		14	7607148	1.29172						5	18811110	18461110	19161110	CFAP97D1
1	114073191	2.29298		2	16890125	1.29172						5	18811110	18461110	19161110	SOST
1	114201763	2.29298		2	16912038	1.29172						5	18811110	18461110	19161110	ITGA2B
1	114216152	2.29298		2	16925611	1.29172						5	18811110	18461110	19161110	FAM171A2
1	114226950	2.29298		2	18095999	1.29172						5	18811110	18461110	19161110	SLC4A1
1	114227891	2.29298		2	217275052	1.29172						5	18811110	18461110	19161110	UBTF
1	114284974	2.29298		2	229902730	1.29172						5	18811110	18461110	19161110	ATXN7L3
1	114474830	2.29298		2	230318807	1.29172						5	18811110	18461110	19161110	HROB
1	114490724	2.29298		3	128189409	1.29172						5	18811110	18461110	19161110	HDAC5
1	114541846	2.29298		3	136353934	1.29172						5	18811110	18461110	19161110	LSM12
1	114607244	2.29298		3	144208517	1.29172						5	18811110	18461110	19161110	NAGS
1	115147928	2.29298		3	152110871	1.29172						5	18811110	18461110	19161110	MPP2
1	115170658	2.29298		3	1623742	1.29172						5	18811110	18461110	19161110	CD300LG
1	115198595	2.29298		3	202645843	1.29172						5	18811110	18461110	19161110	MPP3
1	115227807	2.29298		3	22711071	1.29172						5	18811110	18461110	19161110	MEOX1
1	115257678	2.29298		3	234067268	1.29172						5	18811110	18461110	19161110	GPATCH8
1	115275830	2.29298		3	234189497	1.29172						5	18811110	18461110	19161110	DUSP3
1	115292984	2.29298		3	27579534	1.29172						5	22810592	22460592	23160592	NEUROD2
1	115306488	2.29298		3	36059414	1.29172						5	22810592	22460592	23160592	LOC122907996
1	115316258	2.29298		3	36065112	1.29172						5	22810592	22460592	23160592	LOC122908087
1	115318955	2.29298		3	36076433	1.29172						5	22810592	22460592	23160592	LOC122907998
1	115322314	2.29298		3	36088217	1.29172						5	22810592	22460592	23160592	TRNAC-GCA_18
1	115324139	2.29298		3	38055725	1.29172						5	22810592	22460592	23160592	TRNAC-GCA_19
1	115333043	2.29298		3	38071751	1.29172						5	22810592	22460592	23160592	TRNAK-CUU_14
1	115371730	2.29298		3	5034430	1.29172						5	22810592	22460592	23160592	LOC122907634
1	115380375	2.29298		3	53641233	1.29172						5	22810592	22460592	23160592	TRNAC-GCA_20
1	115399752	2.29298		3	53649362	1.29172						5	22810592	22460592	23160592	TRNAC-GCA_21
1	115452259	2.29298		3	53651826	1.29172						5	22810592	22460592	23160592	TRNAC-GCA_22
1	115474809	2.29298		3	53664766	1.29172						5	22810592	22460592	23160592	RPL23
1	115679181	2.29298		3	53665805	1.29172						5	22810592	22460592	23160592	LOC122908130
1	115807056	2.29298		3	53673244	1.29172						5	22810592	22460592	23160592	TRNAC-GCA_23
1	116177467	2.29298		3	55505705	1.29172						5	22810592	22460592	23160592	LOC122906313
1	116725875	2.29298		3	7280936	1.29172						5	22810592	22460592	23160592	PSMB3
1	117026620	2.29298		3	75155138	1.29172						5	22810592	22460592	23160592	TRNAN-GUU_6
1	117592883	2.29298		3	75480337	1.29172						5	22810592	22460592	23160592	PCGF2
1	117647990	2.29298		4	16565977	1.29172						5	22810592	22460592	23160592	STARD3
1	117965148	2.29298		4	182666185	1.29172						5	22810592	22460592	23160592	PPP1R1B
11	105864517	2.29298		4	182863481	1.29172						5	22810592	22460592	23160592	MED1
1	260332455	2.28969		4	182876520	1.29172						5	22810592	22460592	23160592	LOC122907332
3	170467237	2.28969		4	19327464	1.29172						5	22810592	22460592	23160592	STAC2
4	212082125	2.28969		4	202718796	1.29172						5	22810592	22460592	23160592	CACNB1
10	70826377	2.28969		4	202740640	1.29172						5	22810592	22460592	23160592	ARL5C
5	85254131	2.28706		4	215067090	1.29172						5	22810592	22460592	23160592	PLXDC1
9	82972368	2.28706		4	22371670	1.29172						5	22810592	22460592	23160592	FBXO47
13	21124990	2.28304		4	227717037	1.29172						5	22810592	22460592	23160592	LASP1
5	30342898	2.28024		4	25185866	1.29172						5	22810592	22460592	23160592	C5H17orf98
12	46436274	2.28024		4	25892107	1.29172						5	22810592	22460592	23160592	PIP4K2B
12	66166103	2.28024		4	25899968	1.29172						5	22810592	22460592	23160592	CISD3
9	81309417	2.27985		4	25924749	1.29172						5	22810592	22460592	23160592	MLLT6
13	109537159	2.27985		4	25927158	1.29172						5	22810592	22460592	23160592	CDK12
11	3747646	2.27452		4	25927282	1.29172						5	22810592	22460592	23160592	FBXL20
12	29492450	2.27322		4	25932027	1.29172						5	22810592	22460592	23160592	RPL19
12	99949909	2.27322		6	122441808	1.29172						5	22810592	22460592	23160592	CWC25
11	99198511	2.27221		6	187866937	1.29172						5	143017994	142667994	143367994	LOC122907483
1	10430780	2.27092		6	187873864	1.29172						5	143023372	142673372	143373372	LOC122907483
3	12342554	2.27092		6	187874575	1.29172						5	143025428	142675428	143375428	LOC122907483
3	50431898	2.27092		6	187877679	1.29172						5	157300030	156950030	157650030	LOC122908010
14	20831607	2.27092		6	212248087	1.29172						5	157300030	156950030	157650030	LOC122907995
1	173749485	2.26302		6	213002639	1.29172						5	157300030	156950030	157650030	LOC122908026
2	89008626	2.26302		6	29173686	1.29172						5	157300030	156950030	157650030	NALCN
2	89030743	2.26302		6	4921057	1.29172						5	157300030	156950030	157650030	ITGBL1
12	42076438	2.25538		6	4922513	1.29172						5	157300030	156950030	157650030	FGF14
9	12961446	2.25089		6	50530172	1.29172						5	157447270	157097270	157797270	LOC122908010
11	27043874	2.24671		6	50600398	1.29172						5	157447270	157097270	157797270	LOC122907995
11	202273979	2.24671		6	50709033	1.29172						5	157447270	157097270	157797270	LOC122908026
11	202291302	2.24671		6	6539518	1.29172						5	157447270	157097270	157797270	NALCN
13	6018765	2.24671		6	8083394	1.29172						5	157447270	157097270	157797270	ITGBL1
10	14581672	2.24638		7	200757837	1.27616						5	157447270	157097270	157797270	FGF14
12	108354431	2.24638		2	99161696	1.26749						5	157632334	157282334	157982334	LOC122908010
12	41837646	2.24315		1	26149562	1.26303						5	157632334	157282334	157982334	LOC122907995
12	42164662	2.24315		3	36053929	1.26168						5	157632334	157282334	157982334	LOC122908026
12	42188716	2.24315		3	53671437	1.26168						5	157632334	157282334	157982334	ITGBL1
12	42207821	2.24315		1	107297980	1.25687						5	157632334	157282334	157982334	FGF14
12	42234686	2.24315		1	209718797	1.25687						5	157653495	157303495	158003495	LOC122907995
12	42293202	2.24315		1	234051107	1.25687						5	157653495	157303495	158003495	LOC122908026
12	42304005	2.24315		1	244493112	1.25687						5	157653495	157303495	158003495	LOC122908077
4	224330304	2.2309		2	99711104	1.25687						5	157653495	157303495	158003495	ITGBL1
3	35680469	2.22449		3	34452074	1.25687						5	157653495	157303495	158003495	FGF14
11	202350460	2.22449		4	59240495	1.25687						5	165062666	164712666	165412666	LOC122907244
12	107360940	2.22449		4	79623670	1.25687						5	165062666	164712666	165412666	ING1
5	114868596	2.22332		4	86061847	1.25687						5	165062666	164712666	165412666	RAB20
1	11259428	2.21328		6	59461141	1.25687						5	165062666	164712666	165412666	NAXD
1	32276624	2.21328		1	13539895	1.23995						5	165062666	164712666	165412666	CARS2
1	81753365	2.21328		6	189279531	1.23704						5	165062666	164712666	165412666	TEX29
1	81769813	2.21328		1	192407802	1.22134						5	165062666	164712666	165412666	COL4A2
1	82089666	2.21328		1	192413578	1.22134						5	165062666	164712666	165412666	ANKRD10
1	82317851	2.21328		1	192416461	1.22134						5	165062666	164712666	165412666	ARHGEF7
1	82333750	2.21328		1	192418592	1.22134						6	5899336	5549336	6249336	B3GALT5
1	305368686	2.21328		1	192429173	1.22134						6	5899336	5549336	6249336	HMGN1
3	21448675	2.21328		1	192442607	1.22134						6	5899336	5549336	6249336	LOC122908289
3	63816104	2.21328		1	192470764	1.22134						6	5899336	5549336	6249336	PSMG1
4	21738636	2.21328		1	192493166	1.22134						6	5899336	5549336	6249336	IGSF5
4	21739816	2.21328		1	193055012	1.22134						6	5899336	5549336	6249336	LOC122908285
4	214842927	2.21328		1	194263248	1.22134						6	5899336	5549336	6249336	LCA5L
4	214930515	2.21328		1	194264974	1.22134						6	5899336	5549336	6249336	GET1
4	215003534	2.21328		1	194470064	1.22134						6	5899336	5549336	6249336	BRWD1
4	226611944	2.21328		1	194646082	1.22134						6	6204382	5854382	6554382	HMGN1
6	122899201	2.21328		1	194667633	1.22134						6	6204382	5854382	6554382	LOC122908289
6	197730443	2.21328		1	194674023	1.22134						6	6204382	5854382	6554382	PSMG1
10	62768925	2.21328		1	194746461	1.22134						6	6204382	5854382	6554382	LCA5L
14	18018526	2.21328		1	194783616	1.22134						6	6204382	5854382	6554382	ETS2
5	89839267	2.20874		1	194804658	1.22134						6	6204382	5854382	6554382	GET1
8	108294507	2.20874		1	194842959	1.22134						6	6204382	5854382	6554382	BRWD1
9	74299075	2.20874		1	194879484	1.22134						6	7662972	7312972	8012972	LOC122910948
12	34494757	2.20874		1	194882992	1.22134						6	7662972	7312972	8012972	LOC122911017
13	107664104	2.20874		1	194906743	1.22134						6	7662972	7312972	8012972	LOC122910849
13	134228312	2.20874		1	194958191	1.22134						6	7662972	7312972	8012972	LOC122910987
1	183461005	2.20843		1	195058750	1.22134						6	7662972	7312972	8012972	VPS26C
5	143619457	2.20722		1	195563680	1.22134						6	7662972	7312972	8012972	DYRK1A
13	79366233	2.20656		1	195587287	1.22134						6	7662972	7312972	8012972	TTC3
7	158647460	2.20506		1	91242982	1.22134						6	7662972	7312972	8012972	KCNJ6
4	59933401	2.20454		1	91264609	1.22134						6	8014110	7664110	8364110	LOC122911017
5	157612485	2.1963		1	92020688	1.22134						6	8014110	7664110	8364110	LOC122910849
13	73966574	2.1963		1	92515500	1.22134						6	8014110	7664110	8364110	LOC122910987
1	103838902	2.1861		1	93042368	1.22134						6	8014110	7664110	8364110	LOC122908297
5	90548184	2.1861		1	93205026	1.22134						6	8014110	7664110	8364110	LOC122908300
5	97205173	2.18518		1	93211163	1.22134						6	8014110	7664110	8364110	LOC122911078
2	195438549	2.18365		1	93315184	1.22134						6	8014110	7664110	8364110	VPS26C
3	128180188	2.18365		1	94008174	1.22134						6	8014110	7664110	8364110	RIPPLY3
3	138887612	2.18365		10	54022656	1.22134						6	8014110	7664110	8364110	SIM2
10	20583935	2.18365		11	105876485	1.22134						6	8014110	7664110	8364110	DYRK1A
11	174186752	2.18365		11	205202016	1.22134						6	8014110	7664110	8364110	TTC3
5	38303354	2.1823		11	205364472	1.22134						6	8014110	7664110	8364110	HLCS
5	115565839	2.1823		11	205395745	1.22134						6	11125167	10775167	11475167	LOC122910943
5	115566319	2.1823		11	205425480	1.22134						6	11125167	10775167	11475167	DNAJC28
13	140031087	2.1823		11	205600227	1.22134						6	11125167	10775167	11475167	LOC122910306
5	88335952	2.17806		11	205663131	1.22134						6	11125167	10775167	11475167	SLC5A3
7	12050457	2.17806		11	205728441	1.22134						6	11125167	10775167	11475167	LOC122910305
5	61439893	2.17469		11	25051419	1.22134						6	11125167	10775167	11475167	ATP5PO
5	61448464	2.17469		11	414486	1.22134						6	11125167	10775167	11475167	CRYZL1
5	61458295	2.17469		11	6683048	1.22134						6	11125167	10775167	11475167	DONSON
9	53689369	2.17469		3	100041483	1.22134						6	11125167	10775167	11475167	SON
9	53689717	2.17469		3	100045202	1.22134						6	11125167	10775167	11475167	TMEM50B
9	54430408	2.17469		3	41997403	1.22134						6	11125167	10775167	11475167	IFNGR2
8	109127031	2.17413		3	99687283	1.22134						6	11125167	10775167	11475167	IFNAR1
7	151359828	2.16783		3	99974916	1.22134						6	11125167	10775167	11475167	MRPS6
9	21160716	2.16783		5	157683563	1.22134						6	11125167	10775167	11475167	ITSN1
9	45850555	2.16509		8	107816902	1.22134						6	11125167	10775167	11475167	GART
8	110779577	2.16456		11	105882115	1.21001						6	71017852	70667852	71367852	LOC122908575
9	14173965	2.16456		11	172625699	1.21001						6	71017852	70667852	71367852	LOC122910950
12	13255083	2.16456		11	25000110	1.21001						6	71724342	71374342	72074342	LOC122910436
1	91242982	2.16388		11	3747646	1.21001						6	71726679	71376679	72076679	LOC122910436
1	91264609	2.16388		5	22810592	1.21001						6	122899201	122549201	123249201	LOC122908418
1	92020688	2.16388		7	192910252	1.21001						6	122899201	122549201	123249201	LOC122910126
1	92515500	2.16388		1	11311389	1.20193						6	122899201	122549201	123249201	ILDR1
1	93042368	2.16388		1	22335805	1.20193						6	122899201	122549201	123249201	SLC15A2
1	93205026	2.16388		1	34498822	1.20193						6	122899201	122549201	123249201	IQCB1
1	93211163	2.16388		10	63091919	1.20193						6	122899201	122549201	123249201	FBXO40
1	93315184	2.16388		14	7284460	1.20193						6	122899201	122549201	123249201	GOLGB1
1	94008174	2.16388		2	149204752	1.20193						6	122899201	122549201	123249201	HCLS1
1	192407802	2.16388		3	41724621	1.20193						6	122899201	122549201	123249201	POLQ
1	192413578	2.16388		4	201932455	1.20193						6	122899201	122549201	123249201	EAF2
1	192416461	2.16388		4	25906487	1.20193						6	177030218	176680218	177380218	LOC122910184
1	192418592	2.16388		6	187865005	1.20193						6	177030218	176680218	177380218	LOC122910183
1	192429173	2.16388		6	49020217	1.20193						6	177030218	176680218	177380218	LOC122910625
1	192442607	2.16388		6	66437573	1.20193						6	177030218	176680218	177380218	ARL8B
1	192470764	2.16388		1	11804297	1.18709						6	177030218	176680218	177380218	LOC122910185
1	192493166	2.16388		1	230098177	1.18709						6	177030218	176680218	177380218	EDEM1
1	193055012	2.16388		1	230631656	1.18709						6	185090296	184740296	185440296	LOC122911047
11	6683048	2.16388		1	232946733	1.18709						6	185090296	184740296	185440296	GPR27
11	105876485	2.16388		1	232986739	1.18709						6	185090296	184740296	185440296	LOC122910636
11	205364472	2.16388		1	232993153	1.18709						6	185090296	184740296	185440296	EIF4E3
11	205395745	2.16388		1	233031029	1.18709						6	185090296	184740296	185440296	LOC122909268
11	205425480	2.16388		1	233031762	1.18709						6	185090296	184740296	185440296	PROK2
11	205600227	2.16388		1	233046967	1.18709						6	188398230	188048230	188748230	LOC122910640
11	205663131	2.16388		1	233074127	1.18709						6	188398230	188048230	188748230	LOC122911038
3	19378003	2.15403		1	233078850	1.18709						6	188398230	188048230	188748230	LOC122910190
3	19718211	2.15403		1	233081757	1.18709						6	188398230	188048230	188748230	TAFA1
5	61522121	2.15292		1	233150129	1.18709						6	197730443	197380443	198080443	LOC122909305
5	115302610	2.15292		1	233204266	1.18709						6	197730443	197380443	198080443	HTD2
7	98292479	2.15292		1	233222213	1.18709						6	197730443	197380443	198080443	FAM107A
7	98294435	2.15292		1	233232734	1.18709						6	197730443	197380443	198080443	ACOX2
7	98298791	2.15292		1	233234823	1.18709						6	197730443	197380443	198080443	KCTD6
7	98306047	2.15292		1	233285948	1.18709						6	197730443	197380443	198080443	PDHB
7	98335763	2.15292		1	233494733	1.18709						6	197730443	197380443	198080443	PXK
8	110773289	2.15292		1	233966591	1.18709						6	197730443	197380443	198080443	RPP14
8	137965285	2.15292		1	234513072	1.18709						6	197730443	197380443	198080443	DNASE1L3
11	200920549	2.15292		1	238161699	1.18709						6	197730443	197380443	198080443	CFAP20DC
12	26743260	2.15292		1	243890082	1.18709						6	197730443	197380443	198080443	FAM3D
12	26759653	2.15292		1	243897967	1.18709						6	197730443	197380443	198080443	ABHD6
13	16689887	2.15292		1	243942399	1.18709						6	197730443	197380443	198080443	FLNB
13	111909244	2.1515		1	244148326	1.18709						6	199371606	199021606	199721606	LOC122909331
1	260342255	2.15048		1	244156110	1.18709						6	199371606	199021606	199721606	CCDC66
11	111197974	2.15048		1	244177597	1.18709						6	199371606	199021606	199721606	TASOR
11	185646877	2.15048		1	244208997	1.18709						6	199371606	199021606	199721606	ARHGEF3
1	2292861	2.14846		1	244339294	1.18709						6	199371606	199021606	199721606	ERC2
11	117723990	2.14302		1	244343722	1.18709						11	13026926	12676926	13376926	LOC122911260
4	218068046	2.13986		1	259675099	1.18709						11	13026926	12676926	13376926	TRNAG-GCC_5
7	10760978	2.1342		1	261792713	1.18709						11	13026926	12676926	13376926	TRNAG-GCC_6
4	58613346	2.12936		1	279784449	1.18709						11	13026926	12676926	13376926	TRNAG-GCC_7
7	162893555	2.12754		1	285419992	1.18709						11	13026926	12676926	13376926	LOC122913281
11	318055	2.11725		1	285426948	1.18709						11	13026926	12676926	13376926	TRNAM-CAU_14
7	180642631	2.11202		1	285461947	1.18709						11	13026926	12676926	13376926	SF3B3
12	42518247	2.11202		1	294943689	1.18709						11	13026926	12676926	13376926	IL34
7	192910252	2.10984		1	34603298	1.18709						11	13026926	12676926	13376926	MTSS2
9	81527081	2.10451		1	35856417	1.18709						11	13026926	12676926	13376926	CMTR2
9	82984523	2.10451		1	3753456	1.18709						11	13026926	12676926	13376926	CALB2
7	35459348	2.1044		1	44698888	1.18709						11	13026926	12676926	13376926	VAC14
5	157533613	2.10338		1	44721235	1.18709						11	13026926	12676926	13376926	HYDIN
5	18177086	2.09737		1	5179165	1.18709						11	13150494	12800494	13500494	TRNAG-GCC_5
7	99961328	2.09737		1	68662363	1.18709						11	13150494	12800494	13500494	TRNAG-GCC_6
7	152601344	2.09737		1	70148184	1.18709						11	13150494	12800494	13500494	TRNAG-GCC_7
7	187985897	2.09737		1	73201297	1.18709						11	13150494	12800494	13500494	LOC122913281
9	83306884	2.09737		1	92060464	1.18709						11	13150494	12800494	13500494	TRNAM-CAU_14
12	46001235	2.09737		10	19323747	1.18709						11	13150494	12800494	13500494	LOC122913282
12	46033988	2.09737		10	34664581	1.18709						11	13150494	12800494	13500494	CHST4
13	99311210	2.09737		10	34666839	1.18709						11	13150494	12800494	13500494	LOC122913750
7	185237459	2.09623		10	40926039	1.18709						11	13150494	12800494	13500494	LOC122914692
11	119593569	2.09623		10	43267118	1.18709						11	13150494	12800494	13500494	CMTR2
5	94945711	2.09472		10	43693338	1.18709						11	13150494	12800494	13500494	CALB2
5	146827073	2.09472		10	52092697	1.18709						11	13150494	12800494	13500494	TLE7
5	163608825	2.09472		10	58176733	1.18709						11	13150494	12800494	13500494	ZNF23
9	71612429	2.09472		10	60729887	1.18709						11	13150494	12800494	13500494	ZNF19
13	134216625	2.09472		10	60736344	1.18709						11	13150494	12800494	13500494	VAC14
2	231433387	2.09449		10	60739679	1.18709						11	13150494	12800494	13500494	HYDIN
2	233861390	2.09449		10	60746747	1.18709						11	13176835	12826835	13526835	TRNAG-GCC_5
3	12910607	2.09449		10	63116448	1.18709						11	13176835	12826835	13526835	TRNAG-GCC_6
3	30445202	2.09449		10	63154754	1.18709						11	13176835	12826835	13526835	TRNAG-GCC_7
3	161044624	2.09449		10	64184599	1.18709						11	13176835	12826835	13526835	LOC122913281
3	168537092	2.09449		10	65509479	1.18709						11	13176835	12826835	13526835	TRNAM-CAU_14
6	5899336	2.09449		10	65809431	1.18709						11	13176835	12826835	13526835	LOC122913282
6	10294525	2.09449		10	65823978	1.18709						11	13176835	12826835	13526835	CHST4
6	88067031	2.09449		10	68152200	1.18709						11	13176835	12826835	13526835	LOC122913750
6	192567249	2.09449		10	68581146	1.18709						11	13176835	12826835	13526835	LOC122914692
												11	13176835	12826835	13526835	CMTR2
												11	13176835	12826835	13526835	CALB2
												11	13176835	12826835	13526835	TLE7
												11	13176835	12826835	13526835	ZNF23
												11	13176835	12826835	13526835	ZNF19
												11	13176835	12826835	13526835	TAT
												11	13176835	12826835	13526835	VAC14
												11	13176835	12826835	13526835	HYDIN
												11	152889720	152539720	153239720	LOC122914136
												11	152889720	152539720	153239720	LOC122914137
												11	152889720	152539720	153239720	LOC122913517
												11	152889720	152539720	153239720	LOC122914138
												11	152889720	152539720	153239720	LOC122914139
												11	152889720	152539720	153239720	LOC122914141
												11	152889720	152539720	153239720	LOC122914142
												11	152889720	152539720	153239720	LOC122913519
												11	152889720	152539720	153239720	LOC122914143
												11	152889720	152539720	153239720	LOC122914144
												11	152889720	152539720	153239720	LOC122914145
												11	152889720	152539720	153239720	LOC122914146
												11	152889720	152539720	153239720	LOC122913520
												11	152889720	152539720	153239720	LOC122914147
												11	152889720	152539720	153239720	LOC122914149
												11	152889720	152539720	153239720	LOC122914150
												11	152889720	152539720	153239720	LOC122913521
												11	152889720	152539720	153239720	LOC122914152
												11	152889720	152539720	153239720	LOC122914153
												11	152889720	152539720	153239720	LOC122913522
												11	152889720	152539720	153239720	LOC122914154
												11	152889720	152539720	153239720	LOC122913523
												11	152889720	152539720	153239720	LOC122913524
												11	152889720	152539720	153239720	LOC122913525
												11	152889720	152539720	153239720	LOC122913526
												11	152889720	152539720	153239720	LOC122913527
												11	152889720	152539720	153239720	LOC122914155
												11	152889720	152539720	153239720	LOC122913528
												11	152889720	152539720	153239720	LOC122913529
												11	152889720	152539720	153239720	LOC122914156
												11	152889720	152539720	153239720	LOC122914157
												11	152889720	152539720	153239720	LOC122914158
												11	152889720	152539720	153239720	LOC122914159
												11	152889720	152539720	153239720	LOC122914160
												11	152889720	152539720	153239720	LOC122914161
												11	152889720	152539720	153239720	LOC122914163
												11	152889720	152539720	153239720	LOC122913530
												11	152889720	152539720	153239720	LOC122914674
												11	152889720	152539720	153239720	LOC122914164
												11	152889720	152539720	153239720	LOC122913531
												11	152889720	152539720	153239720	LOC122914165
												11	152889720	152539720	153239720	LOC122914166
												11	152889720	152539720	153239720	LOC122914167
												11	152889720	152539720	153239720	LOC122913532
												11	152889720	152539720	153239720	LOC122914168
												11	152889720	152539720	153239720	LOC122914169
												11	152889720	152539720	153239720	LOC122913533
												11	152889720	152539720	153239720	LOC122914170
												11	152889720	152539720	153239720	LOC122914171
												11	152889720	152539720	153239720	LOC122913534
												11	152889720	152539720	153239720	LOC122914172
												11	152889720	152539720	153239720	LOC122914175
												11	152889720	152539720	153239720	LOC122914176
												11	152889720	152539720	153239720	LOC122914178
												11	152889720	152539720	153239720	LOC122914179
												11	152889720	152539720	153239720	LOC122913535
												11	152889720	152539720	153239720	LOC122913536
												11	152889720	152539720	153239720	LOC122912652
												11	152889720	152539720	153239720	LOC122912653
												11	152889720	152539720	153239720	LOC122912654
												11	152889720	152539720	153239720	LOC122914180
												11	152889720	152539720	153239720	LOC122914672
												11	152889720	152539720	153239720	HBE1
												11	152889720	152539720	153239720	LOC122914148
												11	152889720	152539720	153239720	LOC122914174
												11	153019181	152669181	153369181	LOC122914147
												11	153019181	152669181	153369181	LOC122914149
												11	153019181	152669181	153369181	LOC122914150
												11	153019181	152669181	153369181	LOC122913521
												11	153019181	152669181	153369181	LOC122914152
												11	153019181	152669181	153369181	LOC122914153
												11	153019181	152669181	153369181	LOC122913522
												11	153019181	152669181	153369181	LOC122914154
												11	153019181	152669181	153369181	LOC122913523
												11	153019181	152669181	153369181	LOC122913524
												11	153019181	152669181	153369181	LOC122913525
												11	153019181	152669181	153369181	LOC122913526
												11	153019181	152669181	153369181	LOC122913527
												11	153019181	152669181	153369181	LOC122914155
												11	153019181	152669181	153369181	LOC122913528
												11	153019181	152669181	153369181	LOC122913529
												11	153019181	152669181	153369181	LOC122914156
												11	153019181	152669181	153369181	LOC122914157
												11	153019181	152669181	153369181	LOC122914158
												11	153019181	152669181	153369181	LOC122914159
												11	153019181	152669181	153369181	LOC122914160
												11	153019181	152669181	153369181	LOC122914161
												11	153019181	152669181	153369181	LOC122914163
												11	153019181	152669181	153369181	LOC122913530
												11	153019181	152669181	153369181	LOC122914674
												11	153019181	152669181	153369181	LOC122914164
												11	153019181	152669181	153369181	LOC122913531
												11	153019181	152669181	153369181	LOC122914165
												11	153019181	152669181	153369181	LOC122914166
												11	153019181	152669181	153369181	LOC122914167
												11	153019181	152669181	153369181	LOC122913532
												11	153019181	152669181	153369181	LOC122914168
												11	153019181	152669181	153369181	LOC122914169
												11	153019181	152669181	153369181	LOC122913533
												11	153019181	152669181	153369181	LOC122914170
												11	153019181	152669181	153369181	LOC122914171
												11	153019181	152669181	153369181	LOC122913534
												11	153019181	152669181	153369181	LOC122914172
												11	153019181	152669181	153369181	LOC122914175
												11	153019181	152669181	153369181	LOC122914176
												11	153019181	152669181	153369181	LOC122914178
												11	153019181	152669181	153369181	LOC122914179
												11	153019181	152669181	153369181	LOC122913535
												11	153019181	152669181	153369181	LOC122913536
												11	153019181	152669181	153369181	LOC122912652
												11	153019181	152669181	153369181	LOC122912653
												11	153019181	152669181	153369181	LOC122912654
												11	153019181	152669181	153369181	LOC122914180
												11	153019181	152669181	153369181	LOC122914672
												11	153019181	152669181	153369181	HBE1
												11	153019181	152669181	153369181	LOC122914181
												11	153019181	152669181	153369181	LOC122914182
												11	153019181	152669181	153369181	LOC122914183
												11	153019181	152669181	153369181	LOC122914184
												11	153019181	152669181	153369181	LOC122914186
												11	153019181	152669181	153369181	LOC122913537
												11	153019181	152669181	153369181	LOC122914187
												11	153019181	152669181	153369181	LOC122914188
												11	153019181	152669181	153369181	LOC122914189
												11	153019181	152669181	153369181	LOC122914148
												11	153019181	152669181	153369181	LOC122914174
												11	153296673	152946673	153646673	LOC122913531
												11	153296673	152946673	153646673	LOC122914165
												11	153296673	152946673	153646673	LOC122914166
												11	153296673	152946673	153646673	LOC122914167
												11	153296673	152946673	153646673	LOC122913532
												11	153296673	152946673	153646673	LOC122914168
												11	153296673	152946673	153646673	LOC122914169
												11	153296673	152946673	153646673	LOC122913533
												11	153296673	152946673	153646673	LOC122914170
												11	153296673	152946673	153646673	LOC122914171
												11	153296673	152946673	153646673	LOC122913534
												11	153296673	152946673	153646673	LOC122914172
												11	153296673	152946673	153646673	LOC122914175
												11	153296673	152946673	153646673	LOC122914176
												11	153296673	152946673	153646673	LOC122914178
												11	153296673	152946673	153646673	LOC122914179
												11	153296673	152946673	153646673	LOC122913535
												11	153296673	152946673	153646673	LOC122913536
												11	153296673	152946673	153646673	LOC122912652
												11	153296673	152946673	153646673	LOC122912653
												11	153296673	152946673	153646673	LOC122912654
												11	153296673	152946673	153646673	LOC122914180
												11	153296673	152946673	153646673	LOC122914672
												11	153296673	152946673	153646673	HBE1
												11	153296673	152946673	153646673	LOC122914181
												11	153296673	152946673	153646673	LOC122914182
												11	153296673	152946673	153646673	LOC122914183
												11	153296673	152946673	153646673	LOC122914184
												11	153296673	152946673	153646673	LOC122914186
												11	153296673	152946673	153646673	LOC122913537
												11	153296673	152946673	153646673	LOC122914187
												11	153296673	152946673	153646673	LOC122914188
												11	153296673	152946673	153646673	LOC122914189
												11	153296673	152946673	153646673	LOC122914190
												11	153296673	152946673	153646673	LOC122914191
												11	153296673	152946673	153646673	LOC122914192
												11	153296673	152946673	153646673	LOC122914193
												11	153296673	152946673	153646673	LOC122914195
												11	153296673	152946673	153646673	LOC122914197
												11	153296673	152946673	153646673	LOC122914198
												11	153296673	152946673	153646673	LOC122914199
												11	153296673	152946673	153646673	LOC122914200
												11	153296673	152946673	153646673	LOC122914201
												11	153296673	152946673	153646673	LOC122914202
												11	153296673	152946673	153646673	LOC122913538
												11	153296673	152946673	153646673	LOC122914203
												11	153296673	152946673	153646673	UBQLNL
												11	153296673	152946673	153646673	LOC122912657
												11	153296673	152946673	153646673	LOC122914206
												11	153296673	152946673	153646673	LOC122914207
												11	153296673	152946673	153646673	LOC122913540
												11	153296673	152946673	153646673	LOC122914208
												11	153296673	152946673	153646673	LOC122913541
												11	153296673	152946673	153646673	LOC122914209
												11	153296673	152946673	153646673	LOC122913542
												11	153296673	152946673	153646673	LOC122914174
												11	153296673	152946673	153646673	LOC122914196
												11	153296673	152946673	153646673	LOC122913539
												11	153296673	152946673	153646673	TRIM6
												11	153357500	153007500	153707500	LOC122914168
												11	153357500	153007500	153707500	LOC122914169
												11	153357500	153007500	153707500	LOC122913533
												11	153357500	153007500	153707500	LOC122914170
												11	153357500	153007500	153707500	LOC122914171
												11	153357500	153007500	153707500	LOC122913534
												11	153357500	153007500	153707500	LOC122914172
												11	153357500	153007500	153707500	LOC122914175
												11	153357500	153007500	153707500	LOC122914176
												11	153357500	153007500	153707500	LOC122914178
												11	153357500	153007500	153707500	LOC122914179
												11	153357500	153007500	153707500	LOC122913535
												11	153357500	153007500	153707500	LOC122913536
												11	153357500	153007500	153707500	LOC122912652
												11	153357500	153007500	153707500	LOC122912653
												11	153357500	153007500	153707500	LOC122912654
												11	153357500	153007500	153707500	LOC122914180
												11	153357500	153007500	153707500	LOC122914672
												11	153357500	153007500	153707500	HBE1
												11	153357500	153007500	153707500	LOC122914181
												11	153357500	153007500	153707500	LOC122914182
												11	153357500	153007500	153707500	LOC122914183
												11	153357500	153007500	153707500	LOC122914184
												11	153357500	153007500	153707500	LOC122914186
												11	153357500	153007500	153707500	LOC122913537
												11	153357500	153007500	153707500	LOC122914187
												11	153357500	153007500	153707500	LOC122914188
												11	153357500	153007500	153707500	LOC122914189
												11	153357500	153007500	153707500	LOC122914190
												11	153357500	153007500	153707500	LOC122914191
												11	153357500	153007500	153707500	LOC122914192
												11	153357500	153007500	153707500	LOC122914193
												11	153357500	153007500	153707500	LOC122914195
												11	153357500	153007500	153707500	LOC122914197
												11	153357500	153007500	153707500	LOC122914198
												11	153357500	153007500	153707500	LOC122914199
												11	153357500	153007500	153707500	LOC122914200
												11	153357500	153007500	153707500	LOC122914201
												11	153357500	153007500	153707500	LOC122914202
												11	153357500	153007500	153707500	LOC122913538
												11	153357500	153007500	153707500	LOC122914203
												11	153357500	153007500	153707500	UBQLNL
												11	153357500	153007500	153707500	LOC122912657
												11	153357500	153007500	153707500	LOC122914206
												11	153357500	153007500	153707500	LOC122914207
												11	153357500	153007500	153707500	LOC122913540
												11	153357500	153007500	153707500	LOC122914208
												11	153357500	153007500	153707500	LOC122913541
												11	153357500	153007500	153707500	LOC122914209
												11	153357500	153007500	153707500	LOC122913542
												11	153357500	153007500	153707500	LOC122913543
												11	153357500	153007500	153707500	LOC122912658
												11	153357500	153007500	153707500	LOC122914174
												11	153357500	153007500	153707500	LOC122914196
												11	153357500	153007500	153707500	LOC122913539
												11	153357500	153007500	153707500	TRIM6
												11	153428935	153078935	153778935	LOC122913534
												11	153428935	153078935	153778935	LOC122914172
												11	153428935	153078935	153778935	LOC122914175
												11	153428935	153078935	153778935	LOC122914176
												11	153428935	153078935	153778935	LOC122914178
												11	153428935	153078935	153778935	LOC122914179
												11	153428935	153078935	153778935	LOC122913535
												11	153428935	153078935	153778935	LOC122913536
												11	153428935	153078935	153778935	LOC122912652
												11	153428935	153078935	153778935	LOC122912653
												11	153428935	153078935	153778935	LOC122912654
												11	153428935	153078935	153778935	LOC122914180
												11	153428935	153078935	153778935	LOC122914672
												11	153428935	153078935	153778935	HBE1
												11	153428935	153078935	153778935	LOC122914181
												11	153428935	153078935	153778935	LOC122914182
												11	153428935	153078935	153778935	LOC122914183
												11	153428935	153078935	153778935	LOC122914184
												11	153428935	153078935	153778935	LOC122914186
												11	153428935	153078935	153778935	LOC122913537
												11	153428935	153078935	153778935	LOC122914187
												11	153428935	153078935	153778935	LOC122914188
												11	153428935	153078935	153778935	LOC122914189
												11	153428935	153078935	153778935	LOC122914190
												11	153428935	153078935	153778935	LOC122914191
												11	153428935	153078935	153778935	LOC122914192
												11	153428935	153078935	153778935	LOC122914193
												11	153428935	153078935	153778935	LOC122914195
												11	153428935	153078935	153778935	LOC122914197
												11	153428935	153078935	153778935	LOC122914198
												11	153428935	153078935	153778935	LOC122914199
												11	153428935	153078935	153778935	LOC122914200
												11	153428935	153078935	153778935	LOC122914201
												11	153428935	153078935	153778935	LOC122914202
												11	153428935	153078935	153778935	LOC122913538
												11	153428935	153078935	153778935	LOC122914203
												11	153428935	153078935	153778935	UBQLNL
												11	153428935	153078935	153778935	LOC122912657
												11	153428935	153078935	153778935	LOC122914206
												11	153428935	153078935	153778935	LOC122914207
												11	153428935	153078935	153778935	LOC122913540
												11	153428935	153078935	153778935	LOC122914208
												11	153428935	153078935	153778935	LOC122913541
												11	153428935	153078935	153778935	LOC122914209
												11	153428935	153078935	153778935	LOC122913542
												11	153428935	153078935	153778935	LOC122913543
												11	153428935	153078935	153778935	LOC122912658
												11	153428935	153078935	153778935	LOC122914210
												11	153428935	153078935	153778935	LOC122914174
												11	153428935	153078935	153778935	LOC122914196
												11	153428935	153078935	153778935	LOC122913539
												11	153428935	153078935	153778935	TRIM6
												11	153428935	153078935	153778935	LOC122913544
												11	153437318	153087318	153787318	LOC122913534
												11	153437318	153087318	153787318	LOC122914172
												11	153437318	153087318	153787318	LOC122914175
												11	153437318	153087318	153787318	LOC122914176
												11	153437318	153087318	153787318	LOC122914178
												11	153437318	153087318	153787318	LOC122914179
												11	153437318	153087318	153787318	LOC122913535
												11	153437318	153087318	153787318	LOC122913536
												11	153437318	153087318	153787318	LOC122912652
												11	153437318	153087318	153787318	LOC122912653
												11	153437318	153087318	153787318	LOC122912654
												11	153437318	153087318	153787318	LOC122914180
												11	153437318	153087318	153787318	LOC122914672
												11	153437318	153087318	153787318	HBE1
												11	153437318	153087318	153787318	LOC122914181
												11	153437318	153087318	153787318	LOC122914182
												11	153437318	153087318	153787318	LOC122914183
												11	153437318	153087318	153787318	LOC122914184
												11	153437318	153087318	153787318	LOC122914186
												11	153437318	153087318	153787318	LOC122913537
												11	153437318	153087318	153787318	LOC122914187
												11	153437318	153087318	153787318	LOC122914188
												11	153437318	153087318	153787318	LOC122914189
												11	153437318	153087318	153787318	LOC122914190
												11	153437318	153087318	153787318	LOC122914191
												11	153437318	153087318	153787318	LOC122914192
												11	153437318	153087318	153787318	LOC122914193
												11	153437318	153087318	153787318	LOC122914195
												11	153437318	153087318	153787318	LOC122914197
												11	153437318	153087318	153787318	LOC122914198
												11	153437318	153087318	153787318	LOC122914199
												11	153437318	153087318	153787318	LOC122914200
												11	153437318	153087318	153787318	LOC122914201
												11	153437318	153087318	153787318	LOC122914202
												11	153437318	153087318	153787318	LOC122913538
												11	153437318	153087318	153787318	LOC122914203
												11	153437318	153087318	153787318	UBQLNL
												11	153437318	153087318	153787318	LOC122912657
												11	153437318	153087318	153787318	LOC122914206
												11	153437318	153087318	153787318	LOC122914207
												11	153437318	153087318	153787318	LOC122913540
												11	153437318	153087318	153787318	LOC122914208
												11	153437318	153087318	153787318	LOC122913541
												11	153437318	153087318	153787318	LOC122914209
												11	153437318	153087318	153787318	LOC122913542
												11	153437318	153087318	153787318	LOC122913543
												11	153437318	153087318	153787318	LOC122912658
												11	153437318	153087318	153787318	LOC122914210
												11	153437318	153087318	153787318	LOC122914211
												11	153437318	153087318	153787318	LOC122914174
												11	153437318	153087318	153787318	LOC122914196
												11	153437318	153087318	153787318	LOC122913539
												11	153437318	153087318	153787318	TRIM6
												11	153437318	153087318	153787318	LOC122913544
												11	153474405	153124405	153824405	LOC122914176
												11	153474405	153124405	153824405	LOC122914178
												11	153474405	153124405	153824405	LOC122914179
												11	153474405	153124405	153824405	LOC122913535
												11	153474405	153124405	153824405	LOC122913536
												11	153474405	153124405	153824405	LOC122912652
												11	153474405	153124405	153824405	LOC122912653
												11	153474405	153124405	153824405	LOC122912654
												11	153474405	153124405	153824405	LOC122914180
												11	153474405	153124405	153824405	LOC122914672
												11	153474405	153124405	153824405	HBE1
												11	153474405	153124405	153824405	LOC122914181
												11	153474405	153124405	153824405	LOC122914182
												11	153474405	153124405	153824405	LOC122914183
												11	153474405	153124405	153824405	LOC122914184
												11	153474405	153124405	153824405	LOC122914186
												11	153474405	153124405	153824405	LOC122913537
												11	153474405	153124405	153824405	LOC122914187
												11	153474405	153124405	153824405	LOC122914188
												11	153474405	153124405	153824405	LOC122914189
												11	153474405	153124405	153824405	LOC122914190
												11	153474405	153124405	153824405	LOC122914191
												11	153474405	153124405	153824405	LOC122914192
												11	153474405	153124405	153824405	LOC122914193
												11	153474405	153124405	153824405	LOC122914195
												11	153474405	153124405	153824405	LOC122914197
												11	153474405	153124405	153824405	LOC122914198
												11	153474405	153124405	153824405	LOC122914199
												11	153474405	153124405	153824405	LOC122914200
												11	153474405	153124405	153824405	LOC122914201
												11	153474405	153124405	153824405	LOC122914202
												11	153474405	153124405	153824405	LOC122913538
												11	153474405	153124405	153824405	LOC122914203
												11	153474405	153124405	153824405	UBQLNL
												11	153474405	153124405	153824405	LOC122912657
												11	153474405	153124405	153824405	LOC122914206
												11	153474405	153124405	153824405	LOC122914207
												11	153474405	153124405	153824405	LOC122913540
												11	153474405	153124405	153824405	LOC122914208
												11	153474405	153124405	153824405	LOC122913541
												11	153474405	153124405	153824405	LOC122914209
												11	153474405	153124405	153824405	LOC122913542
												11	153474405	153124405	153824405	LOC122913543
												11	153474405	153124405	153824405	LOC122912658
												11	153474405	153124405	153824405	LOC122914210
												11	153474405	153124405	153824405	LOC122914211
												11	153474405	153124405	153824405	LOC122914212
												11	153474405	153124405	153824405	LOC122913545
												11	153474405	153124405	153824405	LOC122914196
												11	153474405	153124405	153824405	LOC122913539
												11	153474405	153124405	153824405	TRIM6
												11	153474405	153124405	153824405	LOC122913544
												11	153489409	153139409	153839409	LOC122914178
												11	153489409	153139409	153839409	LOC122914179
												11	153489409	153139409	153839409	LOC122913535
												11	153489409	153139409	153839409	LOC122913536
												11	153489409	153139409	153839409	LOC122912652
												11	153489409	153139409	153839409	LOC122912653
												11	153489409	153139409	153839409	LOC122912654
												11	153489409	153139409	153839409	LOC122914180
												11	153489409	153139409	153839409	LOC122914672
												11	153489409	153139409	153839409	HBE1
												11	153489409	153139409	153839409	LOC122914181
												11	153489409	153139409	153839409	LOC122914182
												11	153489409	153139409	153839409	LOC122914183
												11	153489409	153139409	153839409	LOC122914184
												11	153489409	153139409	153839409	LOC122914186
												11	153489409	153139409	153839409	LOC122913537
												11	153489409	153139409	153839409	LOC122914187
												11	153489409	153139409	153839409	LOC122914188
												11	153489409	153139409	153839409	LOC122914189
												11	153489409	153139409	153839409	LOC122914190
												11	153489409	153139409	153839409	LOC122914191
												11	153489409	153139409	153839409	LOC122914192
												11	153489409	153139409	153839409	LOC122914193
												11	153489409	153139409	153839409	LOC122914195
												11	153489409	153139409	153839409	LOC122914197
												11	153489409	153139409	153839409	LOC122914198
												11	153489409	153139409	153839409	LOC122914199
												11	153489409	153139409	153839409	LOC122914200
												11	153489409	153139409	153839409	LOC122914201
												11	153489409	153139409	153839409	LOC122914202
												11	153489409	153139409	153839409	LOC122913538
												11	153489409	153139409	153839409	LOC122914203
												11	153489409	153139409	153839409	UBQLNL
												11	153489409	153139409	153839409	LOC122912657
												11	153489409	153139409	153839409	LOC122914206
												11	153489409	153139409	153839409	LOC122914207
												11	153489409	153139409	153839409	LOC122913540
												11	153489409	153139409	153839409	LOC122914208
												11	153489409	153139409	153839409	LOC122913541
												11	153489409	153139409	153839409	LOC122914209
												11	153489409	153139409	153839409	LOC122913542
												11	153489409	153139409	153839409	LOC122913543
												11	153489409	153139409	153839409	LOC122912658
												11	153489409	153139409	153839409	LOC122914210
												11	153489409	153139409	153839409	LOC122914211
												11	153489409	153139409	153839409	LOC122914212
												11	153489409	153139409	153839409	LOC122913545
												11	153489409	153139409	153839409	LOC122914213
												11	153489409	153139409	153839409	LOC122914196
												11	153489409	153139409	153839409	LOC122913539
												11	153489409	153139409	153839409	TRIM6
												11	153489409	153139409	153839409	LOC122913544
												11	153494175	153144175	153844175	LOC122914178
												11	153494175	153144175	153844175	LOC122914179
												11	153494175	153144175	153844175	LOC122913535
												11	153494175	153144175	153844175	LOC122913536
												11	153494175	153144175	153844175	LOC122912652
												11	153494175	153144175	153844175	LOC122912653
												11	153494175	153144175	153844175	LOC122912654
												11	153494175	153144175	153844175	LOC122914180
												11	153494175	153144175	153844175	LOC122914672
												11	153494175	153144175	153844175	HBE1
												11	153494175	153144175	153844175	LOC122914181
												11	153494175	153144175	153844175	LOC122914182
												11	153494175	153144175	153844175	LOC122914183
												11	153494175	153144175	153844175	LOC122914184
												11	153494175	153144175	153844175	LOC122914186
												11	153494175	153144175	153844175	LOC122913537
												11	153494175	153144175	153844175	LOC122914187
												11	153494175	153144175	153844175	LOC122914188
												11	153494175	153144175	153844175	LOC122914189
												11	153494175	153144175	153844175	LOC122914190
												11	153494175	153144175	153844175	LOC122914191
												11	153494175	153144175	153844175	LOC122914192
												11	153494175	153144175	153844175	LOC122914193
												11	153494175	153144175	153844175	LOC122914195
												11	153494175	153144175	153844175	LOC122914197
												11	153494175	153144175	153844175	LOC122914198
												11	153494175	153144175	153844175	LOC122914199
												11	153494175	153144175	153844175	LOC122914200
												11	153494175	153144175	153844175	LOC122914201
												11	153494175	153144175	153844175	LOC122914202
												11	153494175	153144175	153844175	LOC122913538
												11	153494175	153144175	153844175	LOC122914203
												11	153494175	153144175	153844175	UBQLNL
												11	153494175	153144175	153844175	LOC122912657
												11	153494175	153144175	153844175	LOC122914206
												11	153494175	153144175	153844175	LOC122914207
												11	153494175	153144175	153844175	LOC122913540
												11	153494175	153144175	153844175	LOC122914208
												11	153494175	153144175	153844175	LOC122913541
												11	153494175	153144175	153844175	LOC122914209
												11	153494175	153144175	153844175	LOC122913542
												11	153494175	153144175	153844175	LOC122913543
												11	153494175	153144175	153844175	LOC122912658
												11	153494175	153144175	153844175	LOC122914210
												11	153494175	153144175	153844175	LOC122914211
												11	153494175	153144175	153844175	LOC122914212
												11	153494175	153144175	153844175	LOC122913545
												11	153494175	153144175	153844175	LOC122914213
												11	153494175	153144175	153844175	LOC122914214
												11	153494175	153144175	153844175	LOC122914196
												11	153494175	153144175	153844175	LOC122913539
												11	153494175	153144175	153844175	TRIM6
												11	153494175	153144175	153844175	LOC122913544
												11	155918079	155568079	156268079	LOC122912685
												11	155918079	155568079	156268079	RBMXL2
												11	155918079	155568079	156268079	LOC122914757
												11	155918079	155568079	156268079	LOC122913565
												11	155918079	155568079	156268079	LOC122912691
												11	155918079	155568079	156268079	OLFML1
												11	155918079	155568079	156268079	LOC122912689
												11	155918079	155568079	156268079	OVCH2
												11	155918079	155568079	156268079	LOC122912694
												11	155918079	155568079	156268079	NLRP14
												11	155918079	155568079	156268079	SYT9
												11	155918079	155568079	156268079	PPFIBP2
												11	155997000	155647000	156347000	LOC122914757
												11	155997000	155647000	156347000	LOC122913565
												11	155997000	155647000	156347000	LOC122912691
												11	155997000	155647000	156347000	LOC122912692
												11	155997000	155647000	156347000	LOC122912693
												11	155997000	155647000	156347000	LOC122914712
												11	155997000	155647000	156347000	LOC122912700
												11	155997000	155647000	156347000	OLFML1
												11	155997000	155647000	156347000	LOC122912689
												11	155997000	155647000	156347000	OVCH2
												11	155997000	155647000	156347000	LOC122912694
												11	155997000	155647000	156347000	SYT9
												11	155997000	155647000	156347000	PPFIBP2
												11	192910252	192560252	193260252	LOC122912919
												11	192910252	192560252	193260252	LOC122912917
												11	192910252	192560252	193260252	LOC122912926
												11	192910252	192560252	193260252	LOC122913637
												11	192910252	192560252	193260252	LOC122912914
												11	192910252	192560252	193260252	LOC122913638
												11	192910252	192560252	193260252	LOC122914396
												11	192910252	192560252	193260252	LOC122913639
												11	192910252	192560252	193260252	LOC122914397
												11	192910252	192560252	193260252	LOC122914398
												11	192910252	192560252	193260252	LOC122914400
												11	192910252	192560252	193260252	LOC122914401
												11	192910252	192560252	193260252	LOC122913641
												11	192910252	192560252	193260252	LOC122913642
												11	192910252	192560252	193260252	LOC122913643
												11	192910252	192560252	193260252	LOC122914402
												11	192910252	192560252	193260252	LOC122914403
												11	192910252	192560252	193260252	LOC122914404
												11	192910252	192560252	193260252	LOC122914405
												11	192910252	192560252	193260252	LOC122914406
												11	192910252	192560252	193260252	LOC122914408
												11	192910252	192560252	193260252	LOC122913645
												11	192910252	192560252	193260252	LOC122914409
												11	192910252	192560252	193260252	LOC122914410
												11	192910252	192560252	193260252	LOC122914411
												11	192910252	192560252	193260252	LOC122914412
												11	192910252	192560252	193260252	LOC122914413
												11	192910252	192560252	193260252	LOC122914414
												11	192910252	192560252	193260252	LOC122913646
												11	192910252	192560252	193260252	LOC122914416
												11	192910252	192560252	193260252	LOC122914418
												11	192910252	192560252	193260252	LOC122913647
												11	192910252	192560252	193260252	LOC122914419
												11	192910252	192560252	193260252	LOC122913648
												11	192910252	192560252	193260252	LOC122914422
												11	192910252	192560252	193260252	LOC122914423
												11	192910252	192560252	193260252	LOC122913649
												11	192910252	192560252	193260252	LOC122913650
												11	192910252	192560252	193260252	LOC122914424
												11	192910252	192560252	193260252	LOC122913651
												11	192910252	192560252	193260252	LOC122914426
												11	192910252	192560252	193260252	LOC122914428
												11	192910252	192560252	193260252	LOC122914427
												11	192910252	192560252	193260252	LOC122913652
												11	192910252	192560252	193260252	LOC122914429
												11	192910252	192560252	193260252	LOC122913653
												11	192910252	192560252	193260252	LOC122913654
												11	192910252	192560252	193260252	LOC122914430
												11	192910252	192560252	193260252	LOC122914431
												11	192910252	192560252	193260252	LOC122914432
												11	192910252	192560252	193260252	LOC122913656
												11	192910252	192560252	193260252	LOC122914433
												11	192910252	192560252	193260252	LOC122914436
												11	192910252	192560252	193260252	LOC122914437
												11	192910252	192560252	193260252	LOC122913657
												11	192910252	192560252	193260252	LOC122914438
												11	192910252	192560252	193260252	LOC122913640
												11	192910252	192560252	193260252	LOC122914420
												11	192910252	192560252	193260252	LOC122914421
												11	192910252	192560252	193260252	LOC122914434
												11	192910252	192560252	193260252	LOC122913644
												11	192910252	192560252	193260252	LOC122914417
												11	200757837	200407837	201107837	TRNAW-CCA_7
												11	200757837	200407837	201107837	ZNRD2
												11	200757837	200407837	201107837	FAM89B
												11	200757837	200407837	201107837	KCNK7
												11	200757837	200407837	201107837	SIPA1
												11	200757837	200407837	201107837	KAT5
												11	200757837	200407837	201107837	AP5B1
												11	200757837	200407837	201107837	OVOL1
												11	200757837	200407837	201107837	CFL1
												11	200757837	200407837	201107837	EFEMP2
												11	200757837	200407837	201107837	CTSW
												11	200757837	200407837	201107837	CCDC85B
												11	200757837	200407837	201107837	FOSL1
												11	200757837	200407837	201107837	C7H11orf68
												11	200757837	200407837	201107837	DRAP1
												11	200757837	200407837	201107837	LOC122913137
												11	200757837	200407837	201107837	LOC122914834
												11	200757837	200407837	201107837	EIF1AD
												11	200757837	200407837	201107837	BANF1
												11	200757837	200407837	201107837	CATSPER1
												11	200757837	200407837	201107837	GAL3ST3
												11	200757837	200407837	201107837	KLC2
												11	200757837	200407837	201107837	CNIH2
												11	200757837	200407837	201107837	TMEM151A
												11	200757837	200407837	201107837	SCYL1
												11	200757837	200407837	201107837	LTBP3
												11	200757837	200407837	201107837	EHBP1L1
												11	200757837	200407837	201107837	MAP3K11
												11	200757837	200407837	201107837	RELA
												11	200757837	200407837	201107837	RNASEH2C
												11	200757837	200407837	201107837	SNX32
												11	200757837	200407837	201107837	MUS81
												11	200757837	200407837	201107837	LOC122913131
												11	200757837	200407837	201107837	CST6
												11	200757837	200407837	201107837	SF3B2
												11	200757837	200407837	201107837	RAB1B
												11	200757837	200407837	201107837	YIF1A
												11	200757837	200407837	201107837	PCNX3
												11	200757837	200407837	201107837	LOC122913695
												11	200757837	200407837	201107837	SART1
												11	200757837	200407837	201107837	PACS1
												11	200758053	200408053	201108053	TRNAW-CCA_7
												11	200758053	200408053	201108053	ZNRD2
												11	200758053	200408053	201108053	FAM89B
												11	200758053	200408053	201108053	KCNK7
												11	200758053	200408053	201108053	SIPA1
												11	200758053	200408053	201108053	KAT5
												11	200758053	200408053	201108053	AP5B1
												11	200758053	200408053	201108053	OVOL1
												11	200758053	200408053	201108053	CFL1
												11	200758053	200408053	201108053	EFEMP2
												11	200758053	200408053	201108053	CTSW
												11	200758053	200408053	201108053	CCDC85B
												11	200758053	200408053	201108053	FOSL1
												11	200758053	200408053	201108053	C7H11orf68
												11	200758053	200408053	201108053	DRAP1
												11	200758053	200408053	201108053	LOC122913137
												11	200758053	200408053	201108053	LOC122914834
												11	200758053	200408053	201108053	EIF1AD
												11	200758053	200408053	201108053	BANF1
												11	200758053	200408053	201108053	CATSPER1
												11	200758053	200408053	201108053	GAL3ST3
												11	200758053	200408053	201108053	KLC2
												11	200758053	200408053	201108053	CNIH2
												11	200758053	200408053	201108053	TMEM151A
												11	200758053	200408053	201108053	SCYL1
												11	200758053	200408053	201108053	LTBP3
												11	200758053	200408053	201108053	EHBP1L1
												11	200758053	200408053	201108053	MAP3K11
												11	200758053	200408053	201108053	RELA
												11	200758053	200408053	201108053	RNASEH2C
												11	200758053	200408053	201108053	SNX32
												11	200758053	200408053	201108053	MUS81
												11	200758053	200408053	201108053	LOC122913131
												11	200758053	200408053	201108053	CST6
												11	200758053	200408053	201108053	SF3B2
												11	200758053	200408053	201108053	RAB1B
												11	200758053	200408053	201108053	YIF1A
												11	200758053	200408053	201108053	PCNX3
												11	200758053	200408053	201108053	LOC122913695
												11	200758053	200408053	201108053	SART1
												11	200758053	200408053	201108053	PACS1
												9	20592585	20242585	20942585	ZNF883
												9	20592585	20242585	20942585	LOC122917340
												9	20592585	20242585	20942585	LCN9
												9	20592585	20242585	20942585	LOC122916705
												9	20592585	20242585	20942585	LOC122917905
												9	20592585	20242585	20942585	LOC122916867
												9	20592585	20242585	20942585	FKBP15
												9	20592585	20242585	20942585	SLC31A2
												9	20592585	20242585	20942585	SLC46A2
												9	20592585	20242585	20942585	ZFP37
												9	20592585	20242585	20942585	SNX30
												9	20592585	20242585	20942585	LOC122917345
												9	20592585	20242585	20942585	KIAA1958
												9	20592585	20242585	20942585	HSDL2
												9	20592585	20242585	20942585	PTBP3
												9	21633011	21283011	21983011	GNG10
												9	21633011	21283011	21983011	LOC122917354
												9	21633011	21283011	21983011	LOC122916869
												9	21633011	21283011	21983011	LOC122916870
												9	21633011	21283011	21983011	UGCG
												9	21633011	21283011	21983011	SHOC1
[truncated: 1,975 more rows]
