# Supplementary material for: Identifying selection signatures for immune response and resilience to Aleutian disease in mink using genotype data
Source: Front Genet. 2024 Jul 12;15:1370891. doi: 10.3389/fgene.2024.1370891 (PMC11272623; doi:10.3389/fgene.2024.1370891)
Supplement: Supplementary file 2 [file DataSheet1.XLSX]

## Sheet: S1a (Immune Response_All)
	Top 5% Fst				Top 5% log2(θπ ratio)				XP-EHH: -log(p-value)>2			SNPs detected as candidate selection signatures by at least two methods and the genes annotated from the candidate selection signatures
Chromosome	SNP position	Fst		Chromosome	SNP position	log2(θπ ratio)		Chromosome	SNP position	-log(p-value)		Chromosome	SNP position	Start	End	Genes
1	119722286	9.99314		1	18661157	1.77384		4	190883350	4.91518		1	5844721	5494721	6194721	LOC122902745
1	122459883	9.625		1	261937194	1.74141		1	140081196	4.75587		1	5844721	5494721	6194721	PACRG
1	121899199	9.12215		1	262134473	1.74141		1	117026620	4.46982		1	5844721	5494721	6194721	PRKN
1	121755885	8.9674		1	262214062	1.74141		4	190869375	4.19482		1	7257346	6907346	7607346	PLG
1	121970625	8.9674		1	262679466	1.74141		1	116732632	4.12578		1	7257346	6907346	7607346	AGPAT4
1	121976198	8.9674		1	262521376	1.70212		4	191061034	4.04775		1	7257346	6907346	7607346	SLC22A3
1	122766520	8.96006		5	156399788	1.67074		1	116177467	4.02606		1	7257346	6907346	7607346	SLC22A2
1	122554587	8.92776		2	164587780	1.6566		1	175418699	4.01207		1	7257346	6907346	7607346	PRKN
1	119332362	8.86389		3	222276695	1.62123		1	116725875	4.00207		1	7257346	6907346	7607346	MAP3K4
1	103268677	8.78976		2	217538062	1.57311		1	139053744	3.97569		1	18055204	17705204	18405204	LOC122898338
1	121873249	8.75494		3	181275820	1.54061		4	190946975	3.8415		1	18661157	18311157	19011157	LOC122905355
1	122009542	8.74801		3	181441256	1.53056		1	21930514	3.76078		1	18661157	18311157	19011157	MARCKS
1	122381120	8.74638		3	181197756	1.5255		1	106926517	3.7267		1	18661157	18311157	19011157	HDAC2
1	103282445	8.72188		3	175215807	1.51989		1	117083602	3.71968		1	18661157	18311157	19011157	HS3ST5
1	103197700	8.63956		1	113788549	1.49773		1	105490934	3.67308		1	22373695	22023695	22723695	LOC122912282
1	103215838	8.63956		1	121808909	1.4788		1	105472551	3.65839		1	22373695	22023695	22723695	LOC122912617
1	124564182	8.63744		1	123250012	1.4788		4	190962843	3.62951		1	22373695	22023695	22723695	GPR6
1	124883203	8.63744		6	212959382	1.4092		1	22039305	3.59989		1	22373695	22023695	22723695	LOC122903838
1	121737422	8.53363		3	222587061	1.4059		1	116056037	3.58128		1	22373695	22023695	22723695	ZBTB24
1	103220558	8.52993		3	222241443	1.40294		1	139355057	3.56788		1	22373695	22023695	22723695	MICAL1
1	124157483	8.5287		1	124582988	1.40281		1	106916851	3.54557		1	22373695	22023695	22723695	CDC40
1	119299899	8.45811		3	180444726	1.39995		1	106917459	3.54557		1	22373695	22023695	22723695	SMPD2
1	119420571	8.45811		1	124304087	1.38342		1	106914659	3.53825		1	22373695	22023695	22723695	PPIL6
1	119336103	8.23928		1	124312748	1.38114		1	110021071	3.51105		1	22373695	22023695	22723695	LOC122903870
1	119573646	8.23928		3	221788021	1.37956		1	110022752	3.50769		1	22373695	22023695	22723695	WASF1
1	119635508	8.23928		3	222237603	1.37956		1	106857802	3.47391		1	22373695	22023695	22723695	FIG4
1	119636822	8.23928		3	222397250	1.37956		1	107049803	3.46105		1	22373695	22023695	22723695	AK9
1	119638174	8.23928		3	222429371	1.37956		1	105478781	3.44007		1	22373695	22023695	22723695	LOC122903892
1	119639994	8.23928		3	180000491	1.37655		1	22224532	3.42139		1	22373695	22023695	22723695	METTL24
1	119685992	8.23928		3	183171060	1.3598		1	175205435	3.41671		1	29008022	28658022	29358022	LOC122897569
1	119797201	8.23928		6	210296238	1.35837		4	190675327	3.39779		1	29008022	28658022	29358022	LOC122898563
1	119904697	8.23928		3	180424712	1.3459		4	18527109	3.38748		1	29008022	28658022	29358022	LOC122913090
1	103282687	8.21219		6	192567249	1.33657		1	117592883	3.36688		1	29008022	28658022	29358022	GRIK2
1	125136913	8.20518		3	222589225	1.33437		1	117647990	3.36688		1	43781704	43431704	44131704	LOC122898149
1	129474220	8.18309		11	199980056	1.32755		1	106667961	3.36634		1	43781704	43431704	44131704	LOC122898760
1	119655465	8.13		3	213349036	1.3273		1	106907315	3.34347		1	43781704	43431704	44131704	LOC122898771
1	121652588	8.13		3	183298570	1.32468		1	106950580	3.34079		1	43781704	43431704	44131704	LOC122898293
1	119630247	8.07014		1	7257346	1.32466		4	19251290	3.32061		1	43781704	43431704	44131704	LOC122897606
1	103254440	8.04281		3	180955281	1.32187		1	106576755	3.32046		1	43781704	43431704	44131704	LOC122904853
1	139006994	8.01885		3	179995850	1.31464		1	175203218	3.30341		1	43781704	43431704	44131704	LOC122898294
1	119085585	7.81692		3	180036503	1.31464		1	175216587	3.30128		1	43781704	43431704	44131704	LOC122904857
1	119782200	7.81692		3	180160252	1.31464		1	175216946	3.30128		1	43879634	43529634	44229634	LOC122898149
1	125134339	7.79964		3	180245619	1.31464		1	106618092	3.28474		1	43879634	43529634	44229634	LOC122898760
1	122254958	7.76323		3	180513092	1.31464		1	175822574	3.26101		1	43879634	43529634	44229634	LOC122898771
1	122744285	7.6255		3	180948647	1.31464		1	139006994	3.25249		1	43879634	43529634	44229634	LOC122898293
1	112723598	7.6218		3	181982426	1.30479		1	175163605	3.25093		1	43879634	43529634	44229634	LOC122897606
1	112724979	7.6218		3	182125459	1.30479		1	175164563	3.25093		1	43879634	43529634	44229634	LOC122904853
1	127970336	7.60819		1	262452616	1.29754		1	175171018	3.25093		1	43879634	43529634	44229634	LOC122898294
1	127973823	7.60819		3	179241871	1.29603		1	175200232	3.25093		1	43879634	43529634	44229634	LOC122904857
1	128058526	7.60819		3	179277266	1.29603		1	109438585	3.25003		1	43879634	43529634	44229634	SNX14
1	128060717	7.60819		1	113775828	1.291		1	109434770	3.24016		1	43879838	43529838	44229838	LOC122898149
1	129761942	7.60819		1	113789579	1.291		1	106999520	3.23571		1	43879838	43529838	44229838	LOC122898760
1	129311794	7.60027		1	113795295	1.291		1	106963472	3.21896		1	43879838	43529838	44229838	LOC122898771
1	104558274	7.58666		1	113801193	1.291		1	107065132	3.18952		1	43879838	43529838	44229838	LOC122898293
1	139053744	7.58554		1	113801437	1.291		11	192402824	3.18588		1	43879838	43529838	44229838	LOC122897606
1	127894562	7.57846		1	113801923	1.291		1	285029281	3.17898		1	43879838	43529838	44229838	LOC122904853
1	106576755	7.56789		1	113817178	1.291		3	69910065	3.17524		1	43879838	43529838	44229838	LOC122898294
1	109138010	7.56789		1	113831464	1.291		1	107105908	3.16159		1	43879838	43529838	44229838	LOC122904857
1	119637579	7.56488		1	113847030	1.291		1	285041835	3.16086		1	43879838	43529838	44229838	SNX14
1	127460973	7.53513		3	174862223	1.27846		1	285041533	3.14941		1	44336742	43986742	44686742	LOC122898771
1	112701776	7.51593		3	176059286	1.27846		1	285041694	3.14941		1	44336742	43986742	44686742	LOC122898293
1	127946440	7.50225		3	176073276	1.27846		1	285044640	3.14322		1	44336742	43986742	44686742	LOC122897606
1	128047814	7.50225		1	113783975	1.27786		1	115807056	3.14279		1	44336742	43986742	44686742	LOC122904853
1	104508703	7.49146		4	186258290	1.26205		6	6561349	3.13909		1	44336742	43986742	44686742	LOC122898294
1	102548802	7.47693		6	210278063	1.26136		1	21484066	3.13587		1	44336742	43986742	44686742	LOC122904857
1	129440498	7.41132		6	201307819	1.25913		11	192377720	3.13498		1	44336742	43986742	44686742	SNX14
1	106963472	7.40711		3	180129719	1.25715		1	107162366	3.13245		1	44336742	43986742	44686742	NT5E
1	128016283	7.39596		3	18235782	1.25139		4	18792219	3.12682		1	44838845	44488845	45188845	LOC122898788
1	102436760	7.39475		1	113797024	1.24356		6	94381945	3.12238		1	44838845	44488845	45188845	TBX18
1	126898362	7.39226		6	213441175	1.23412		4	32707428	3.1138		1	44838845	44488845	45188845	LOC122898782
1	106950580	7.35816		1	270084251	1.23133		1	306023584	3.0915		1	44872189	44522189	45222189	LOC122898788
1	129344269	7.35747		7	165217898	1.23121		3	16315054	3.05371		1	44872189	44522189	45222189	TBX18
1	129413177	7.35747		6	16478071	1.23096		1	115452259	3.05187		1	44872189	44522189	45222189	LOC122898782
1	129466520	7.35747		1	113801780	1.2277		1	107297980	3.05156		1	67136548	66786548	67486548	LOC122897922
1	129493372	7.35747		3	175273443	1.22355		1	306020434	3.04756		1	67136548	66786548	67486548	LOC122897684
1	129500233	7.35747		3	180313701	1.20494		1	115434332	3.04122		1	67136548	66786548	67486548	TCF21
1	129601721	7.35747		1	86151569	1.20255		1	107298870	3.03985		1	67136548	66786548	67486548	SLC2A12
1	107162366	7.35214		1	86162931	1.20255		1	107322081	3.03985		1	67136548	66786548	67486548	TBPL1
1	106914659	7.29446		1	86171150	1.20255		11	192189103	3.03564		1	67136548	66786548	67486548	LOC122906477
1	102210071	7.28693		3	180623426	1.19874		1	107289950	3.03491		1	67136548	66786548	67486548	SGK1
1	102505862	7.28693		3	212413943	1.19874		1	115474809	3.01997		1	67142574	66792574	67492574	LOC122897922
1	102638100	7.28693		4	204372652	1.19874		1	115679181	3.01992		1	67142574	66792574	67492574	LOC122897684
1	112669709	7.27081		4	204377510	1.19874		6	90714787	3.01196		1	67142574	66792574	67492574	TCF21
1	110021071	7.25863		4	204390400	1.19874		1	107429462	3.00885		1	67142574	66792574	67492574	SLC2A12
1	129405185	7.22168		1	86141670	1.19414		1	107041461	3.00758		1	67142574	66792574	67492574	TBPL1
1	102490916	7.21328		1	26149562	1.19267		11	192341195	2.99947		1	67142574	66792574	67492574	LOC122906477
1	91759467	7.20489		1	80352970	1.19184		6	90708049	2.99098		1	67142574	66792574	67492574	SGK1
1	111419046	7.18409		1	304602324	1.19028		6	90717611	2.98847		1	68227456	67877456	68577456	LOC122897723
1	102459756	7.15451		6	208581526	1.19028		1	21395668	2.98579		1	68227456	67877456	68577456	LOC122898239
1	115300046	7.14886		1	86173326	1.18343		1	115147928	2.97437		1	68227456	67877456	68577456	LOC122898315
1	106857802	7.14607		1	285044640	1.16574		11	192345920	2.96971		1	68227456	67877456	68577456	LOC122898321
1	106916851	7.14607		6	45967156	1.16545		11	192355796	2.96971		1	68227456	67877456	68577456	LOC122899063
1	107049803	7.14607		1	113783138	1.1595		11	192376949	2.96971		1	68227456	67877456	68577456	LOC122897969
1	107105908	7.14607		3	18158123	1.15767		4	18419730	2.96354		1	68227456	67877456	68577456	LOC122897477
1	140081196	7.14211		3	18185267	1.15767		2	17553695	2.93712		1	68227456	67877456	68577456	LOC122899053
1	114474830	7.11342		1	113797364	1.15079		1	109132295	2.92547		1	68227456	67877456	68577456	LOC122906533
1	106926517	7.06649		1	312847861	1.14962		6	6492630	2.91444		1	68227456	67877456	68577456	LOC122898290
1	111164555	7.05108		3	213340194	1.14692		1	109133340	2.91337		1	68227456	67877456	68577456	VNN1
1	106917459	7.03565		4	187625840	1.1432		1	109134956	2.91337		1	68227456	67877456	68577456	TAAR1
1	114226950	7.01409		1	198889182	1.1366		1	306294535	2.90602		1	68227456	67877456	68577456	LOC122906528
1	113186335	7.01405		1	113789861	1.13405		1	271413812	2.90263		1	68227456	67877456	68577456	SLC18B1
1	114490724	7.01405		3	163977341	1.12383		1	109138010	2.90042		1	68227456	67877456	68577456	LOC122899074
1	111198497	7.00304		3	182929173	1.12383		6	6553557	2.89764		1	68232829	67882829	68582829	LOC122897723
1	113043717	6.99256		3	183132284	1.12383		1	306253135	2.8966		1	68232829	67882829	68582829	LOC122898239
1	139355057	6.98532		3	180092035	1.11414		11	192377615	2.89506		1	68232829	67882829	68582829	LOC122898315
1	104463147	6.97789		1	285041533	1.11289		1	108802807	2.89484		1	68232829	67882829	68582829	LOC122898321
1	113225839	6.95962		1	285041694	1.11289		1	117932339	2.89146		1	68232829	67882829	68582829	LOC122899063
1	119668108	6.95078		3	182951888	1.10519		1	117965148	2.89146		1	68232829	67882829	68582829	LOC122897969
1	129233213	6.93313		2	173614870	1.10512		1	109156223	2.88911		1	68232829	67882829	68582829	LOC122897477
1	129603246	6.93313		1	268929179	1.10476		1	109156440	2.88911		1	68232829	67882829	68582829	LOC122899053
1	104656501	6.92765		3	36242374	1.10476		1	109162101	2.88911		1	68232829	67882829	68582829	LOC122906533
1	107573913	6.92765		6	16476760	1.10476		1	109164562	2.88202		1	68232829	67882829	68582829	LOC122898290
1	107809293	6.92765		3	151066514	1.10121		1	93205026	2.87656		1	68232829	67882829	68582829	VNN1
1	108499033	6.92765		3	209471021	1.10041		1	109422748	2.869		1	68232829	67882829	68582829	TAAR1
1	108694389	6.92765		6	29817423	1.09728		8	89377545	2.86856		1	68232829	67882829	68582829	LOC122906528
1	108882599	6.92765		1	285041835	1.09559		1	91487689	2.86648		1	68232829	67882829	68582829	SLC18B1
1	109121227	6.92765		14	5977129	1.08662		1	139842307	2.86297		1	68232829	67882829	68582829	LOC122899074
1	109133340	6.92765		3	151618858	1.08161		1	109138891	2.86144		1	68258559	67908559	68608559	LOC122897723
1	109134956	6.92765		10	17079887	1.07549		1	115300046	2.86127		1	68258559	67908559	68608559	LOC122898239
1	109156223	6.92765		1	113759921	1.07028		1	44872189	2.85845		1	68258559	67908559	68608559	LOC122898315
1	109156440	6.92765		6	46569003	1.06909		1	107459992	2.85511		1	68258559	67908559	68608559	LOC122898321
1	109165006	6.92765		1	305137436	1.06835		1	109165006	2.85405		1	68258559	67908559	68608559	LOC122899063
1	109438585	6.92765		3	209953482	1.06787		1	175907271	2.84961		1	68258559	67908559	68608559	LOC122897969
1	112673039	6.89876		3	138631284	1.06682		1	115227807	2.84935		1	68258559	67908559	68608559	LOC122897477
1	104462829	6.88893		13	87602174	1.05851		1	109162656	2.84891		1	68258559	67908559	68608559	LOC122899053
1	104532419	6.8813		3	138641675	1.05851		1	115257678	2.84863		1	68258559	67908559	68608559	LOC122906533
1	112662910	6.85206		3	138646337	1.05851		1	115275830	2.84863		1	68258559	67908559	68608559	LOC122898290
1	129950885	6.84725		4	197123705	1.05448		1	92276767	2.84848		1	68258559	67908559	68608559	VNN1
1	111157958	6.8297		4	197142875	1.05448		2	55281985	2.848		1	68258559	67908559	68608559	TAAR1
1	108046181	6.8178		3	37588347	1.05285		6	5161440	2.84514		1	68258559	67908559	68608559	LOC122906528
1	127904035	6.81255		1	82317851	1.05037		1	91563695	2.84502		1	68258559	67908559	68608559	SLC18B1
1	113076356	6.8027		3	37433077	1.05037		1	21994161	2.84418		1	68258559	67908559	68608559	LOC122899074
1	113094680	6.8027		3	37567334	1.05037		1	92611779	2.84074		1	68381807	68031807	68731807	LOC122897723
1	113365592	6.8027		4	5081786	1.04989		1	103197700	2.83795		1	68381807	68031807	68731807	LOC122898239
1	113401654	6.8027		1	81753365	1.04259		1	103215838	2.8379		1	68381807	68031807	68731807	LOC122898315
1	113563544	6.8027		3	223696913	1.04259		1	109121227	2.83762		1	68381807	68031807	68731807	LOC122898321
1	114073191	6.8027		3	37545282	1.04259		1	115292984	2.83235		1	68381807	68031807	68731807	LOC122899063
1	114204728	6.8027		4	5070632	1.04224		1	108824659	2.8307		1	68381807	68031807	68731807	LOC122897969
1	114541846	6.8027		4	5080244	1.04224		1	103220558	2.82899		1	68381807	68031807	68731807	LOC122897477
1	107771966	6.79695		4	5084132	1.04224		1	115198595	2.82367		1	68381807	68031807	68731807	LOC122899101
1	111205849	6.77793		4	5085943	1.04224		1	107405104	2.82319		1	68381807	68031807	68731807	LOC122899112
1	106999520	6.7529		3	139816829	1.04139		1	182125520	2.82287		1	68381807	68031807	68731807	LOC122899123
1	116177467	6.74766		4	197121985	1.04135		1	115306488	2.81951		1	68381807	68031807	68731807	LOC122899134
1	119644960	6.71418		3	145039442	1.04059		1	115316258	2.81951		1	68381807	68031807	68731807	LOC122899145
1	114216152	6.70503		3	37566630	1.03951		1	115318955	2.81951		1	68381807	68031807	68731807	LOC122899389
1	109132295	6.6894		2	43099419	1.03834		1	115322314	2.81951		1	68381807	68031807	68731807	LOC122899169
1	93946749	6.67089		1	239018291	1.03299		1	109163110	2.81379		1	68381807	68031807	68731807	LOC122899459
1	106618092	6.66582		1	305196625	1.03299		1	115371730	2.80914		1	68381807	68031807	68731807	TAAR9
1	109138891	6.6342		6	25102418	1.03097		1	93211163	2.80618		1	68381807	68031807	68731807	LOC122899053
1	117932339	6.62746		3	180386942	1.03031		1	115327785	2.80466		1	68381807	68031807	68731807	LOC122906533
1	108802807	6.61615		1	304631196	1.0275		1	44838845	2.80392		1	68381807	68031807	68731807	LOC122898290
1	98814860	6.61346		1	285029281	1.02409		1	109647809	2.80208		1	68381807	68031807	68731807	VNN1
1	114201763	6.58343		4	5086363	1.0236		1	109663481	2.80208		1	68381807	68031807	68731807	TAAR1
1	104248708	6.57816		4	5758929	1.01627		1	115170658	2.80118		1	68381807	68031807	68731807	LOC122899158
1	104351741	6.57816		4	5075112	1.0159		14	12977676	2.79959		1	68381807	68031807	68731807	SLC18B1
1	104534823	6.57816		3	213350969	1.01437		1	107573913	2.79779		1	68381807	68031807	68731807	LOC122899074
1	104900858	6.57816		4	188642564	1.01357		6	80734458	2.79571		1	72791431	72441431	73141431	LOC122896960
1	105472551	6.57816		1	68381807	1.01315		1	126898362	2.79246		1	72791431	72441431	73141431	PTPRK
1	109162101	6.571		1	269087053	1.00917		1	93042368	2.79189		1	72791431	72441431	73141431	THEMIS
1	111176176	6.56325		3	45738790	1.00658		1	102638100	2.79175		1	73818704	73468704	74168704	LOC122898308
1	111202369	6.56325		1	122438555	1.00358		2	55345613	2.78671		1	73818704	73468704	74168704	LOC122899253
1	111206739	6.56325		1	239084818	1.00323		1	109083183	2.78625		1	73818704	73468704	74168704	SOGA3
1	111213159	6.56325		1	284745043	0.999093		1	22373695	2.78621		1	73818704	73468704	74168704	KIAA0408
1	111217690	6.56325		6	201454320	0.996573		1	107046882	2.78438		1	73818704	73468704	74168704	ECHDC1
1	111505576	6.56325		11	11079022	0.99507		1	21752817	2.78374		1	73818704	73468704	74168704	LOC122899238
14	12977676	6.55968		1	82015038	0.992341		1	92427959	2.78158		1	73818704	73468704	74168704	LOC122900075
1	111158378	6.52834		1	82333750	0.992341		1	92430334	2.78158		1	73818704	73468704	74168704	RNF146
1	111167223	6.52834		6	6492630	0.992196		1	107592124	2.77233		1	73818704	73468704	74168704	RSPO3
1	111174816	6.52834		4	4996941	0.98883		1	45104252	2.77094		1	73821361	73471361	74171361	LOC122898308
1	189135081	6.51356		6	201438712	0.98883		13	145734372	2.7704		1	73821361	73471361	74171361	LOC122899253
1	113094253	6.50878		6	213433308	0.988553		1	114991668	2.76693		1	73821361	73471361	74171361	SOGA3
1	107298870	6.50316		14	6279626	0.982583		1	21744413	2.76143		1	73821361	73471361	74171361	KIAA0408
1	114607244	6.50296		14	6279783	0.982583		1	103254440	2.75599		1	73821361	73471361	74171361	ECHDC1
1	115170658	6.50296		2	17810916	0.981545		6	80406480	2.75507		1	73821361	73471361	74171361	LOC122899238
1	115227807	6.50296		10	55810180	0.981036		1	115324139	2.75461		1	73821361	73471361	74171361	LOC122900075
1	115257678	6.50296		1	84295090	0.980999		1	108731625	2.75457		1	73821361	73471361	74171361	RNF146
1	115275830	6.50296		3	217171898	0.978504		1	102759648	2.75439		1	73821361	73471361	74171361	RSPO3
1	115306488	6.50296		3	219374596	0.978298		8	83668121	2.75208		1	73872365	73522365	74222365	LOC122898308
1	115318955	6.50296		1	70677885	0.976633		1	115380375	2.74786		1	73872365	73522365	74222365	LOC122899253
1	115322314	6.50296		10	15292082	0.974721		1	103019804	2.74737		1	73872365	73522365	74222365	ECHDC1
1	115327785	6.50296		3	138631626	0.973883		1	108882599	2.74352		1	73872365	73522365	74222365	LOC122899238
1	115380375	6.50296		2	5551447	0.973028		1	92515500	2.74078		1	73872365	73522365	74222365	LOC122900075
1	115452259	6.50296		1	304924660	0.968546		1	104900858	2.73801		1	73872365	73522365	74222365	RNF146
1	117026620	6.50296		1	304970488	0.968546		1	115399752	2.73676		1	73872365	73522365	74222365	RSPO3
1	117592883	6.50296		1	304970593	0.968546		1	5844721	2.73502		1	74010771	73660771	74360771	LOC122898308
1	117647990	6.50296		1	304987247	0.968546		4	32991516	2.73502		1	74010771	73660771	74360771	LOC122899253
1	117965148	6.50296		3	128358961	0.965509		1	104558274	2.73346		1	74010771	73660771	74360771	LOC122899263
1	104088925	6.49139		3	146658779	0.9648		1	104534823	2.73343		1	74010771	73660771	74360771	LOC122899238
1	104265720	6.48423		14	34564124	0.963995		6	81080792	2.73157		1	74010771	73660771	74360771	LOC122900075
1	104673373	6.48423		1	122439976	0.961154		1	182120551	2.72586		1	74010771	73660771	74360771	RNF146
1	107592124	6.48423		1	82089666	0.960999		1	306308831	2.72466		1	74010771	73660771	74360771	RSPO3
1	103850167	6.47955		14	35003261	0.960999		1	104508703	2.71276		1	74291799	73941799	74641799	LOC122899253
1	115371730	6.46746		11	14016948	0.95786		1	115303702	2.71212		1	74291799	73941799	74641799	LOC122899263
1	113481878	6.46519		1	96661950	0.95737		6	4921057	2.71042		1	74291799	73941799	74641799	LOC122898120
1	94008174	6.4611		3	215031176	0.952819		6	4922513	2.71042		1	74291799	73941799	74641799	LOC122898087
1	118703370	6.45801		6	20747674	0.947867		4	75820800	2.70997		1	74291799	73941799	74641799	CENPW
1	118709712	6.45801		4	187852732	0.947238		1	93315184	2.70212		1	74291799	73941799	74641799	LOC122900126
1	118717824	6.45801		1	68227456	0.94536		1	115333043	2.70103		1	75224264	74874264	75574264	TRNAE-CUC
1	127958953	6.4532		14	11512719	0.944624		3	146728499	2.69451		1	75224264	74874264	75574264	LOC122900198
1	104239193	6.44924		14	11682632	0.944624		1	306295856	2.69137		1	75224264	74874264	75574264	LOC122897981
1	107289950	6.41223		3	215637570	0.944191		1	306296423	2.69137		1	75224264	74874264	75574264	HINT3
1	107459992	6.4096		1	68232829	0.942681		3	16786544	2.68529		1	75224264	74874264	75574264	HEY2
1	115316258	6.40704		1	68258559	0.942681		1	102548802	2.67461		1	75224264	74874264	75574264	HDDC2
1	98583985	6.38926		6	32971182	0.94051		3	146784616	2.67209		1	75224264	74874264	75574264	TRMT11
1	114227891	6.37974		3	24587455	0.940269		4	32985690	2.67173		1	75224264	74874264	75574264	NCOA7
1	114284974	6.37974		6	28559143	0.940009		12	2058479	2.67103		1	75224264	74874264	75574264	TPD52L1
1	115292984	6.37974		14	11267284	0.939341		1	104656501	2.67019		1	75489009	75139009	75839009	LOC122900198
1	115333043	6.37974		3	214622359	0.939341		1	104519517	2.66942		1	75489009	75139009	75839009	LOC122897981
1	114991668	6.27829		3	217919826	0.937349		1	92300731	2.66893		1	75489009	75139009	75839009	HDDC2
1	107897149	6.23831		2	209630475	0.934502		1	21659422	2.66627		1	75489009	75139009	75839009	TPD52L1
1	93885621	6.23292		2	17553695	0.933737		8	89092179	2.66599		1	75489009	75139009	75839009	RNF217
1	107815094	6.22811		1	122290563	0.932366		11	209260711	2.64935		1	81753365	81403365	82103365	LOC122917060
1	113205197	6.22607		1	122308512	0.932366		1	92020688	2.64917		1	81753365	81403365	82103365	PLN
1	116725875	6.20713		1	122365553	0.932366		1	104462829	2.64642		1	81753365	81403365	82103365	CEP85L
1	115399752	6.1998		1	122365726	0.932366		1	104463147	2.64415		1	81753365	81403365	82103365	SLC35F1
1	115474809	6.1998		1	122370561	0.932366		1	104532419	2.64214		1	82317851	81967851	82667851	LOC122899322
1	115679181	6.1998		1	122442438	0.932366		6	5145878	2.63969		1	82317851	81967851	82667851	LOC122897669
1	104454100	6.17082		1	122449434	0.932366		4	75628873	2.63639		1	82317851	81967851	82667851	LOC122907206
1	105490934	6.1493		10	12865567	0.932366		1	102505862	2.63479		1	82317851	81967851	82667851	VGLL2
1	128219391	6.14522		14	37243432	0.931885		8	84223638	2.62437		1	82317851	81967851	82667851	NUS1
1	111219420	6.13407		3	37513443	0.931641		1	104673373	2.62406		1	82317851	81967851	82667851	LOC122899330
1	111221110	6.13407		3	179962144	0.931453		1	103268677	2.61449		1	82317851	81967851	82667851	DCBLD1
1	175203218	6.116		6	20711590	0.930799		1	102436760	2.60152		1	82317851	81967851	82667851	GOPC
1	111193023	6.11476		10	50056633	0.924282		3	14644432	2.59407		1	82317851	81967851	82667851	ROS1
1	102759648	6.11172		6	20747224	0.924172		1	103282687	2.58476		1	82317851	81967851	82667851	SLC35F1
1	118550437	6.11172		4	188209872	0.924147		3	146658779	2.58044		1	87647200	87297200	87997200	LOC122900885
1	110022752	6.11124		4	188235667	0.924147		1	104671733	2.5795		1	87647200	87297200	87997200	TSPO2
1	109162656	6.10564		3	216041291	0.920014		1	103282445	2.57683		1	87647200	87297200	87997200	APOBEC2
4	32707428	6.10148		3	219371354	0.919228		1	102490916	2.57343		1	87647200	87297200	87997200	TREML1
1	98726325	6.09409		3	219579591	0.919228		1	114490724	2.5698		1	87647200	87297200	87997200	TREML2
1	115324139	6.07568		3	220006530	0.919228		8	90881738	2.56506		1	87647200	87297200	87997200	LOC122907853
1	113069747	6.06842		3	216619855	0.917519		2	55383065	2.55941		1	87647200	87297200	87997200	OARD1
1	104671733	6.06699		6	14638321	0.916081		6	6636540	2.55667		1	87647200	87297200	87997200	NFYA
1	109163110	6.05008		2	175451800	0.915102		8	90705291	2.55654		1	87647200	87297200	87997200	LOC122899450
1	104519517	6.04072		2	183826636	0.915102		1	104667882	2.55538		1	87647200	87297200	87997200	LOC122907842
1	111738832	6.02711		3	214537041	0.912271		1	108499033	2.55357		1	87647200	87297200	87997200	LOC122899480
1	107322081	6.01815		3	214582736	0.912271		3	15199470	2.55265		1	87647200	87297200	87997200	LRFN2
1	102397051	6.01793		3	215972982	0.912271		11	203595841	2.55258		1	87647200	87297200	87997200	UNC5CL
1	108524601	6.01433		3	216084076	0.912271		1	21586023	2.54882		1	87647200	87297200	87997200	TREM2
1	91242982	5.99741		3	216271356	0.912271		1	108694389	2.54753		1	90969423	90619423	91319423	LOC122908679
1	175205435	5.99516		3	216403243	0.912271		1	59322525	2.5401		1	90969423	90619423	91319423	MYMX
1	112815538	5.95716		3	216819823	0.912271		1	102821396	2.53		1	90969423	90619423	91319423	LOC122908711
1	104287487	5.92111		3	217028466	0.912271		1	119299899	2.52993		1	90969423	90619423	91319423	LOC122899574
1	91264609	5.91547		3	217623760	0.912271		1	119573646	2.52832		1	90969423	90619423	91319423	SLC35B2
1	103922367	5.90795		3	217641175	0.912271		1	119635508	2.52762		1	90969423	90619423	91319423	LOC122897037
1	136319387	5.88579		3	217674325	0.912271		1	119636822	2.52762		1	90969423	90619423	91319423	TMEM151B
1	131058166	5.8784		3	217687498	0.912271		1	119630247	2.52687		1	90969423	90619423	91319423	LOC122898234
1	131093501	5.8784		3	217707304	0.912271		3	146729357	2.5266		1	90969423	90619423	91319423	LOC122908790
1	113299963	5.83966		3	217709990	0.912271		3	146733652	2.5266		1	90969423	90619423	91319423	LOC122908783
1	118548368	5.8242		3	217726917	0.912271		1	306282387	2.52467		1	90969423	90619423	91319423	LOC122908823
1	175216587	5.81842		3	218162360	0.912271		1	306293607	2.52467		1	90969423	90619423	91319423	MRPL14
1	108726688	5.79539		1	80348267	0.911656		1	104454100	2.52408		1	90969423	90619423	91319423	TMEM63B
1	193151253	5.77167		1	304879749	0.910297		1	119332362	2.52399		1	90969423	90619423	91319423	LOC122908682
1	92430334	5.76549		10	60770818	0.910297		1	119336103	2.52399		1	90969423	90619423	91319423	SLC29A1
1	115807056	5.76096		6	6744991	0.907808		1	102397051	2.52314		1	90969423	90619423	91319423	HSP90AB1
1	115198595	5.75816		10	17754755	0.904557		11	203589991	2.52052		1	90969423	90619423	91319423	NFKBIE
1	109164562	5.75709		6	13352244	0.902922		1	119085585	2.51846		1	90969423	90619423	91319423	TCTE1
1	106667961	5.74707		3	10794715	0.902893		1	114607244	2.51778		1	90969423	90619423	91319423	AARS2
1	107429462	5.73611		11	11085644	0.90212		1	119420571	2.51145		1	90969423	90619423	91319423	SPATS1
1	135743682	5.7113		3	216011376	0.901997		11	191920018	2.5085		1	90969423	90619423	91319423	CDC5L
1	193144598	5.69733		1	142058166	0.901514		6	81379381	2.50837		1	90969423	90619423	91319423	CAPN11
1	193177451	5.69733		6	45816656	0.90085		6	81382520	2.50837		1	90969423	90619423	91319423	SUPT3H
1	104667882	5.69105		3	219512576	0.900456		6	81382987	2.50837		1	90995694	90645694	91345694	LOC122908679
1	91563695	5.68816		4	7256302	0.899835		1	108726688	2.50827		1	90995694	90645694	91345694	MYMX
1	107753656	5.68625		14	37086964	0.893962		1	114474830	2.50435		1	90995694	90645694	91345694	LOC122908711
1	107844443	5.67197		14	37087596	0.893962		1	102459756	2.49907		1	90995694	90645694	91345694	LOC122899574
1	175163605	5.66302		1	43781704	0.893596		2	190155392	2.49331		1	90995694	90645694	91345694	SLC35B2
1	175164563	5.66302		1	43879634	0.893596		1	114541846	2.49214		1	90995694	90645694	91345694	LOC122897037
1	175200232	5.66302		1	43879838	0.893596		5	113255547	2.49173		1	90995694	90645694	91345694	TMEM151B
1	175216946	5.66302		3	24662684	0.893596		1	119638174	2.49095		1	90995694	90645694	91345694	LOC122898234
1	104195173	5.63524		14	6171912	0.893172		1	119639994	2.49095		1	90995694	90645694	91345694	LOC122908790
1	109083183	5.61672		2	190513445	0.892567		11	203592510	2.48608		1	90995694	90645694	91345694	LOC122908783
1	101412282	5.61066		3	218285218	0.892218		11	203611796	2.48446		1	90995694	90645694	91345694	LOC122908823
1	92427959	5.60792		1	81769813	0.890629		1	73821361	2.47891		1	90995694	90645694	91345694	MRPL14
1	111556917	5.59558		4	1965524	0.889766		1	115329196	2.47429		1	90995694	90645694	91345694	TMEM63B
1	107405104	5.58969		1	122320326	0.888379		6	6562171	2.47277		1	90995694	90645694	91345694	LOC122908682
1	115147928	5.57959		3	171090795	0.888379		1	284745043	2.4721		1	90995694	90645694	91345694	SLC29A1
1	93205026	5.5748		1	99077993	0.888072		1	73872365	2.47062		1	90995694	90645694	91345694	HSP90AB1
1	189108871	5.57165		3	215821685	0.885787		1	74010771	2.47062		1	90995694	90645694	91345694	NFKBIE
1	115434332	5.5609		4	204301399	0.884213		1	45122518	2.46869		1	90995694	90645694	91345694	TCTE1
1	119682068	5.53302		2	44278468	0.88283		6	81385349	2.46459		1	90995694	90645694	91345694	AARS2
1	189066898	5.49722		11	165967772	0.877994		6	81386413	2.46459		1	90995694	90645694	91345694	SPATS1
1	189211565	5.49722		11	166171657	0.877994		6	81391474	2.46459		1	90995694	90645694	91345694	CDC5L
1	189238303	5.49722		4	15418855	0.875567		1	91759467	2.46359		1	90995694	90645694	91345694	CAPN11
11	203173098	5.46425		10	4296316	0.874835		1	109866158	2.46183		1	90995694	90645694	91345694	SUPT3H
1	108731625	5.39524		3	170645207	0.874835		10	51325206	2.46035		1	91026375	90676375	91376375	LOC122908679
1	101117641	5.38111		4	6388794	0.874835		4	75466869	2.45962		1	91026375	90676375	91376375	MYMX
1	115329196	5.35144		3	217684753	0.874166		1	75855261	2.45928		1	91026375	90676375	91376375	LOC122908711
1	92020688	5.34903		1	43886286	0.873069		1	108747337	2.45734		1	91026375	90676375	91376375	LOC122899574
1	92611779	5.34903		1	179803295	0.872889		11	209257871	2.45323		1	91026375	90676375	91376375	SLC35B2
1	93042368	5.34903		3	164390855	0.872547		1	5641974	2.4519		1	91026375	90676375	91376375	LOC122897037
1	193130135	5.34903		3	164412013	0.872547		1	119637579	2.44626		1	91026375	90676375	91376375	TMEM151B
1	106907315	5.34798		14	12977676	0.871998		6	81400435	2.4441		1	91026375	90676375	91376375	LOC122898234
1	175418699	5.32922		6	14203387	0.870634		10	51641774	2.44343		1	91026375	90676375	91376375	LOC122908790
1	175822574	5.32922		1	296406380	0.870117		1	22253566	2.44137		1	91026375	90676375	91376375	LOC122908783
1	175907271	5.32922		1	296396353	0.867649		1	107771966	2.43867		1	91026375	90676375	91376375	LOC122908823
1	96678476	5.32716		1	98601680	0.86726		1	108521021	2.43773		1	91026375	90676375	91376375	TMEM63B
4	224978338	5.31711		3	143565617	0.86726		1	297720203	2.43654		1	91026375	90676375	91376375	LOC122908682
1	92276767	5.26408		6	20742924	0.865385		8	89052526	2.43073		1	91026375	90676375	91376375	SLC29A1
1	104402656	5.22126		6	20746582	0.865385		3	24699866	2.42986		1	91026375	90676375	91376375	HSP90AB1
11	199159303	5.21599		1	86020308	0.864498		1	21595259	2.42924		1	91026375	90676375	91376375	NFKBIE
1	175171018	5.2121		3	88570557	0.864408		2	71890305	2.42837		1	91026375	90676375	91376375	TCTE1
8	130312171	5.1931		1	180031753	0.862888		8	82908297	2.42767		1	91026375	90676375	91376375	AARS2
12	12993225	5.16977		6	20748606	0.862752		1	73818704	2.42342		1	91026375	90676375	91376375	SPATS1
1	5844721	5.16808		14	2528922	0.859084		1	107809293	2.4214		1	91026375	90676375	91376375	CDC5L
2	17553695	5.16535		1	305126442	0.85737		1	75489009	2.42124		1	91026375	90676375	91376375	CAPN11
1	91348258	5.13464		2	2618640	0.85737		1	102210071	2.42041		1	91026375	90676375	91376375	SUPT3H
3	222241443	5.11384		3	143519014	0.85737		8	83012211	2.41472		1	91027902	90677902	91377902	LOC122908679
4	75002275	5.10841		3	226172449	0.85737		4	195569355	2.41286		1	91027902	90677902	91377902	MYMX
8	114477591	5.10826		6	20641866	0.85737		1	107844443	2.41178		1	91027902	90677902	91377902	LOC122908711
1	92300731	5.10506		6	20679786	0.85737		1	266868996	2.4092		1	91027902	90677902	91377902	LOC122899574
1	103019804	5.0897		6	20695506	0.85737		8	90944438	2.40916		1	91027902	90677902	91377902	SLC35B2
1	111173214	5.08194		6	20743682	0.85737		10	51164880	2.40604		1	91027902	90677902	91377902	LOC122897037
1	115303702	5.05812		6	209245461	0.85737		1	91348258	2.40313		1	91027902	90677902	91377902	TMEM151B
12	12992444	5.05664		1	122400027	0.855806		1	297722276	2.40075		1	91027902	90677902	91377902	LOC122898234
12	12992942	5.05664		4	7920316	0.855806		8	82908995	2.39498		1	91027902	90677902	91377902	LOC122908790
12	12993334	5.05664		6	203360832	0.855806		3	173887135	2.39065		1	91027902	90677902	91377902	LOC122908783
12	13001839	5.05664		14	14471343	0.854886		3	173888754	2.39065		1	91027902	90677902	91377902	LOC122908823
4	26906168	5.02084		4	220286373	0.854693		3	173892191	2.39065		1	91027902	90677902	91377902	TMEM63B
8	122857341	5.01836		6	19352772	0.854693		1	118548368	2.39051		1	91027902	90677902	91377902	LOC122908682
1	135678523	5.01823		4	219178307	0.854112		8	83012521	2.38952		1	91027902	90677902	91377902	SLC29A1
1	92515500	5.01237		1	138594284	0.85411		8	89581396	2.38925		1	91027902	90677902	91377902	HSP90AB1
1	93211163	5.01237		1	142307323	0.85411		8	89617321	2.38814		1	91027902	90677902	91377902	NFKBIE
1	111794526	5.01134		3	139142750	0.852579		4	19416949	2.37961		1	91027902	90677902	91377902	TCTE1
1	101531226	4.99898		2	181844223	0.85184		1	91264609	2.37636		1	91027902	90677902	91377902	AARS2
1	103890536	4.98074		1	72791431	0.851638		1	109239452	2.36722		1	91027902	90677902	91377902	SPATS1
1	104280105	4.94771		3	219099912	0.851179		3	132991984	2.36706		1	91027902	90677902	91377902	CDC5L
1	104347546	4.94771		3	219212190	0.851179		1	119337598	2.36343		1	91027902	90677902	91377902	CAPN11
1	109422748	4.94771		10	12092518	0.848621		1	107753656	2.35974		1	91027902	90677902	91377902	SUPT3H
11	199980056	4.92226		1	98429871	0.847933		2	55657851	2.35957		1	91046549	90696549	91396549	LOC122908679
11	192189103	4.87704		11	202577622	0.847648		1	104402656	2.35854		1	91046549	90696549	91396549	MYMX
1	189279049	4.85941		3	145699658	0.846298		8	90871917	2.35217		1	91046549	90696549	91396549	LOC122908711
1	192416461	4.84876		1	141958991	0.845736		13	9857383	2.35043		1	91046549	90696549	91396549	LOC122899574
1	193055012	4.84744		1	142407521	0.845736		1	91242982	2.34829		1	91046549	90696549	91396549	SLC35B2
1	104300561	4.83662		14	6150582	0.845736		11	203812060	2.34681		1	91046549	90696549	91396549	LOC122897037
13	150391792	4.77729		14	6467161	0.845736		6	82016671	2.34673		1	91046549	90696549	91396549	TMEM151B
1	189208555	4.74414		14	6467598	0.845736		14	12983582	2.34032		1	91046549	90696549	91396549	LOC122898234
11	192355796	4.71418		14	6475471	0.845736		3	14902110	2.33917		1	91046549	90696549	91396549	LOC122908790
11	192376949	4.71418		14	6478641	0.845736		4	195696730	2.33855		1	91046549	90696549	91396549	LOC122908783
1	192407802	4.64126		4	21544538	0.845736		3	14812480	2.33559		1	91046549	90696549	91396549	LOC122908823
1	192442607	4.64126		14	2532528	0.843111		1	118550437	2.33221		1	91046549	90696549	91396549	LOC122897077
1	192470764	4.64126		3	218838241	0.842994		6	215464851	2.32586		1	91046549	90696549	91396549	LOC122908682
1	192493166	4.64126		2	205746328	0.841446		1	66958405	2.3258		1	91046549	90696549	91396549	SLC29A1
11	192345920	4.6005		6	218729208	0.840905		4	19190514	2.32388		1	91046549	90696549	91396549	HSP90AB1
1	108747337	4.57221		1	87647200	0.840397		1	107815094	2.32095		1	91046549	90696549	91396549	NFKBIE
1	192429173	4.57064		2	201880401	0.84019		1	102895828	2.31946		1	91046549	90696549	91396549	TCTE1
11	192341195	4.55978		3	30861241	0.84019		3	143519014	2.31026		1	91046549	90696549	91396549	AARS2
1	113567864	4.54607		3	222605813	0.83835		4	19327464	2.30602		1	91046549	90696549	91396549	SPATS1
1	312847861	4.52766		14	40392262	0.838174		2	72027317	2.30256		1	91046549	90696549	91396549	CDC5L
3	94848741	4.48871		2	193430081	0.838174		1	107897149	2.30141		1	91046549	90696549	91396549	CAPN11
1	192413578	4.47553		2	194007173	0.838174		4	75002275	2.29887		1	91046549	90696549	91396549	SUPT3H
8	114485596	4.43792		2	194013227	0.838174		10	51062703	2.29418		1	91051681	90701681	91401681	LOC122908679
11	192402824	4.43174		2	194016747	0.838174		6	5138532	2.29118		1	91051681	90701681	91401681	MYMX
9	8105393	4.40617		2	194041333	0.838174		1	108524601	2.29081		1	91051681	90701681	91401681	LOC122908711
1	107924653	4.38326		2	194093779	0.838174		2	55283516	2.28993		1	91051681	90701681	91401681	LOC122899574
8	114475276	4.37712		2	194112601	0.838174		6	179960001	2.28186		1	91051681	90701681	91401681	SLC35B2
5	149547829	4.34256		2	194136706	0.838174		8	90869233	2.27962		1	91051681	90701681	91401681	LOC122897037
1	93315184	4.31553		2	194295844	0.838174		8	90868428	2.27869		1	91051681	90701681	91401681	TMEM151B
1	189241314	4.31077		2	205762279	0.838174		10	51452520	2.27192		1	91051681	90701681	91401681	LOC122898234
8	114496370	4.31031		3	144983525	0.838174		8	84276173	2.26907		1	91051681	90701681	91401681	LOC122908790
9	75578320	4.3006		3	144986848	0.838174		6	6539518	2.26896		1	91051681	90701681	91401681	LOC122908783
7	130266175	4.2972		4	15418470	0.838174		8	90837771	2.26631		1	91051681	90701681	91401681	LOC122908823
11	188647815	4.28861		6	212673219	0.835289		11	203173098	2.26359		1	91051681	90701681	91401681	LOC122897077
1	191498005	4.27882		1	122404831	0.834192		1	266895681	2.2626		1	91051681	90701681	91401681	LOC122908682
1	182516492	4.25683		11	166248274	0.8336		12	27727772	2.25607		1	91051681	90701681	91401681	SLC29A1
1	185101628	4.25683		6	21615437	0.831332		8	82904181	2.25487		1	91051681	90701681	91401681	HSP90AB1
11	192377720	4.24547		14	33179885	0.830952		12	27636734	2.25446		1	91051681	90701681	91401681	NFKBIE
11	166316360	4.24109		11	166282596	0.829084		6	81500736	2.25367		1	91051681	90701681	91401681	TCTE1
1	70343970	4.22263		1	204693553	0.829043		8	90872618	2.25347		1	91051681	90701681	91401681	AARS2
1	98771373	4.21747		1	204738833	0.829043		8	88795897	2.25328		1	91051681	90701681	91401681	SPATS1
4	32991516	4.21203		4	228026265	0.829043		11	209390512	2.25127		1	91051681	90701681	91401681	CDC5L
1	94212337	4.20949		4	20187050	0.828949		2	55222923	2.2503		1	91051681	90701681	91401681	CAPN11
2	208284955	4.19125		2	194038749	0.827747		12	27417913	2.24921		1	91051681	90701681	91401681	SUPT3H
1	180022686	4.19075		1	194477299	0.826334		6	6583094	2.24914		1	91242982	90892982	91592982	LOC122908790
1	192418592	4.19066		14	33448887	0.826334		1	104351741	2.24889		1	91242982	90892982	91592982	LOC122908783
3	181275820	4.13917		2	190530063	0.826334		1	119512290	2.24814		1	91242982	90892982	91592982	LOC122908823
7	129607607	4.12956		2	217432867	0.826334		2	64758770	2.24712		1	91242982	90892982	91592982	LOC122897077
7	129609139	4.12956		14	33196088	0.825547		4	20187050	2.24256		1	91242982	90892982	91592982	CDC5L
11	188649083	4.10427		4	21869529	0.821706		1	102892454	2.23948		1	91242982	90892982	91592982	SUPT3H
1	285041533	4.10254		10	49963832	0.820548		3	37588347	2.23823		1	91264609	90914609	91614609	LOC122908783
1	285041694	4.10254		3	15947784	0.820548		12	27729585	2.23776		1	91264609	90914609	91614609	LOC122908823
7	178555943	4.08786		3	217771148	0.819801		1	104347546	2.23691		1	91264609	90914609	91614609	LOC122897077
5	158865684	4.0555		4	7268412	0.818524		6	12030105	2.23401		1	91264609	90914609	91614609	CDC5L
8	108335783	4.0337		3	88673631	0.817027		3	143432998	2.23339		1	91264609	90914609	91614609	SUPT3H
1	144685854	4.02538		12	21729074	0.816884		6	4578927	2.23171		1	91348258	90998258	91698258	LOC122908823
3	181441256	4.02429		1	191187638	0.81606		12	27789439	2.23132		1	91348258	90998258	91698258	LOC122897077
11	165967772	4.00604		10	51641774	0.815487		11	203481836	2.23031		1	91348258	90998258	91698258	SUPT3H
11	166171657	4.00604		4	8561597	0.815461		11	203483798	2.23031		1	91563695	91213695	91913695	LOC122908823
7	129615066	3.99887		6	39952440	0.815461		11	203485671	2.23031		1	91563695	91213695	91913695	LOC122897077
4	72524908	3.98798		6	45177915	0.815207		11	203487091	2.23031		1	91563695	91213695	91913695	SUPT3H
1	68227456	3.95767		11	166076820	0.814622		12	27596236	2.22904		1	91563695	91213695	91913695	RUNX2
3	222587061	3.92533		11	200362860	0.813431		12	27397512	2.22408		1	91759467	91409467	92109467	SUPT3H
6	200544009	3.92287		3	5971910	0.812665		12	27722906	2.2233		1	91759467	91409467	92109467	RUNX2
3	181197756	3.91061		14	32325012	0.812355		12	27725081	2.2233		1	92020688	91670688	92370688	LOC122898242
1	189255721	3.89359		2	44788612	0.811733		3	37447194	2.22189		1	92020688	91670688	92370688	SUPT3H
4	26792061	3.89265		2	44796846	0.811733		2	208284955	2.21986		1	92020688	91670688	92370688	RUNX2
1	108494873	3.88715		6	208525516	0.811667		4	195313331	2.21974		1	92020688	91670688	92370688	CLIC5
4	26767624	3.87186		3	40562859	0.811572		3	37433077	2.21946		1	92276767	91926767	92626767	LOC122898242
3	222589225	3.86923		4	18419730	0.811072		4	19161737	2.21808		1	92276767	91926767	92626767	ENPP5
1	70301101	3.8611		2	161770032	0.810584		4	19162377	2.21808		1	92276767	91926767	92626767	ENPP4
1	82783915	3.85124		11	166316360	0.809655		12	27731630	2.2175		1	92276767	91926767	92626767	LOC122908864
9	50276958	3.84541		4	35718067	0.809039		2	17810916	2.21615		1	92276767	91926767	92626767	RUNX2
13	145734372	3.83126		11	165959534	0.807102		1	108046181	2.21536		1	92276767	91926767	92626767	RCAN2
4	26809740	3.82146		11	165960974	0.807102		1	119644960	2.21496		1	92276767	91926767	92626767	CLIC5
3	183298570	3.80852		11	166028943	0.807102		2	226402109	2.21412		1	92300731	91950731	92650731	LOC122898242
1	285029281	3.79586		11	166249004	0.807102		1	75224264	2.21398		1	92300731	91950731	92650731	ENPP5
1	68232829	3.78832		11	166288880	0.807102		1	87270409	2.21385		1	92300731	91950731	92650731	ENPP4
1	68258559	3.78832		11	166313437	0.807102		3	143565617	2.21215		1	92300731	91950731	92650731	LOC122908864
1	145870324	3.78274		6	20683504	0.806459		1	87267644	2.21095		1	92300731	91950731	92650731	RUNX2
6	90717611	3.77044		11	165932757	0.804829		3	24662684	2.21062		1	92300731	91950731	92650731	RCAN2
8	89377545	3.76768		11	165836986	0.803276		1	119600445	2.20804		1	92300731	91950731	92650731	CLIC5
6	90708049	3.76277		1	310956286	0.802718		1	20992388	2.20772		1	92427959	92077959	92777959	LOC122898242
1	109434770	3.76249		11	165967467	0.80061		8	83287229	2.2007		1	92427959	92077959	92777959	ENPP5
1	173586615	3.74253		11	165989940	0.80061		3	143378603	2.19715		1	92427959	92077959	92777959	ENPP4
1	22373695	3.72801		11	166046554	0.80061		3	143379405	2.19715		1	92427959	92077959	92777959	LOC122908864
3	151618858	3.72721		11	166064290	0.80061		4	74935124	2.19713		1	92427959	92077959	92777959	RCAN2
11	192377615	3.72419		11	166065782	0.80061		6	81965460	2.19656		1	92427959	92077959	92777959	CLIC5
1	48982671	3.72029		11	166077312	0.80061		12	27788274	2.19577		1	92430334	92080334	92780334	LOC122898242
3	221788021	3.69079		11	166080750	0.80061		3	25513659	2.19473		1	92430334	92080334	92780334	ENPP5
3	222237603	3.69079		11	166082660	0.80061		1	107924653	2.19358		1	92430334	92080334	92780334	ENPP4
3	222397250	3.69079		11	166087383	0.80061		6	5000369	2.19216		1	92430334	92080334	92780334	LOC122908864
3	222429371	3.69079		11	166091231	0.80061		1	74291799	2.19142		1	92430334	92080334	92780334	RCAN2
3	183171060	3.68995		11	166120667	0.80061		3	146444783	2.18903		1	92430334	92080334	92780334	CLIC5
4	27360962	3.68697		11	166138915	0.80061		10	70574667	2.18828		1	92515500	92165500	92865500	LOC122898242
4	27410296	3.68697		11	166158203	0.80061		4	74915328	2.18693		1	92515500	92165500	92865500	ENPP5
7	120465136	3.68696		11	166170894	0.80061		4	74916632	2.18693		1	92515500	92165500	92865500	ENPP4
1	171563534	3.68513		11	166199584	0.80061		1	104287487	2.1848		1	92515500	92165500	92865500	LOC122908864
1	79155780	3.65854		11	166201057	0.80061		6	82034688	2.18056		1	92515500	92165500	92865500	RCAN2
11	166248274	3.65694		11	166205222	0.80061		8	114753990	2.17653		1	92515500	92165500	92865500	LOC122908865
1	79200789	3.64617		11	166208316	0.80061		4	74925934	2.17591		1	92515500	92165500	92865500	CLIC5
9	50292252	3.64609		11	166210293	0.80061		13	150391792	2.17475		1	92611779	92261779	92961779	LOC122898242
3	210962578	3.6084		11	166214529	0.80061		4	74930337	2.17355		1	92611779	92261779	92961779	ENPP5
1	4694005	3.59949		11	166219289	0.80061		11	209392062	2.17202		1	92611779	92261779	92961779	LOC122898005
8	115508535	3.59644		11	166226907	0.80061		6	94923827	2.17047		1	92611779	92261779	92961779	ENPP4
9	91864158	3.57991		11	166229251	0.80061		8	90831339	2.17034		1	92611779	92261779	92961779	LOC122908864
4	7063524	3.57765		11	166250501	0.80061		8	88306962	2.16957		1	92611779	92261779	92961779	SLC25A27
7	124812779	3.56858		11	166255316	0.80061		1	105493587	2.16646		1	92611779	92261779	92961779	RCAN2
8	108346862	3.56478		11	166278188	0.80061		3	174561302	2.16462		1	92611779	92261779	92961779	LOC122908865
1	261937194	3.56171		11	166282473	0.80061		5	2067918	2.16258		1	92611779	92261779	92961779	CLIC5
1	262134473	3.56171		11	166347873	0.80061		4	75263726	2.16221		1	93042368	92692368	93392368	LOC122898005
1	262214062	3.56171		11	166361129	0.80061		14	25126412	2.16078		1	93042368	92692368	93392368	SLC25A27
1	262679466	3.56171		3	91432767	0.800251		3	25523191	2.15593		1	93042368	92692368	93392368	TDRD6
1	85300350	3.55456		2	194213534	0.800101		4	74998463	2.15226		1	93042368	92692368	93392368	PLA2G7
14	20657903	3.542		11	203374561	0.799972		2	190194910	2.15		1	93042368	92692368	93392368	MEP1A
1	171578684	3.54054		2	161642489	0.799972		1	105329738	2.14449		1	93042368	92692368	93392368	RCAN2
6	80406480	3.53727		11	166197784	0.799487		1	105346258	2.14449		1	93042368	92692368	93392368	LOC122908865
11	166282596	3.53202		10	50639242	0.799211		4	74965602	2.14263		1	93042368	92692368	93392368	ANKRD66
7	120469313	3.53179		10	72337306	0.799211		4	74969780	2.14263		1	93042368	92692368	93392368	ADGRF5
12	2058479	3.50949		4	199820954	0.799211		4	74975635	2.14263		1	93042368	92692368	93392368	ADGRF1
11	165959534	3.5086		6	39973150	0.799211		4	74977849	2.14263		1	93205026	92855026	93555026	LOC122898005
11	165960974	3.5086		6	39976387	0.799211		4	74980727	2.14263		1	93205026	92855026	93555026	SLC25A27
11	166028943	3.5086		1	100932361	0.798056		4	74986106	2.14263		1	93205026	92855026	93555026	TDRD6
11	166249004	3.5086		2	193900812	0.797981		4	74991515	2.14263		1	93205026	92855026	93555026	PLA2G7
11	166288880	3.5086		7	130266175	0.797128		6	179956073	2.14165		1	93205026	92855026	93555026	MEP1A
11	166313437	3.5086		1	2973996	0.796309		1	105374420	2.13943		1	93205026	92855026	93555026	TNFRSF21
3	181982426	3.5085		14	32326105	0.795988		1	67136548	2.13908		1	93205026	92855026	93555026	LOC122908865
3	182125459	3.5085		4	220257852	0.795988		1	67142574	2.13908		1	93205026	92855026	93555026	ANKRD66
2	169992751	3.50555		4	220260278	0.795988		6	94721612	2.13714		1	93205026	92855026	93555026	ADGRF5
3	130604005	3.49634		3	216299798	0.794988		4	4336823	2.13665		1	93205026	92855026	93555026	ADGRF1
3	8771640	3.48992		1	96665920	0.794388		1	114284974	2.1353		1	93211163	92861163	93561163	LOC122898005
4	72526171	3.48194		1	80408127	0.794155		1	104300561	2.13416		1	93211163	92861163	93561163	SLC25A27
8	88306962	3.44747		6	45398726	0.794108		1	105195217	2.13231		1	93211163	92861163	93561163	TDRD6
9	46903206	3.44554		6	45633425	0.794108		5	113207604	2.1286		1	93211163	92861163	93561163	PLA2G7
8	122519697	3.41893		11	165961677	0.792924		1	108494873	2.12854		1	93211163	92861163	93561163	MEP1A
4	197123705	3.41309		11	165976367	0.792924		3	3915044	2.12724		1	93211163	92861163	93561163	TNFRSF21
4	197142875	3.41309		11	166188311	0.792924		4	75277050	2.12634		1	93211163	92861163	93561163	LOC122908865
8	88060868	3.41011		11	166438894	0.792924		8	88820128	2.1243		1	93211163	92861163	93561163	ANKRD66
11	165967467	3.40943		1	204689030	0.79182		1	93885621	2.12134		1	93211163	92861163	93561163	ADGRF5
11	165989940	3.40943		6	213203676	0.79182		1	182516492	2.11992		1	93211163	92861163	93561163	ADGRF1
11	166046554	3.40943		1	299548700	0.791542		11	203264956	2.11906		1	93315184	92965184	93665184	SLC25A27
11	166064290	3.40943		11	166049670	0.790947		1	91026375	2.11125		1	93315184	92965184	93665184	TDRD6
11	166065782	3.40943		11	166117360	0.790947		1	91027902	2.11125		1	93315184	92965184	93665184	PLA2G7
11	166077312	3.40943		11	166258540	0.790947		1	91046549	2.11125		1	93315184	92965184	93665184	MEP1A
11	166080750	3.40943		11	166232787	0.787714		1	91051681	2.11125		1	93315184	92965184	93665184	TNFRSF21
11	166082660	3.40943		11	166237110	0.787714		8	114680084	2.10981		1	93315184	92965184	93665184	ANKRD66
11	166087383	3.40943		3	146444783	0.787662		1	118703370	2.10914		1	93315184	92965184	93665184	ADGRF5
11	166091231	3.40943		2	210807610	0.787356		1	118709712	2.10914		1	93315184	92965184	93665184	ADGRF1
11	166120667	3.40943		2	44763990	0.78677		1	118717824	2.10914		1	93885621	93535621	94235621	LOC122897638
11	166138915	3.40943		1	78377727	0.785714		3	33664146	2.1085		1	93885621	93535621	94235621	TNFRSF21
11	166158203	3.40943		11	166184306	0.785045		6	180184209	2.10789		1	93885621	93535621	94235621	ADGRF4
11	166170894	3.40943		11	166245102	0.785045		8	83982052	2.10731		1	93885621	93535621	94235621	LOC122908966
11	166199584	3.40943		11	166398235	0.783261		6	6744991	2.10644		1	93885621	93535621	94235621	ADGRF2
11	166201057	3.40943		2	38239945	0.779306		2	73913445	2.10341		1	93885621	93535621	94235621	OPN5
11	166205222	3.40943		9	33147281	0.778876		6	215559172	2.10243		1	93885621	93535621	94235621	PTCHD4
11	166208316	3.40943		1	201981521	0.778513		11	3711981	2.10145		1	93946749	93596749	94296749	LOC122897638
11	166210293	3.40943		11	165814430	0.778432		3	37513443	2.09373		1	93946749	93596749	94296749	ADGRF4
11	166214529	3.40943		11	166205876	0.778432		3	36242374	2.09341		1	93946749	93596749	94296749	LOC122908966
11	166219289	3.40943		1	43296354	0.77578		1	312847861	2.09135		1	93946749	93596749	94296749	ADGRF2
11	166226907	3.40943		2	236532365	0.77578		4	29385857	2.0905		1	93946749	93596749	94296749	OPN5
11	166229251	3.40943		3	4671195	0.77578		4	75072591	2.0862		1	93946749	93596749	94296749	PTCHD4
11	166250501	3.40943		6	20782249	0.77578		2	55182221	2.08549		1	94008174	93658174	94358174	LOC122897638
11	166255316	3.40943		14	36463706	0.775102		6	94922831	2.08486		1	94008174	93658174	94358174	ADGRF4
11	166278188	3.40943		14	20621358	0.773505		2	65294149	2.08381		1	94008174	93658174	94358174	LOC122908966
11	166282473	3.40943		1	299559945	0.772141		8	90835913	2.0823		1	94008174	93658174	94358174	ADGRF2
11	166347873	3.40943		2	232924209	0.772141		1	20951034	2.08206		1	94008174	93658174	94358174	OPN5
11	166361129	3.40943		11	165891152	0.771839		1	104265720	2.08076		1	94008174	93658174	94358174	PTCHD4
1	46915498	3.40543		3	129189870	0.771782		12	27914964	2.07822		1	96661950	96311950	97011950	LOC122899671
5	2688570	3.40134		1	118745172	0.771233		1	45179459	2.07809		1	96661950	96311950	97011950	LOC122899677
11	166197784	3.39649		4	191953871	0.771061		4	15418855	2.07796		1	96661950	96311950	97011950	LOC122898314
3	180444726	3.39516		4	147993805	0.769177		3	37566630	2.07794		1	96661950	96311950	97011950	TFAP2D
9	75564274	3.38676		6	37375327	0.765728		6	76653515	2.07722		1	96661950	96311950	97011950	LOC122902270
3	180623426	3.38554		14	33161403	0.764719		6	48850323	2.07691		1	96661950	96311950	97011950	TFAP2B
1	79095232	3.38235		14	33214792	0.764719		4	75079608	2.07623		1	100932361	100582361	101282361	LOC122897642
4	26766899	3.37764		3	145401086	0.763606		4	75104194	2.07623		1	100932361	100582361	101282361	LOC122898199
3	212413943	3.3736		1	223587374	0.762673		4	75105403	2.07623		1	100932361	100582361	101282361	LOC122902533
4	204372652	3.3736		1	224132727	0.762673		3	24096281	2.07539		1	100932361	100582361	101282361	FAM83B
4	204377510	3.3736		2	175459055	0.762545		8	82893556	2.07407		1	100932361	100582361	101282361	HCRTR2
4	204390400	3.3736		1	299538154	0.762111		11	203453166	2.07383		1	100932361	100582361	101282361	GFRAL
1	80437132	3.3653		4	39139272	0.762111		1	20947013	2.0732		1	100932361	100582361	101282361	HMGCLL1
5	114401901	3.35727		6	45213302	0.761867		1	90969423	2.07309		1	101464413	101114413	101814413	LOC122902645
2	208725496	3.35664		1	24196633	0.761306		1	90995694	2.07309		1	101464413	101114413	101814413	LOC122902706
4	7256773	3.35359		4	220057440	0.761138		1	44336742	2.07302		1	101464413	101114413	101814413	HCRTR2
11	166232787	3.3482		6	20648979	0.761138		12	27912229	2.07233		1	101464413	101114413	101814413	GFRAL
11	166237110	3.3482		6	39934046	0.761138		1	286488312	2.07171		1	101464413	101114413	101814413	HMGCLL1
11	166076820	3.34517		1	34603298	0.760982		1	286495843	2.07171		1	101464413	101114413	101814413	BMP5
3	222276695	3.33487		14	38377828	0.760982		1	286496011	2.07171		1	101466800	101116800	101816800	LOC122902645
11	166049670	3.33022		4	147990290	0.760982		3	37545282	2.06635		1	101466800	101116800	101816800	LOC122902706
11	166117360	3.33022		4	148025737	0.760982		6	21167368	2.06625		1	101466800	101116800	101816800	HCRTR2
11	166258540	3.33022		1	100906750	0.760102		1	91147763	2.06537		1	101466800	101116800	101816800	GFRAL
13	24630227	3.32555		2	218781182	0.760102		1	93946749	2.0648		1	101466800	101116800	101816800	HMGCLL1
5	150762932	3.32292		4	220261096	0.759998		3	37567334	2.06429		1	101466800	101116800	101816800	BMP5
8	90705291	3.32128		11	166216192	0.759535		1	266720729	2.06425		1	102210071	101860071	102560071	LOC122909270
1	262521376	3.32082		11	166226024	0.759535		1	92374757	2.06266		1	102210071	101860071	102560071	LOC122898260
4	187625840	3.31935		1	266363830	0.759043		1	114227891	2.06228		1	102210071	101860071	102560071	LOC122897250
1	73872365	3.29891		11	202202643	0.759015		1	104280105	2.06131		1	102210071	101860071	102560071	COL21A1
1	74291799	3.29891		11	202248577	0.759015		2	190210866	2.06115		1	102210071	101860071	102560071	DST
11	165961677	3.29825		3	217890596	0.75874		8	83534292	2.05342		1	102397051	102047051	102747051	LOC122898260
11	165976367	3.29825		3	226269546	0.757527		1	109194448	2.05157		1	102397051	102047051	102747051	LOC122897250
11	166188311	3.29825		3	88577361	0.756841		1	109593926	2.05035		1	102397051	102047051	102747051	COL21A1
11	166438894	3.29825		6	20661686	0.75505		1	94008174	2.0502		1	102397051	102047051	102747051	DST
4	7289364	3.2862		1	83099728	0.754253		1	91147614	2.04995		1	102436760	102086760	102786760	LOC122898260
13	9857383	3.27962		14	21997524	0.754253		8	83816746	2.04828		1	102436760	102086760	102786760	LOC122897250
4	197121985	3.27111		6	40545905	0.753112		12	2461120	2.04814		1	102436760	102086760	102786760	BEND6
11	202577622	3.27072		6	42893343	0.753112		2	190188275	2.04768		1	102436760	102086760	102786760	COL21A1
4	75122606	3.26182		14	11296432	0.75299		1	18055204	2.04624		1	102436760	102086760	102786760	DST
8	92232249	3.25618		2	232933725	0.752088		2	55222546	2.04592		1	102459756	102109756	102809756	LOC122898260
3	14644432	3.24761		6	132417056	0.75189		4	21869529	2.04473		1	102459756	102109756	102809756	LOC122897250
14	12983582	3.24367		3	218000037	0.751591		3	24170025	2.04397		1	102459756	102109756	102809756	BEND6
3	174862223	3.2435		2	232355540	0.751149		4	75122606	2.04187		1	102459756	102109756	102809756	DST
3	176059286	3.2435		6	39952282	0.751008		2	55188872	2.0418		1	102490916	102140916	102840916	LOC122898260
3	176073276	3.2435		1	287570609	0.750919		2	55191472	2.0418		1	102490916	102140916	102840916	LOC122897250
1	75224264	3.23894		1	287573259	0.750919		2	55191986	2.0418		1	102490916	102140916	102840916	BEND6
4	7045408	3.23768		3	88656236	0.750919		2	55201625	2.0418		1	102490916	102140916	102840916	DST
11	165932757	3.23625		2	194019111	0.750864		5	2084584	2.04132		1	102505862	102155862	102855862	LOC122897250
11	166398235	3.21986		4	147953304	0.750555		2	55212094	2.04087		1	102505862	102155862	102855862	LOC122909378
1	7257346	3.21827		11	10701533	0.749586		3	16020697	2.04067		1	102505862	102155862	102855862	BEND6
11	165836986	3.21784		3	215916446	0.748465		3	24162450	2.04063		1	102505862	102155862	102855862	LOC122909368
6	90714787	3.21609		10	17462994	0.747588		8	88365341	2.03882		1	102505862	102155862	102855862	DST
5	158785554	3.20309		6	181883517	0.744725		4	75120917	2.03855		1	102548802	102198802	102898802	LOC122897250
1	85316040	3.20271		11	166232932	0.744451		6	94108696	2.03826		1	102548802	102198802	102898802	LOC122909378
11	166184306	3.19477		14	20620176	0.744309		3	180444726	2.038		1	102548802	102198802	102898802	BEND6
11	166245102	3.19477		2	181377044	0.744033		2	55207873	2.03716		1	102548802	102198802	102898802	LOC122909368
12	50269385	3.17794		14	13502861	0.743726		4	75120764	2.03707		1	102548802	102198802	102898802	ZNF451
1	44336742	3.17029		4	178787685	0.742501		2	55172999	2.03098		1	102548802	102198802	102898802	DST
1	79262499	3.1639		3	174561302	0.74249		2	71940420	2.03058		1	102638100	102288100	102988100	LOC122897250
4	20187050	3.15826		3	145925379	0.741452		6	21108757	2.02926		1	102638100	102288100	102988100	LOC122909378
1	85463003	3.1555		3	90210921	0.741452		4	75036881	2.02569		1	102638100	102288100	102988100	LOC122909395
2	180739077	3.1532		4	208331342	0.741452		3	26245981	2.02477		1	102638100	102288100	102988100	BEND6
1	122047880	3.12101		4	208401943	0.741452		1	44728182	2.02296		1	102638100	102288100	102988100	LOC122909368
13	143053110	3.10829		6	6553557	0.741452		1	305924581	2.02271		1	102638100	102288100	102988100	ZNF451
5	46436920	3.10564		9	81566588	0.740816		6	21009968	2.02069		1	102638100	102288100	102988100	DST
7	180394324	3.10481		3	145398001	0.740515		3	180623426	2.02067		1	102759648	102409648	103109648	LOC122897250
11	166205876	3.09959		4	19251290	0.739931		3	174862223	2.01978		1	102759648	102409648	103109648	LOC122909378
11	202197252	3.09775		2	232940031	0.739251		8	90317790	2.01968		1	102759648	102409648	103109648	LOC122909395
1	18661157	3.09541		3	199174363	0.736042		1	107945372	2.01835		1	102759648	102409648	103109648	BEND6
11	166216192	3.09526		11	165746309	0.734358		1	114226950	2.01655		1	102759648	102409648	103109648	LOC122909368
11	166226024	3.09526		2	6115879	0.734133		8	83338055	2.01251		1	102759648	102409648	103109648	BAG2
1	73818704	3.0946		1	298854852	0.733309		12	50662910	2.01159		1	102759648	102409648	103109648	ZNF451
11	165814430	3.0912		1	96723498	0.733265		6	5533167	2.01107		1	102759648	102409648	103109648	RAB23
7	178382364	3.09062		1	78024168	0.731803		3	24012222	2.011		1	102759648	102409648	103109648	PRIM2
6	201307819	3.07717		10	49963948	0.731803		11	203539059	2.0107		1	102759648	102409648	103109648	DST
11	165929463	3.07516		1	203493140	0.731729		11	203539429	2.0107		1	103019804	102669804	103369804	LOC122909378
14	23859462	3.06816		14	15032800	0.731459		5	15834024	2.00808		1	103019804	102669804	103369804	LOC122909395
4	75104194	3.06405		3	90189502	0.731126		4	74429664	2.00564		1	103019804	102669804	103369804	LOC122898299
11	166232932	3.05988		1	88155398	0.730481		2	91182845	2.00483		1	103019804	102669804	103369804	BEND6
11	192741591	3.05678		3	170467237	0.730448		12	27907180	2.00469		1	103019804	102669804	103369804	LOC122909368
4	6176080	3.0557		11	300302	0.727936		4	29248038	2.00311		1	103019804	102669804	103369804	BAG2
1	46940331	3.03272		6	41269565	0.727187		12	27970842	2.00309		1	103019804	102669804	103369804	LOC122917650
5	156368757	3.02511		3	82630168	0.72686		12	23450176	2.00298		1	103019804	102669804	103369804	ZNF451
1	73821361	3.02401		1	274443938	0.725647		12	50647209	2.00176		1	103019804	102669804	103369804	RAB23
1	169901710	3.01669		1	96552401	0.725647		12	50650275	2.00176		1	103019804	102669804	103369804	PRIM2
13	108446251	3.01659		1	96626173	0.725647		12	50658389	2.00176		1	103019804	102669804	103369804	DST
5	5723238	3.01605		1	96686829	0.725647		8	83518597	2.00092		1	103197700	102847700	103547700	LOC122909378
5	146851926	3.01396		1	96690256	0.725647						1	103197700	102847700	103547700	LOC122909395
7	181172910	3.00819		1	96693169	0.725647						1	103197700	102847700	103547700	LOC122898299
3	18235782	3.0073		1	96719812	0.725647						1	103197700	102847700	103547700	LOC122909368
8	72827661	3.00362		1	96733864	0.725647						1	103197700	102847700	103547700	BAG2
9	89673477	3.00141		3	170857017	0.72436						1	103197700	102847700	103547700	LOC122917650
11	165891152	2.99811		4	192022412	0.72436						1	103197700	102847700	103547700	ZNF451
1	81343897	2.9948		1	78100328	0.723907						1	103197700	102847700	103547700	RAB23
11	200362860	2.99414		1	80020018	0.723907						1	103197700	102847700	103547700	PRIM2
3	179241871	2.99404		1	84209044	0.723907						1	103215838	102865838	103565838	LOC122909395
3	179277266	2.99404		14	30316003	0.723907						1	103215838	102865838	103565838	LOC122898299
3	180092035	2.98186		2	190525761	0.723907						1	103215838	102865838	103565838	BAG2
1	4706569	2.98175		4	33663752	0.723907						1	103215838	102865838	103565838	LOC122917650
4	74925934	2.97508		1	299570507	0.723493						1	103215838	102865838	103565838	ZNF451
1	68381807	2.96935		3	88663885	0.723347						1	103215838	102865838	103565838	RAB23
11	192743362	2.96898		1	101464413	0.722283						1	103215838	102865838	103565838	PRIM2
11	192746610	2.96898		1	101466800	0.722283						1	103220558	102870558	103570558	LOC122909395
11	192759998	2.96898		3	34316182	0.720283						1	103220558	102870558	103570558	LOC122898299
2	7177887	2.96328		4	219525911	0.720283						1	103220558	102870558	103570558	BAG2
13	87407158	2.95999		1	298856817	0.720217						1	103220558	102870558	103570558	LOC122917650
4	74977849	2.95862		11	166172773	0.719992						1	103220558	102870558	103570558	ZNF451
4	74980727	2.95862		1	290580504	0.718137						1	103220558	102870558	103570558	RAB23
4	74986106	2.95862		10	17523763	0.716824						1	103220558	102870558	103570558	PRIM2
4	74991515	2.95862		2	44289098	0.716824						1	103254440	102904440	103604440	LOC122909395
4	75079608	2.95862		2	215276832	0.715676						1	103254440	102904440	103604440	LOC122898299
4	75105403	2.95862		4	5677454	0.715676						1	103254440	102904440	103604440	BAG2
4	75120917	2.95862		10	70574667	0.712996						1	103254440	102904440	103604440	LOC122917650
2	190155392	2.95806		6	6231253	0.712996						1	103254440	102904440	103604440	ZNF451
1	141776661	2.9508		6	6248440	0.712996						1	103254440	102904440	103604440	RAB23
4	33517743	2.94849		6	8014110	0.71276						1	103254440	102904440	103604440	PRIM2
3	180424712	2.9461		3	26245981	0.712701						1	103268677	102918677	103618677	LOC122909395
3	96601633	2.94337		1	10832391	0.712192						1	103268677	102918677	103618677	LOC122898299
3	82223738	2.93954		1	122384015	0.711534						1	103268677	102918677	103618677	BAG2
4	74930337	2.9311		1	84050493	0.711153						1	103268677	102918677	103618677	LOC122917650
1	107945372	2.92746		2	37583945	0.708248						1	103268677	102918677	103618677	ZNF451
7	165217898	2.92304		2	161887770	0.707705						1	103268677	102918677	103618677	RAB23
13	131634756	2.92217		2	161921090	0.707705						1	103268677	102918677	103618677	PRIM2
1	189578592	2.92045		1	96682856	0.707672						1	103282445	102932445	103632445	LOC122909395
9	48111932	2.91793		4	178812534	0.707672						1	103282445	102932445	103632445	LOC122898299
4	15418855	2.90629		1	83943252	0.707236						1	103282445	102932445	103632445	BAG2
3	213340194	2.89873		3	42729209	0.707236						1	103282445	102932445	103632445	LOC122917650
11	192757245	2.89729		3	138152758	0.706444						1	103282445	102932445	103632445	ZNF451
4	9992606	2.89434		11	165831575	0.706295						1	103282445	102932445	103632445	RAB23
4	75036881	2.89149		6	16391493	0.70599						1	103282445	102932445	103632445	PRIM2
8	122052764	2.88428		6	6583094	0.70599						1	103282687	102932687	103632687	LOC122909395
7	182340856	2.8783		11	55696034	0.704383						1	103282687	102932687	103632687	LOC122898299
1	83700236	2.87628		3	217505276	0.704006						1	103282687	102932687	103632687	BAG2
1	84874587	2.87628		4	5674529	0.703061						1	103282687	102932687	103632687	LOC122917650
3	180955281	2.86808		6	217532484	0.702278						1	103282687	102932687	103632687	ZNF451
3	180000491	2.86566		1	203208576	0.701925						1	103282687	102932687	103632687	RAB23
1	74010771	2.86475		10	60724700	0.700015						1	103282687	102932687	103632687	PRIM2
4	7718751	2.86334		3	8948629	0.700015						1	104265720	103915720	104615720	LOC122897349
4	193258868	2.85974		1	33472681	0.699918						1	104265720	103915720	104615720	LOC122909444
3	175215807	2.85694		6	214625394	0.69922						1	104265720	103915720	104615720	LOC122909457
11	199480915	2.85644		6	12831746	0.699086						1	104265720	103915720	104615720	LOC122909464
1	79367741	2.85471		6	38363715	0.696888						1	104265720	103915720	104615720	KHDRBS2
14	20652617	2.84438		2	108350446	0.695666						1	104280105	103930105	104630105	LOC122897349
1	284745043	2.83925		1	137075259	0.695026						1	104280105	103930105	104630105	LOC122909444
11	192613112	2.83916		14	36464031	0.695026						1	104280105	103930105	104630105	LOC122909457
1	4660824	2.8387		1	118785088	0.694973						1	104280105	103930105	104630105	LOC122909464
3	209471021	2.82814		1	118844399	0.694973						1	104280105	103930105	104630105	KHDRBS2
1	270084251	2.82801		3	73873309	0.694561						1	104287487	103937487	104637487	LOC122897349
7	184414848	2.82316		2	64758770	0.694548						1	104287487	103937487	104637487	LOC122909444
1	82553626	2.82234		3	16315054	0.694548						1	104287487	103937487	104637487	LOC122909457
1	83284581	2.82234		3	94464212	0.692638						1	104287487	103937487	104637487	LOC122909464
1	84437708	2.82234		11	174918999	0.691777						1	104287487	103937487	104637487	KHDRBS2
1	84980091	2.82234		11	174952560	0.691777						1	104300561	103950561	104650561	LOC122897349
11	165746309	2.80222		11	175041959	0.691777						1	104300561	103950561	104650561	LOC122909444
4	32985690	2.79921		3	74004483	0.690811						1	104300561	103950561	104650561	LOC122909457
9	101554826	2.79759		6	28120909	0.690811						1	104300561	103950561	104650561	LOC122909464
1	85342311	2.79003		1	195856763	0.690712						1	104300561	103950561	104650561	KHDRBS2
11	166172773	2.78642		4	21825291	0.690712						1	104347546	103997546	104697546	LOC122897349
12	27912229	2.78553		1	43280034	0.689116						1	104347546	103997546	104697546	LOC122909444
3	213349036	2.78253		2	157045523	0.688947						1	104347546	103997546	104697546	LOC122909457
8	135723612	2.77715		2	162021121	0.688428						1	104347546	103997546	104697546	LOC122909464
3	175273443	2.77447		11	202296490	0.688261						1	104347546	103997546	104697546	KHDRBS2
3	213350969	2.77434		1	201985576	0.686614						1	104351741	104001741	104701741	LOC122897349
2	217892299	2.7713		1	238551992	0.686614						1	104351741	104001741	104701741	LOC122909444
4	75029308	2.76912		10	70404114	0.686614						1	104351741	104001741	104701741	LOC122909457
7	182792000	2.76229		11	13989542	0.686614						1	104351741	104001741	104701741	LOC122909464
4	26595515	2.76185		11	13989715	0.686614						1	104351741	104001741	104701741	KHDRBS2
1	77379728	2.75482		11	13991286	0.686614						1	104402656	104052656	104752656	LOC122897349
7	186099303	2.73311		14	20612376	0.686203						1	104402656	104052656	104752656	LOC122909444
1	103838902	2.72044		2	4450756	0.686203						1	104402656	104052656	104752656	LOC122909457
2	17810916	2.71485		3	35671917	0.685998						1	104402656	104052656	104752656	LOC122909464
4	6178795	2.71315		1	87855615	0.685156						1	104402656	104052656	104752656	KHDRBS2
3	179995850	2.70896		3	145352073	0.684844						1	104454100	104104100	104804100	LOC122897349
3	180036503	2.70896		10	58440086	0.684488						1	104454100	104104100	104804100	LOC122909444
3	180160252	2.70896		6	38571885	0.684379						1	104454100	104104100	104804100	LOC122909457
3	180245619	2.70896		1	99331640	0.682676						1	104454100	104104100	104804100	LOC122909464
3	180513092	2.70896		1	2930782	0.68237						1	104454100	104104100	104804100	KHDRBS2
3	180948647	2.70896		3	32098259	0.68237						1	104462829	104112829	104812829	LOC122897349
3	182929173	2.70017		14	6088980	0.682061						1	104462829	104112829	104812829	LOC122909444
3	183132284	2.70017		11	174931460	0.681899						1	104462829	104112829	104812829	LOC122909457
8	76374071	2.70013		3	50478233	0.681173						1	104462829	104112829	104812829	LOC122909464
11	8667814	2.69944		3	176542817	0.680366						1	104462829	104112829	104812829	KHDRBS2
4	18419730	2.69673		1	209206349	0.680246						1	104463147	104113147	104813147	LOC122897349
4	75072591	2.69543		4	150051657	0.679901						1	104463147	104113147	104813147	LOC122909444
2	3930545	2.69342		6	21009968	0.679901						1	104463147	104113147	104813147	LOC122909457
8	76356968	2.68367		4	220153503	0.679794						1	104463147	104113147	104813147	LOC122909464
7	186095072	2.68209		1	295698688	0.67807						1	104463147	104113147	104813147	KHDRBS2
3	87608366	2.68105		1	83166644	0.67807						1	104508703	104158703	104858703	LOC122909444
4	74969780	2.67899		6	201633807	0.67807						1	104508703	104158703	104858703	LOC122899742
5	139020073	2.67879		6	201650970	0.67807						1	104508703	104158703	104858703	LOC122909457
2	73467339	2.67493		6	201752457	0.67807						1	104508703	104158703	104858703	LOC122909464
8	140555222	2.673		11	165935605	0.677954						1	104508703	104158703	104858703	KHDRBS2
1	45736359	2.67277		11	165942325	0.677954						1	104519517	104169517	104869517	LOC122909444
1	83510962	2.6707		6	3362440	0.677954						1	104519517	104169517	104869517	LOC122899742
8	88039544	2.67042		11	202557626	0.677467						1	104519517	104169517	104869517	LOC122909457
2	18192323	2.66933		6	16393339	0.677453						1	104519517	104169517	104869517	LOC122909464
7	120502394	2.66647		1	100953382	0.676575						1	104519517	104169517	104869517	KHDRBS2
9	47346925	2.66544		3	55869676	0.676575						1	104532419	104182419	104882419	LOC122909444
10	68376933	2.66302		6	216166991	0.676364						1	104532419	104182419	104882419	LOC122899742
13	85604036	2.65955		3	35680469	0.676285						1	104532419	104182419	104882419	LOC122909457
1	85285146	2.65428		2	32713819	0.676027						1	104532419	104182419	104882419	LOC122909464
1	45799976	2.65198		3	165771572	0.676027						1	104532419	104182419	104882419	KHDRBS2
3	163977341	2.65018		6	5533167	0.675302						1	104534823	104184823	104884823	LOC122909444
2	180752266	2.64728		3	35669795	0.675272						1	104534823	104184823	104884823	LOC122899742
6	209980791	2.63098		6	131909819	0.674842						1	104534823	104184823	104884823	LOC122909457
7	186099134	2.62978		6	217545651	0.674196						1	104534823	104184823	104884823	LOC122909464
1	69955774	2.62636		1	96625435	0.674071						1	104534823	104184823	104884823	KHDRBS2
1	70010892	2.62636		11	34392956	0.673735						1	104558274	104208274	104908274	LOC122909444
1	70669589	2.62636		1	96274014	0.673679						1	104558274	104208274	104908274	LOC122899742
1	70691501	2.62636		10	51325206	0.673679						1	104558274	104208274	104908274	LOC122902762
1	182125520	2.62616		4	178851698	0.673679						1	104558274	104208274	104908274	LOC122909457
12	27914964	2.61616		11	165828073	0.672683						1	104558274	104208274	104908274	LOC122909464
3	18158123	2.60852		1	302478431	0.670863						1	104558274	104208274	104908274	KHDRBS2
3	18185267	2.60852		10	58446836	0.670863						1	104656501	104306501	105006501	LOC122909444
13	105130013	2.6071		3	163360294	0.669771						1	104656501	104306501	105006501	LOC122899742
7	159449234	2.60526		1	203412525	0.669604						1	104656501	104306501	105006501	LOC122902762
1	266895681	2.6018		14	12983582	0.668989						1	104656501	104306501	105006501	LOC122909464
5	156971600	2.60146		10	3762762	0.668373						1	104656501	104306501	105006501	KHDRBS2
1	49361489	2.60074		11	165765956	0.667653						1	104667882	104317882	105017882	LOC122899742
11	165828073	2.59814		6	217528793	0.667653						1	104667882	104317882	105017882	LOC122902762
4	75820800	2.59668		1	305924581	0.667547						1	104667882	104317882	105017882	LOC122909464
4	74998463	2.5956		1	3637020	0.667547						1	104667882	104317882	105017882	KHDRBS2
8	114753990	2.59095		1	83246859	0.667547						1	104671733	104321733	105021733	LOC122899742
11	192652827	2.59		1	203296668	0.666831						1	104671733	104321733	105021733	LOC122902762
1	179866216	2.58333		11	166927063	0.666811						1	104671733	104321733	105021733	LOC122909464
1	285044640	2.58025		3	56227979	0.665132						1	104671733	104321733	105021733	KHDRBS2
11	199292762	2.57943		1	121621877	0.664893						1	104673373	104323373	105023373	LOC122899742
7	180346736	2.56991		1	121640131	0.664893						1	104673373	104323373	105023373	LOC122902762
10	17079887	2.56864		6	211814511	0.663868						1	104673373	104323373	105023373	LOC122909464
4	192025196	2.56731		6	211830061	0.663868						1	104673373	104323373	105023373	KHDRBS2
4	193255288	2.56731		6	45823248	0.663606						1	104900858	104550858	105250858	LOC122899742
1	46879704	2.56647		3	91417452	0.663427						1	104900858	104550858	105250858	LOC122902762
1	46915068	2.56647		2	194613519	0.663307						1	104900858	104550858	105250858	LOC122909464
1	46929615	2.56647		11	166244971	0.663068						1	104900858	104550858	105250858	KHDRBS2
1	46932938	2.56647		4	217402883	0.662986						1	105472551	105122551	105822551	LOC122899749
1	46936630	2.56647		10	16538684	0.662404						1	105472551	105122551	105822551	LOC122902820
1	46937074	2.56647		1	96626791	0.66213						1	105472551	105122551	105822551	LOC122898250
1	46945873	2.56647		4	30577108	0.661465						1	105472551	105122551	105822551	PTP4A1
3	180386942	2.56634		4	4336823	0.661465						1	105472551	105122551	105822551	LGSN
9	91314232	2.56634		2	28356747	0.661154						1	105490934	105140934	105840934	LOC122899749
3	209953482	2.56108		10	58436416	0.660985						1	105490934	105140934	105840934	LOC122902820
5	148944174	2.55995		10	3785451	0.660399						1	105490934	105140934	105840934	LOC122898250
7	129635718	2.5562		6	16010757	0.660399						1	105490934	105140934	105840934	PTP4A1
3	145039442	2.55156		4	24892503	0.659028						1	105490934	105140934	105840934	LGSN
3	182951888	2.54494		6	34193123	0.659028						1	106576755	106226755	106926755	LOC122909508
4	74965602	2.54477		6	217404906	0.658315						1	106576755	106226755	106926755	EYS
4	74975635	2.54477		3	42826731	0.657514						1	106618092	106268092	106968092	LOC122909508
5	160864580	2.52553		1	121450094	0.655857						1	106618092	106268092	106968092	LOC122918972
12	48683378	2.52227		1	121489206	0.655857						1	106618092	106268092	106968092	EYS
4	192116761	2.52027		10	61292291	0.655857						1	106667961	106317961	107017961	LOC122909508
9	5580023	2.51552		1	183461005	0.655652						1	106667961	106317961	107017961	LOC122918972
6	197679850	2.51548		4	192442461	0.655435						1	106667961	106317961	107017961	EYS
1	196004410	2.51325		4	192444882	0.655435						1	106857802	106507802	107207802	LOC122909508
1	171786525	2.50537		4	192445826	0.655435						1	106857802	106507802	107207802	LOC122918972
5	4526540	2.49818		4	192447304	0.655435						1	106857802	106507802	107207802	LOC122898288
6	6492630	2.49444		4	5270581	0.655435						1	106857802	106507802	107207802	LOC122909514
5	21336549	2.49389		11	165742441	0.653111						1	106857802	106507802	107207802	EYS
6	45177915	2.49049		11	165756453	0.653111						1	106907315	106557315	107257315	LOC122909508
1	196048954	2.48814		11	165814531	0.653111						1	106907315	106557315	107257315	LOC122918972
4	1928195	2.4862		11	165829637	0.653111						1	106907315	106557315	107257315	LOC122898288
11	166244971	2.46837		11	165830722	0.653111						1	106907315	106557315	107257315	LOC122909514
9	51905539	2.46384		11	165839809	0.653111						1	106907315	106557315	107257315	EYS
1	194837102	2.4629		1	223000393	0.652606						1	106914659	106564659	107264659	LOC122909508
7	186090251	2.46237		3	48106379	0.65234						1	106914659	106564659	107264659	LOC122918972
1	269929785	2.46118		11	166144595	0.652084						1	106914659	106564659	107264659	LOC122898288
1	256214225	2.45894		1	203038435	0.651976						1	106914659	106564659	107264659	LOC122909514
8	76411440	2.45301		2	197545240	0.65146						1	106914659	106564659	107264659	EYS
1	56478555	2.44866		11	4737242	0.651366						1	106916851	106566851	107266851	LOC122909508
1	70328317	2.44747		3	94124791	0.651268						1	106916851	106566851	107266851	LOC122918972
11	202296490	2.44672		4	201567466	0.651268						1	106916851	106566851	107266851	LOC122898288
6	45398726	2.44178		4	3925678	0.651268						1	106916851	106566851	107266851	LOC122909514
6	45633425	2.44178		6	131894279	0.651268						1	106916851	106566851	107266851	EYS
1	187399007	2.44176		6	131909103	0.651268						1	106917459	106567459	107267459	LOC122909508
8	91682212	2.44104		6	132239209	0.651268						1	106917459	106567459	107267459	LOC122918972
11	165831575	2.43863		3	89942045	0.651258						1	106917459	106567459	107267459	LOC122898288
7	8926316	2.4351		1	100935344	0.650321						1	106917459	106567459	107267459	LOC122909514
14	14471343	2.43379		2	236975527	0.650131						1	106917459	106567459	107267459	EYS
11	202714800	2.42959		1	179771536	0.650004						1	106926517	106576517	107276517	LOC122909508
6	40545905	2.42658		4	203952956	0.649572						1	106926517	106576517	107276517	LOC122918972
6	42893343	2.42658		3	173887135	0.649436						1	106926517	106576517	107276517	LOC122898288
2	37967397	2.42515		3	173892191	0.649436						1	106926517	106576517	107276517	LOC122909514
2	26752568	2.42055		4	192471022	0.647368						1	106926517	106576517	107276517	EYS
4	188642564	2.42054		1	16827195	0.646609						1	106950580	106600580	107300580	LOC122909508
11	202891089	2.42034		4	214328373	0.646609						1	106950580	106600580	107300580	LOC122918972
3	50440934	2.41661		4	33666128	0.645681						1	106950580	106600580	107300580	LOC122898288
11	198803531	2.41566		3	55834162	0.644727						1	106950580	106600580	107300580	LOC122909514
11	191298549	2.41537		8	141092560	0.643844						1	106950580	106600580	107300580	EYS
4	5081786	2.41088		1	196152608	0.643475						1	106963472	106613472	107313472	LOC122909508
11	192767868	2.4023		4	188175187	0.643453						1	106963472	106613472	107313472	LOC122918972
13	149480595	2.40115		6	11369600	0.643453						1	106963472	106613472	107313472	LOC122898288
3	96460356	2.39741		3	173500907	0.642283						1	106963472	106613472	107313472	LOC122909514
11	190729496	2.38804		3	90010500	0.641395						1	106963472	106613472	107313472	EYS
11	209260711	2.38632		6	113169512	0.641264						1	106999520	106649520	107349520	LOC122918972
11	185134708	2.38444		6	143377043	0.640462						1	106999520	106649520	107349520	LOC122898288
9	5580316	2.38392		6	10880889	0.639564						1	106999520	106649520	107349520	LOC122909514
1	44872189	2.38358		6	21167368	0.639564						1	106999520	106649520	107349520	EYS
12	48733479	2.37947		3	173888754	0.639558						1	107049803	106699803	107399803	LOC122918972
1	76766368	2.37274		1	223569864	0.638688						1	107049803	106699803	107399803	LOC122898288
2	208645182	2.37016		6	217411595	0.638254						1	107049803	106699803	107399803	LOC122909514
1	195998881	2.36343		6	39873751	0.637556						1	107049803	106699803	107399803	EYS
11	209257871	2.36236		1	101105295	0.637485						1	107105908	106755908	107455908	LOC122918972
1	70699120	2.35963		1	224104152	0.637485						1	107105908	106755908	107455908	LOC122898288
4	5758929	2.35938		14	16706188	0.637151						1	107105908	106755908	107455908	LOC122909514
1	285041835	2.35667		4	204071672	0.637151						1	107105908	106755908	107455908	EYS
11	185326845	2.35237		3	56027032	0.637144						1	107162366	106812366	107512366	LOC122918972
11	188997781	2.34695		11	10488558	0.636845						1	107162366	106812366	107512366	LOC122898288
1	4763424	2.3452		6	113183735	0.635947						1	107162366	106812366	107512366	LOC122909514
4	5070632	2.34513		11	165929463	0.6356						1	107162366	106812366	107512366	EYS
4	5080244	2.34513		1	69245179	0.635372						1	107289950	106939950	107639950	LOC122918972
4	5084132	2.34513		1	84279736	0.635122						1	107289950	106939950	107639950	LOC122898288
4	5085943	2.34513		1	156003140	0.635031						1	107289950	106939950	107639950	LOC122909514
6	45213302	2.34263		1	160987881	0.635031						1	107289950	106939950	107639950	LOC122896847
6	217545651	2.34003		1	173749485	0.635031						1	107289950	106939950	107639950	EYS
1	113788549	2.3381		1	179685914	0.635031						1	107298870	106948870	107648870	LOC122918972
1	46924763	2.33761		1	179973593	0.635031						1	107298870	106948870	107648870	LOC122898288
1	76326237	2.33593		1	180018586	0.635031						1	107298870	106948870	107648870	LOC122909514
1	76459941	2.33593		1	180020223	0.635031						1	107298870	106948870	107648870	LOC122896847
1	76790127	2.33593		1	180064039	0.635031						1	107298870	106948870	107648870	EYS
1	76804875	2.33593		1	195984471	0.635031						1	107322081	106972081	107672081	LOC122898288
1	76876993	2.33593		1	196311097	0.635031						1	107322081	106972081	107672081	LOC122909514
1	77397781	2.33593		1	196687594	0.635031						1	107322081	106972081	107672081	LOC122896847
1	77504294	2.33593		1	203528042	0.635031						1	107322081	106972081	107672081	EYS
1	77913001	2.33593		4	204503283	0.635031						1	107405104	107055104	107755104	LOC122898288
1	78710969	2.33593		1	196775615	0.634934						1	107405104	107055104	107755104	LOC122909514
1	79529514	2.33593		1	196794201	0.634934						1	107405104	107055104	107755104	LOC122896847
4	187852732	2.32996		1	196929767	0.634934						1	107405104	107055104	107755104	EYS
1	70284635	2.32617		14	6286527	0.634934						1	107429462	107079462	107779462	LOC122896847
8	76520515	2.32551		2	208843730	0.634934						1	107429462	107079462	107779462	EYS
1	45457377	2.32179		2	208843941	0.634934						1	107459992	107109992	107809992	LOC122896847
1	76472609	2.32025		2	208845767	0.634934						1	107459992	107109992	107809992	EYS
6	45967156	2.31951		11	15008947	0.634632						1	107573913	107223913	107923913	LOC122896847
3	180129719	2.31813		2	197394885	0.634381						1	107573913	107223913	107923913	LOC122909519
1	45838762	2.31808		2	197432881	0.634381						1	107573913	107223913	107923913	LOC122902880
1	45856853	2.31808		2	197463014	0.634381						1	107573913	107223913	107923913	EYS
1	45858414	2.31808		2	197501369	0.634381						1	107592124	107242124	107942124	LOC122896847
1	45859092	2.31808		2	197512555	0.634381						1	107592124	107242124	107942124	LOC122909519
1	45948891	2.31808		2	197546415	0.634381						1	107592124	107242124	107942124	LOC122902880
11	191101110	2.31569		3	97409832	0.634377						1	107592124	107242124	107942124	EYS
3	45738790	2.31556		3	82636540	0.634224						1	107753656	107403656	108103656	LOC122896847
11	165765956	2.31096		3	82661464	0.634224						1	107753656	107403656	108103656	LOC122909519
7	1675543	2.30871		3	82714646	0.634224						1	107753656	107403656	108103656	LOC122902880
4	198869120	2.30681		3	82722331	0.634224						1	107753656	107403656	108103656	EYS
14	13502861	2.30488		4	21544134	0.634224						1	107771966	107421966	108121966	LOC122896847
3	180313701	2.30139		4	27490556	0.634224						1	107771966	107421966	108121966	LOC122909519
1	194842959	2.30125		3	27313036	0.633629						1	107771966	107421966	108121966	LOC122902880
10	15292082	2.29908		10	36561148	0.633029						1	107771966	107421966	108121966	EYS
1	67136548	2.29554		6	113188342	0.633029						1	107809293	107459293	108159293	LOC122896847
1	67142574	2.29554		6	113204613	0.633029						1	107809293	107459293	108159293	LOC122909519
6	48850323	2.29144		6	113233751	0.633029						1	107809293	107459293	108159293	LOC122902880
1	171876775	2.28603		6	113410711	0.633029						1	107809293	107459293	108159293	EYS
1	76334932	2.28572		6	113449461	0.633029						1	107815094	107465094	108165094	LOC122896847
1	80406836	2.28572		6	113469619	0.633029						1	107815094	107465094	108165094	LOC122909519
12	27397512	2.28504		6	189338147	0.633029						1	107815094	107465094	108165094	LOC122902880
1	57835528	2.28428		1	62726337	0.63257						1	107815094	107465094	108165094	EYS
1	47512597	2.28319		1	224842391	0.632343						1	107844443	107494443	108194443	LOC122896847
11	10488558	2.28085		1	93609309	0.632343						1	107844443	107494443	108194443	LOC122909519
1	285602607	2.27854		6	113459099	0.632111						1	107844443	107494443	108194443	LOC122902880
1	49023983	2.27563		4	204971284	0.63152						1	107844443	107494443	108194443	EYS
13	85224281	2.27412		10	17493495	0.631417						1	107897149	107547149	108247149	LOC122909519
11	202715698	2.26854		1	98907846	0.631406						1	107897149	107547149	108247149	LOC122902880
11	166144595	2.2678		11	2521748	0.631406						1	107897149	107547149	108247149	EYS
3	181448864	2.26504		2	72682871	0.631406						1	107924653	107574653	108274653	LOC122909519
13	123955159	2.2596		4	15569388	0.631406						1	107924653	107574653	108274653	LOC122902880
8	88059227	2.25851		4	219721177	0.631406						1	107924653	107574653	108274653	EYS
11	202557626	2.25739		4	219707547	0.630887						1	107945372	107595372	108295372	LOC122909519
6	202007856	2.25535		2	28925817	0.629986						1	107945372	107595372	108295372	LOC122902880
6	217528793	2.25404		6	187120022	0.629986						1	108046181	107696181	108396181	LOC122909519
11	189005771	2.25393		10	51062703	0.629653						1	108046181	107696181	108396181	LOC122902880
11	185293968	2.25224		6	164434614	0.629554						1	108494873	108144873	108844873	LOC122897409
11	185431613	2.25224		1	121614550	0.62943						1	108494873	108144873	108844873	LOC122902920
11	185434051	2.25224		1	53086476	0.62943						1	108494873	108144873	108844873	LOC122909531
7	1674752	2.24978		2	2182060	0.62943						1	108494873	108144873	108844873	LOC122909528
13	103610911	2.24935		3	72611491	0.62943						1	108494873	108144873	108844873	LOC122909537
3	40562859	2.24734		4	206529234	0.62943						1	108499033	108149033	108849033	LOC122897409
1	296447326	2.24553		3	12976178	0.627716						1	108499033	108149033	108849033	LOC122902920
1	47656082	2.24292		1	96671287	0.627538						1	108499033	108149033	108849033	LOC122909531
6	216166991	2.23852		2	212894488	0.627473						1	108499033	108149033	108849033	LOC122909528
2	3487739	2.23385		2	79279756	0.627325						1	108499033	108149033	108849033	LOC122909537
12	10823843	2.23307		6	163478455	0.627244						1	108524601	108174601	108874601	LOC122897409
6	94381945	2.22963		14	16729972	0.627177						1	108524601	108174601	108874601	LOC122902920
1	46404583	2.22684		3	135887421	0.627139						1	108524601	108174601	108874601	LOC122909531
1	70668759	2.2244		4	206418764	0.627139						1	108524601	108174601	108874601	LOC122909528
1	271413812	2.22077		4	208391464	0.627139						1	108524601	108174601	108874601	LOC122909537
1	44838845	2.22046		4	4090429	0.627139						1	108694389	108344389	109044389	LOC122897409
3	151066514	2.2192		4	8834883	0.626599						1	108694389	108344389	109044389	LOC122902920
7	130539047	2.21122		11	163452777	0.626556						1	108694389	108344389	109044389	LOC122909531
4	191490351	2.20768		6	132538360	0.626556						1	108694389	108344389	109044389	LOC122909528
6	208663163	2.20707		11	174899570	0.626184						1	108694389	108344389	109044389	LOC122896806
3	215031176	2.20539		11	32395232	0.625077						1	108694389	108344389	109044389	LOC122909537
11	191103954	2.20502		2	237030148	0.625016						1	108726688	108376688	109076688	LOC122897409
4	75120764	2.2035		14	4845834	0.624588						1	108726688	108376688	109076688	LOC122902920
6	208227829	2.19734		3	8417564	0.624588						1	108726688	108376688	109076688	LOC122909531
6	208227959	2.19734		4	145760391	0.624588						1	108726688	108376688	109076688	LOC122909528
4	5086363	2.19602		4	147049581	0.624588						1	108726688	108376688	109076688	LOC122896806
8	88327698	2.18863		1	180242755	0.624512						1	108726688	108376688	109076688	LOC122909537
12	51430829	2.18328		1	195974172	0.624512						1	108731625	108381625	109081625	LOC122897409
11	185015768	2.18144		2	197543393	0.623816						1	108731625	108381625	109081625	LOC122902920
3	154869471	2.18093		3	82627316	0.623798						1	108731625	108381625	109081625	LOC122909531
3	154870210	2.18093		3	82690367	0.623798						1	108731625	108381625	109081625	LOC122909528
3	37513443	2.18023		4	13080597	0.623762						1	108731625	108381625	109081625	LOC122896806
6	217532484	2.17765		4	26660212	0.623574						1	108731625	108381625	109081625	LOC122909537
4	75035230	2.17477		10	72200522	0.623277						1	108747337	108397337	109097337	LOC122897409
11	202202643	2.17212		4	223873505	0.623277						1	108747337	108397337	109097337	LOC122902920
11	202248577	2.17212		11	204898309	0.622652						1	108747337	108397337	109097337	LOC122909531
1	58495213	2.16931		2	235476395	0.622652						1	108747337	108397337	109097337	LOC122909528
11	166927063	2.1675		4	219991275	0.622652						1	108747337	108397337	109097337	LOC122896806
11	16627971	2.16422		11	2419588	0.622539						1	108747337	108397337	109097337	LOC122909537
1	91026375	2.15788		10	72565662	0.621795						1	108802807	108452807	109152807	LOC122897409
1	91027902	2.15788		14	34158315	0.621795						1	108802807	108452807	109152807	LOC122902920
1	91046549	2.15788		3	164782248	0.621795						1	108802807	108452807	109152807	LOC122909531
6	43261639	2.15757		2	197542328	0.621686						1	108802807	108452807	109152807	LOC122909528
6	204341404	2.15658		3	57598184	0.621165						1	108802807	108452807	109152807	LOC122896806
8	76486328	2.15581		6	163502064	0.62108						1	108802807	108452807	109152807	LOC122909537
9	75114243	2.15581		11	166088492	0.620617						1	108882599	108532599	109232599	LOC122897409
5	102224001	2.15341		1	95720497	0.620468						1	108882599	108532599	109232599	LOC122902920
1	286488312	2.15153		1	202926851	0.620189						1	108882599	108532599	109232599	LOC122909531
1	45822558	2.14993		11	4559905	0.619567						1	108882599	108532599	109232599	LOC122909528
9	43897125	2.14976		3	140939918	0.619523						1	108882599	108532599	109232599	LOC122896806
3	219374596	2.14309		3	55818051	0.619055						1	108882599	108532599	109232599	LOC122909537
11	198100038	2.13789		10	49412659	0.618778						1	108882599	108532599	109232599	LOC122902965
1	194804658	2.13377		10	49434183	0.618778						1	109083183	108733183	109433183	LOC122909531
1	194882992	2.13377		10	49444063	0.618778						1	109083183	108733183	109433183	LOC122909528
1	194906743	2.13377		11	47497995	0.618778						1	109083183	108733183	109433183	LOC122896806
4	5075112	2.1331		3	1521815	0.618778						1	109083183	108733183	109433183	LOC122897603
12	48691705	2.12973		3	88690507	0.618778						1	109083183	108733183	109433183	LOC122899762
12	48738276	2.12973		4	196953516	0.618778						1	109083183	108733183	109433183	LOC122909537
6	41269565	2.12943		6	132317085	0.618778						1	109083183	108733183	109433183	LOC122902965
1	77398689	2.12938		6	132359347	0.618778						1	109121227	108771227	109471227	LOC122909528
11	165742441	2.12665		6	132377302	0.618778						1	109121227	108771227	109471227	LOC122896806
11	165756453	2.12665		6	132503747	0.618778						1	109121227	108771227	109471227	LOC122897603
11	165814531	2.12665		6	132511687	0.618778						1	109121227	108771227	109471227	LOC122899762
11	165829637	2.12665		6	132556509	0.618778						1	109121227	108771227	109471227	LOC122909537
11	165830722	2.12665		6	132565634	0.618778						1	109121227	108771227	109471227	LOC122902965
11	165839809	2.12665		6	5161440	0.618778						1	109132295	108782295	109482295	LOC122909528
11	174899570	2.12614		11	165951428	0.617594						1	109132295	108782295	109482295	LOC122896806
4	188209872	2.12437		1	101025350	0.617554						1	109132295	108782295	109482295	LOC122897603
4	188235667	2.12437		1	101063142	0.617554						1	109132295	108782295	109482295	LOC122899762
1	45554127	2.12347		1	101108775	0.617554						1	109132295	108782295	109482295	LOC122909537
1	45561414	2.12347		1	101113142	0.617554						1	109132295	108782295	109482295	LOC122902965
1	45621378	2.12347		1	101141216	0.617554						1	109133340	108783340	109483340	LOC122909528
1	46120077	2.12347		3	16786544	0.617554						1	109133340	108783340	109483340	LOC122896806
1	46179266	2.12347		3	90171496	0.616575						1	109133340	108783340	109483340	LOC122897603
5	102208381	2.11826		11	202264997	0.616358						1	109133340	108783340	109483340	LOC122899762
4	26660212	2.11745		11	202267392	0.616358						1	109133340	108783340	109483340	LOC122909537
13	141332044	2.11645		11	202296965	0.616358						1	109133340	108783340	109483340	LOC122902965
9	95476940	2.11429		1	222015149	0.616189						1	109134956	108784956	109484956	LOC122909528
6	209692458	2.11144		1	222151825	0.616189						1	109134956	108784956	109484956	LOC122896806
5	146827073	2.10584		3	88657373	0.615762						1	109134956	108784956	109484956	LOC122897603
5	21074829	2.10262		1	197649647	0.615579						1	109134956	108784956	109484956	LOC122899762
1	45944606	2.09964		4	178838331	0.615579						1	109134956	108784956	109484956	LOC122909537
6	16478071	2.09766		4	23695817	0.615579						1	109134956	108784956	109484956	LOC122902965
7	178662369	2.09686		4	23747310	0.615579						1	109138010	108788010	109488010	LOC122909528
3	37433077	2.09495		1	183910640	0.614628						1	109138010	108788010	109488010	LOC122896806
3	37567334	2.09495		6	198215880	0.614591						1	109138010	108788010	109488010	LOC122897603
12	2461120	2.09035		11	161666135	0.614412						1	109138010	108788010	109488010	LOC122899762
4	193684664	2.08831		6	20678780	0.6138						1	109138010	108788010	109488010	LOC122909537
12	13965895	2.08747		4	10770593	0.613244						1	109138010	108788010	109488010	LOC122902965
10	55810180	2.08311		1	85589171	0.612522						1	109138891	108788891	109488891	LOC122909528
3	108069656	2.08162		10	12242445	0.612504						1	109138891	108788891	109488891	LOC122896806
6	100555054	2.07965		1	4540477	0.612408						1	109138891	108788891	109488891	LOC122897603
9	52610661	2.07917		2	9592930	0.612188						1	109138891	108788891	109488891	LOC122899762
3	223696913	2.07376		3	55805625	0.612188						1	109138891	108788891	109488891	LOC122909537
8	76627190	2.07043		3	55872589	0.612188						1	109138891	108788891	109488891	LOC122902965
6	12030105	2.06966		3	55901635	0.612188						1	109156223	108806223	109506223	LOC122909528
8	92191638	2.0688		3	55906414	0.612188						1	109156223	108806223	109506223	LOC122896806
1	194852739	2.06636		3	55924475	0.612188						1	109156223	108806223	109506223	LOC122897603
11	166088492	2.0618		3	55934864	0.612188						1	109156223	108806223	109506223	LOC122899762
4	76464293	2.06109		3	55992001	0.612188						1	109156223	108806223	109506223	LOC122909537
1	266720729	2.06052		3	56019108	0.612188						1	109156223	108806223	109506223	LOC122902965
1	313698089	2.06024		3	56049541	0.612188						1	109156440	108806440	109506440	LOC122909528
5	137962794	2.05959		3	56078676	0.612188						1	109156440	108806440	109506440	LOC122896806
2	89868253	2.05958		3	56087191	0.612188						1	109156440	108806440	109506440	LOC122897603
2	26039440	2.05859		3	56095522	0.612188						1	109156440	108806440	109506440	LOC122899762
5	149612197	2.058		3	56115722	0.612188						1	109156440	108806440	109506440	LOC122909537
9	74844761	2.05771		3	56119446	0.612188						1	109156440	108806440	109506440	LOC122902965
1	195563680	2.05697		3	56169679	0.612188						1	109162101	108812101	109512101	LOC122909528
11	189004152	2.05632		3	56184128	0.612188						1	109162101	108812101	109512101	LOC122896806
6	209982271	2.05414		3	56187652	0.612188						1	109162101	108812101	109512101	LOC122897603
1	286495843	2.05202		3	56199744	0.612188						1	109162101	108812101	109512101	LOC122899762
1	286496011	2.05202		6	101459494	0.611804						1	109162101	108812101	109512101	LOC122909537
5	139025050	2.05192		6	28687284	0.611665						1	109162101	108812101	109512101	LOC122902965
12	37283838	2.0517		6	143260333	0.609068						1	109162656	108812656	109512656	LOC122909528
11	166087678	2.0468		10	50736028	0.608704						1	109162656	108812656	109512656	LOC122896806
1	78703180	2.04605		1	221941157	0.608652						1	109162656	108812656	109512656	LOC122897603
7	185453359	2.04504		1	221941454	0.608652						1	109162656	108812656	109512656	LOC122899762
1	87647200	2.04454		1	222054429	0.608652						1	109162656	108812656	109512656	LOC122909537
9	52418835	2.04206		1	222126639	0.608652						1	109162656	108812656	109512656	LOC122902965
3	37545282	2.03445		1	222214944	0.608652						1	109163110	108813110	109513110	LOC122909528
12	23450176	2.03341		1	222393712	0.608652						1	109163110	108813110	109513110	LOC122896806
5	2067918	2.03251		1	222430050	0.608652						1	109163110	108813110	109513110	LOC122897603
4	43087686	2.03115		1	222847721	0.608652						1	109163110	108813110	109513110	LOC122899762
9	86825782	2.02997		1	222899915	0.608652						1	109163110	108813110	109513110	LOC122909537
1	189604506	2.0286		1	223075914	0.608652						1	109163110	108813110	109513110	LOC122902965
14	2528922	2.02792		1	223076524	0.608652						1	109164562	108814562	109514562	LOC122909528
3	37588347	2.02776		1	224531762	0.608652						1	109164562	108814562	109514562	LOC122896806
1	96661950	2.02426		1	224535145	0.608652						1	109164562	108814562	109514562	LOC122897603
3	215637570	2.02008		1	224791245	0.608652						1	109164562	108814562	109514562	LOC122899762
3	170467237	2.01995		1	224941253	0.608652						1	109164562	108814562	109514562	LOC122909537
1	189571393	2.01894		1	221995034	0.608497						1	109164562	108814562	109514562	LOC122902965
1	189579437	2.01894		1	57896675	0.608484						1	109165006	108815006	109515006	LOC122909528
1	189580963	2.01894		3	8870113	0.608484						1	109165006	108815006	109515006	LOC122896806
1	189584794	2.01894		1	222128142	0.608171						1	109165006	108815006	109515006	LOC122897603
1	189622383	2.01894		11	166087678	0.607952						1	109165006	108815006	109515006	LOC122899762
3	107375727	2.01796		4	224941219	0.60755						1	109165006	108815006	109515006	LOC122909537
10	51641774	2.01682		6	113368828	0.607404						1	109165006	108815006	109515006	LOC122902965
1	82317851	2.0161		1	100746982	0.607396						1	109422748	109072748	109772748	LOC122897603
5	3820750	2.01548		6	170614532	0.607396						1	109422748	109072748	109772748	LOC122899762
5	133545007	2.01459		1	202841055	0.606469						1	109422748	109072748	109772748	LOC122902965
2	217538062	2.01255		6	132579086	0.605822						1	109434770	109084770	109784770	LOC122897603
13	17257121	2.00734		3	141047725	0.605546						1	109434770	109084770	109784770	LOC122899762
1	91051681	2.0073		6	10269496	0.605546						1	109434770	109084770	109784770	LOC122902965
6	217404906	2.00629		1	291605104	0.604953						1	109438585	109088585	109788585	LOC122897603
2	44278468	2.00582		14	17654939	0.604953						1	109438585	109088585	109788585	LOC122899762
3	50441752	2.00525		11	210937780	0.604787						1	109438585	109088585	109788585	LOC122902965
6	20511449	2.00492		3	56168258	0.602214						1	110021071	109671071	110371071	LOC122899770
5	6759175	2.00426		6	29974420	0.602007						1	110021071	109671071	110371071	ADGRB3
9	46468720	2.00367		3	12316106	0.601501						1	110022752	109672752	110372752	LOC122899770
9	46518589	2.00367		11	2407827	0.601112						1	110022752	109672752	110372752	ADGRB3
11	191053898	1.99723		10	12321951	0.600894						1	113788549	113438549	114138549	LOC122897055
11	27387561	1.99563		11	202197252	0.600727						1	113788549	113438549	114138549	LOC122909856
12	50647209	1.99285		4	147094032	0.600324						1	113788549	113438549	114138549	LOC122909882
14	2532528	1.98553		1	3298600	0.600081						1	113788549	113438549	114138549	LOC122896889
1	299530870	1.98509		3	8962632	0.59979						1	113788549	113438549	114138549	RIMS1
11	197508001	1.98214		1	280731229	0.599345						1	113788549	113438549	114138549	KCNQ5
1	67634253	1.98119		1	281472620	0.599345						1	114226950	113876950	114576950	LOC122898275
13	109970718	1.97726		11	34396241	0.59908						1	114226950	113876950	114576950	LOC122909898
4	218923055	1.97379		2	13177148	0.59908						1	114226950	113876950	114576950	KCNQ5
4	72536678	1.96672		1	225307894	0.598721						1	114227891	113877891	114577891	LOC122898275
2	209630475	1.96639		11	165833173	0.598697						1	114227891	113877891	114577891	LOC122909898
3	217890596	1.96473		1	305439552	0.598659						1	114227891	113877891	114577891	KCNQ5
14	23975454	1.96154		1	234122436	0.598608						1	114284974	113934974	114634974	LOC122898275
1	45766956	1.961		1	203367336	0.598129						1	114284974	113934974	114634974	LOC122909898
6	201454320	1.95973		10	58147937	0.59714						1	114284974	113934974	114634974	DPPA5
1	81753365	1.95584		10	58224393	0.59714						1	114284974	113934974	114634974	KCNQ5
12	47453876	1.95584		11	175445706	0.59714						1	114474830	114124830	114824830	LOC122898275
1	66079237	1.95571		11	175447680	0.59714						1	114474830	114124830	114824830	LOC122909898
12	37240965	1.95344		6	175386979	0.59714						1	114474830	114124830	114824830	DPPA5
1	71334018	1.95303		2	198270079	0.596252						1	114474830	114124830	114824830	KHDC3L
8	108299881	1.95191		1	13709277	0.594653						1	114474830	114124830	114824830	LOC122899782
12	48440763	1.95162		3	170647945	0.594213						1	114474830	114124830	114824830	LOC122899789
1	46150906	1.94928		3	55828926	0.594213						1	114474830	114124830	114824830	LOC122898329
4	31081769	1.94895		1	196809058	0.593918						1	114474830	114124830	114824830	EEF1A1
1	49411601	1.94589		2	153931567	0.593808						1	114474830	114124830	114824830	DDX43
1	49441802	1.94589		11	202233275	0.593429						1	114474830	114124830	114824830	CGAS
13	87540924	1.94446		1	29008022	0.593378						1	114474830	114124830	114824830	MTO1
12	94423688	1.93915		1	305368686	0.593036						1	114474830	114124830	114824830	KCNQ5
3	219512576	1.93421		11	32378732	0.593036						1	114490724	114140724	114840724	LOC122898275
8	142566915	1.93265		11	32388338	0.593036						1	114490724	114140724	114840724	LOC122909898
4	18527109	1.92979		6	34177516	0.59298						1	114490724	114140724	114840724	DPPA5
4	4996941	1.92515		2	154838560	0.592811						1	114490724	114140724	114840724	KHDC3L
2	191772562	1.9211		3	81563799	0.592811						1	114490724	114140724	114840724	LOC122899782
5	101670620	1.91923		1	35274160	0.592769						1	114490724	114140724	114840724	LOC122899789
12	24190266	1.91478		2	23474974	0.592769						1	114490724	114140724	114840724	LOC122898329
1	297374291	1.91411		6	143163573	0.592769						1	114490724	114140724	114840724	EEF1A1
1	46998732	1.91275		6	143163896	0.592769						1	114490724	114140724	114840724	DDX43
1	78724341	1.91249		6	143175863	0.592769						1	114490724	114140724	114840724	CGAS
1	79787268	1.91249		6	143209191	0.592769						1	114490724	114140724	114840724	MTO1
12	65307145	1.9094		6	143222913	0.592769						1	114490724	114140724	114840724	LOC122899802
1	192428856	1.90503		6	143337013	0.592769						1	114490724	114140724	114840724	KCNQ5
6	217411595	1.90475		6	143359378	0.592769						1	114541846	114191846	114891846	DPPA5
1	86290084	1.90395		6	208737365	0.592769						1	114541846	114191846	114891846	KHDC3L
1	86435066	1.90395		1	183851244	0.592349						1	114541846	114191846	114891846	LOC122899782
1	86523813	1.90395		1	183911324	0.592349						1	114541846	114191846	114891846	LOC122899789
4	208882824	1.90395		14	4826438	0.592349						1	114541846	114191846	114891846	LOC122898329
2	191728564	1.90371		2	197545098	0.592347						1	114541846	114191846	114891846	EEF1A1
10	50056633	1.90206		3	78251781	0.592242						1	114541846	114191846	114891846	LOC122899805
11	185178816	1.90168		1	58877366	0.592137						1	114541846	114191846	114891846	DDX43
5	158351587	1.90139		10	4248037	0.592137						1	114541846	114191846	114891846	CGAS
1	56514998	1.9002		3	14457092	0.591914						1	114541846	114191846	114891846	MTO1
6	201438712	1.8997		6	174345496	0.591733						1	114541846	114191846	114891846	LOC122899802
1	189590452	1.89671		2	218783001	0.591494						1	114541846	114191846	114891846	SLC17A5
3	218000037	1.894		1	281464115	0.591449						1	114541846	114191846	114891846	KCNQ5
1	71962944	1.89397		1	281478115	0.591449						1	114607244	114257244	114957244	DPPA5
6	212959382	1.89309		3	93235288	0.591449						1	114607244	114257244	114957244	KHDC3L
5	153510787	1.89065		4	33663476	0.591449						1	114607244	114257244	114957244	LOC122899782
11	202264997	1.88999		10	49424921	0.591288						1	114607244	114257244	114957244	LOC122899789
11	202267392	1.88999		6	102096175	0.591288						1	114607244	114257244	114957244	LOC122898329
11	202296965	1.88999		2	13189088	0.590816						1	114607244	114257244	114957244	EEF1A1
3	32501825	1.88804		6	113224922	0.590816						1	114607244	114257244	114957244	LOC122899805
8	107816902	1.88798		6	192465910	0.590816						1	114607244	114257244	114957244	DDX43
12	61760908	1.88588		2	187787103	0.590637						1	114607244	114257244	114957244	CGAS
12	61770440	1.88588		3	75944555	0.59062						1	114607244	114257244	114957244	MTO1
12	50775803	1.88161		1	233494733	0.590144						1	114607244	114257244	114957244	LOC122899802
12	94368100	1.87977		1	3126839	0.590144						1	114607244	114257244	114957244	SLC17A5
1	7019090	1.87916		1	78719501	0.590144						1	114607244	114257244	114957244	KCNQ5
3	217171898	1.87654		11	2553117	0.590144						1	114991668	114641668	115341668	KHDC3L
6	78125738	1.87006		2	13609221	0.590144						1	114991668	114641668	115341668	LOC122899782
2	190441794	1.86149		1	203056502	0.589598						1	114991668	114641668	115341668	LOC122899789
3	107720243	1.85821		1	203476415	0.589598						1	114991668	114641668	115341668	LOC122898329
3	108099432	1.85821		1	203564513	0.589598						1	114991668	114641668	115341668	EEF1A1
11	166305242	1.85581		1	209474808	0.589598						1	114991668	114641668	115341668	LOC122899805
9	40894826	1.85476		3	22317300	0.589391						1	114991668	114641668	115341668	DDX43
9	26589868	1.85377		4	26468980	0.588818						1	114991668	114641668	115341668	CGAS
3	219371354	1.85309		10	64198299	0.588659						1	114991668	114641668	115341668	MTO1
3	219579591	1.85309		3	100266190	0.588659						1	114991668	114641668	115341668	LOC122899802
3	220006530	1.85309		1	6105941	0.588509						1	114991668	114641668	115341668	SLC17A5
1	72791431	1.85208		4	12591374	0.588509						1	114991668	114641668	115341668	CD109
1	195576707	1.85077		3	44483152	0.587346						1	115147928	114797928	115497928	EEF1A1
1	47254564	1.84337		1	65230245	0.586952						1	115147928	114797928	115497928	LOC122899805
1	47280912	1.84337		12	76233590	0.58681						1	115147928	114797928	115497928	LOC122899802
1	47568064	1.84337		3	56003140	0.586556						1	115147928	114797928	115497928	SLC17A5
13	119263937	1.84008		4	176413434	0.586556						1	115147928	114797928	115497928	CD109
1	195058750	1.83754		4	176432526	0.586556						1	115170658	114820658	115520658	LOC122899805
9	46472817	1.83435		1	203508059	0.585608						1	115170658	114820658	115520658	LOC122899802
12	49512246	1.83414		14	3760993	0.584473						1	115170658	114820658	115520658	SLC17A5
12	49512490	1.83414		2	218774741	0.584473						1	115170658	114820658	115520658	CD109
12	49515205	1.83414		1	93575315	0.584338						1	115198595	114848595	115548595	LOC122899805
11	188990985	1.8337		3	15691522	0.584338						1	115198595	114848595	115548595	SLC17A5
4	8561597	1.83242		1	281244275	0.584108						1	115198595	114848595	115548595	LOC122909958
6	39952440	1.83242		3	36293675	0.58375						1	115198595	114848595	115548595	CD109
12	63228637	1.83171		4	18527109	0.583142						1	115227807	114877807	115577807	SLC17A5
11	192673916	1.8313		1	35281080	0.582496						1	115227807	114877807	115577807	LOC122909958
11	192838619	1.8313		4	220480241	0.582496						1	115227807	114877807	115577807	CD109
11	193019850	1.8313		6	143330077	0.582496						1	115257678	114907678	115607678	SLC17A5
6	13352244	1.83107		6	208486805	0.582496						1	115257678	114907678	115607678	LOC122909958
6	86795664	1.83008		10	50943837	0.581861						1	115257678	114907678	115607678	CD109
11	200568436	1.82881		3	142199213	0.581861						1	115275830	114925830	115625830	SLC17A5
5	6763084	1.82681		3	51506285	0.581861						1	115275830	114925830	115625830	LOC122909958
9	49278541	1.82649		10	40943814	0.58149						1	115275830	114925830	115625830	CD109
13	74869991	1.82624		1	197003695	0.581117						1	115292984	114942984	115642984	LOC122909958
8	90474085	1.82587		1	201542329	0.581117						1	115292984	114942984	115642984	CD109
8	77409300	1.8251		1	202031498	0.581117						1	115300046	114950046	115650046	LOC122909958
7	6404443	1.82181		1	202126030	0.581117						1	115300046	114950046	115650046	CD109
2	164587780	1.819		1	202153304	0.581117						1	115303702	114953702	115653702	LOC122909958
6	45816656	1.81858		1	202999809	0.581117						1	115303702	114953702	115653702	CD109
8	113629020	1.81744		1	203073616	0.581117						1	115306488	114956488	115656488	LOC122909958
13	17258795	1.81721		1	203117269	0.581117						1	115306488	114956488	115656488	CD109
11	188667982	1.81616		1	203213690	0.581117						1	115316258	114966258	115666258	LOC122909958
1	75489009	1.81545		1	203284287	0.581117						1	115316258	114966258	115666258	CD109
5	7761881	1.81503		1	203386588	0.581117						1	115318955	114968955	115668955	LOC122909958
2	25762922	1.81452		1	203475908	0.581117						1	115318955	114968955	115668955	CD109
3	140713732	1.81452		1	203665777	0.581117						1	115322314	114972314	115672314	LOC122909958
8	90393668	1.81424		1	203683030	0.581117						1	115322314	114972314	115672314	CD109
1	29008022	1.81368		1	204578108	0.581117						1	115324139	114974139	115674139	LOC122909958
9	42827794	1.81323		1	210045984	0.581117						1	115324139	114974139	115674139	CD109
1	47197640	1.81085		1	210916104	0.581117						1	115327785	114977785	115677785	LOC122909958
1	286487443	1.8098		1	64747690	0.580344						1	115327785	114977785	115677785	CD109
9	51707322	1.80718		11	2471884	0.580344						1	115329196	114979196	115679196	LOC122909958
3	26245981	1.80696		1	228875020	0.579931						1	115329196	114979196	115679196	CD109
5	101689396	1.80643		3	82736161	0.578232						1	115333043	114983043	115683043	LOC122909958
2	18199116	1.80486		3	75908280	0.57707						1	115333043	114983043	115683043	CD109
3	15199470	1.80417		1	196255570	0.577016						1	115371730	115021730	115721730	LOC122903302
8	69865677	1.80111		1	203548152	0.577016						1	115371730	115021730	115721730	LOC122909958
3	214622359	1.79831		1	65216590	0.576648						1	115371730	115021730	115721730	CD109
5	124732434	1.79712		3	55872370	0.576582						1	115380375	115030375	115730375	LOC122903302
1	122439976	1.79711		14	20831607	0.576277						1	115380375	115030375	115730375	LOC122903361
1	4761784	1.79655		3	82674059	0.575783						1	115380375	115030375	115730375	LOC122909958
2	90314813	1.79606		2	72709213	0.575742						1	115380375	115030375	115730375	CD109
2	208664659	1.79516		3	34130011	0.57546						1	115399752	115049752	115749752	LOC122903302
7	199455107	1.79373		11	179816293	0.575378						1	115399752	115049752	115749752	LOC122903361
7	163506949	1.7934		10	71292672	0.5752						1	115399752	115049752	115749752	LOC122903433
13	87495825	1.79216		6	210754685	0.5752						1	115399752	115049752	115749752	LOC122909958
1	195362206	1.7919		11	199159303	0.574933						1	115399752	115049752	115749752	CD109
1	122438555	1.7914		6	174387509	0.574733						1	115434332	115084332	115784332	LOC122903302
5	3838675	1.79101		1	244186496	0.574407						1	115434332	115084332	115784332	LOC122903361
9	42807919	1.7897		2	154638260	0.573668						1	115434332	115084332	115784332	LOC122903433
1	194905187	1.78642		3	12460280	0.573564						1	115434332	115084332	115784332	LOC122903516
10	64401931	1.78525		10	12030841	0.573105						1	115434332	115084332	115784332	LOC122909958
1	194368907	1.7839		4	146856412	0.57308						1	115434332	115084332	115784332	CD109
12	37247182	1.77818		3	1623742	0.571789						1	115452259	115102259	115802259	LOC122903302
3	37566630	1.77682		10	61736965	0.571519						1	115452259	115102259	115802259	LOC122903361
4	224926174	1.77396		1	266364322	0.571214						1	115452259	115102259	115802259	LOC122903433
8	129158747	1.76596		6	174551101	0.570797						1	115452259	115102259	115802259	LOC122903516
3	139816829	1.76592		1	198197240	0.570598						1	115452259	115102259	115802259	LOC122909958
3	217505276	1.7646		1	203491839	0.570598						1	115452259	115102259	115802259	CD109
4	75263726	1.76265		1	298882556	0.570478						1	115474809	115124809	115824809	LOC122903302
11	199986394	1.76079		10	14578885	0.569801						1	115474809	115124809	115824809	LOC122903361
13	76266513	1.76069		11	4605150	0.569801						1	115474809	115124809	115824809	LOC122903433
8	132986525	1.75668		3	150057061	0.569801						1	115474809	115124809	115824809	LOC122903516
1	101464413	1.75199		4	196955719	0.56853						1	115474809	115124809	115824809	LOC122909958
1	101466800	1.75199		1	202800975	0.568485						1	115679181	115329181	116029181	LOC122903302
4	74915328	1.75135		1	42568265	0.568477						1	115679181	115329181	116029181	LOC122903361
7	13026926	1.74996		1	280371894	0.56811						1	115679181	115329181	116029181	LOC122903433
6	25102418	1.74927		1	311209437	0.56811						1	115679181	115329181	116029181	LOC122903516
4	192127294	1.74914		1	306296423	0.567919						1	115679181	115329181	116029181	LOC122909958
12	50650275	1.74584		2	226402109	0.567919						1	115807056	115457056	116157056	LOC122903302
5	14426624	1.7433		14	10638091	0.567106						1	115807056	115457056	116157056	LOC122903361
1	137059580	1.74326		1	222153161	0.566993						1	115807056	115457056	116157056	LOC122903433
5	145997446	1.74196		1	222216302	0.566993						1	115807056	115457056	116157056	LOC122903516
3	83483259	1.74185		1	223657863	0.566993						1	115807056	115457056	116157056	LOC122909958
3	83490100	1.74185		1	225049371	0.566993						1	116177467	115827467	116527467	LOC122903618
2	208712711	1.73822		1	62122939	0.566456						1	116177467	115827467	116527467	LOC122903725
14	11267284	1.73639		7	179677528	0.566271						1	116177467	115827467	116527467	ETV7
1	223587374	1.73548		14	6476215	0.565917						1	116177467	115827467	116527467	COL12A1
1	224132727	1.73548		1	224020602	0.565707						1	116725875	116375875	117075875	MAPK13
13	119247244	1.73057		4	143623853	0.565707						1	116725875	116375875	117075875	LOC122899819
8	88423140	1.72735		6	99729124	0.565506						1	116725875	116375875	117075875	LOC122899825
1	198889182	1.72642		2	9839693	0.565436						1	116725875	116375875	117075875	ETV7
13	87167258	1.72639		1	224685391	0.564718						1	116725875	116375875	117075875	BNIP5
6	22569884	1.72632		11	7520250	0.564635						1	116725875	116375875	117075875	PNPLA1
1	87201504	1.72589		4	7540139	0.564084						1	116725875	116375875	117075875	SLC26A8
1	87257357	1.72589		11	199973586	0.562677						1	116725875	116375875	117075875	LOC122904000
2	71799657	1.72589		4	109368494	0.562273						1	116725875	116375875	117075875	SRPK1
1	194428237	1.72347		1	281221900	0.560677						1	116725875	116375875	117075875	LHFPL5
9	101593642	1.72274		10	51164880	0.560677						1	116725875	116375875	117075875	BRPF3
1	305137436	1.72247		14	29009467	0.560677						1	116725875	116375875	117075875	MAPK14
3	137430453	1.71913		2	33456920	0.560672						1	117026620	116676620	117376620	MAPK13
9	43749446	1.71858		2	33490093	0.560672						1	117026620	116676620	117376620	LOC122899819
9	30686636	1.71682		2	33910905	0.560672						1	117026620	116676620	117376620	LOC122899825
4	32571485	1.71639		1	287044762	0.56022						1	117026620	116676620	117376620	LOC122897965
1	79022450	1.71552		1	306293607	0.56022						1	117026620	116676620	117376620	RPL10A
12	47345670	1.71483		2	28366965	0.56022						1	117026620	116676620	117376620	SLC26A8
4	21869529	1.71222		3	12686515	0.56022						1	117026620	116676620	117376620	LOC122904000
11	2220334	1.7114		3	141048399	0.56022						1	117026620	116676620	117376620	SRPK1
1	46140426	1.71132		1	280398250	0.56018						1	117026620	116676620	117376620	LHFPL5
1	100932361	1.71058		1	280767601	0.56018						1	117026620	116676620	117376620	ARMC12
12	61806417	1.71048		1	281576329	0.56018						1	117026620	116676620	117376620	TULP1
12	61809381	1.71048		1	281626908	0.56018						1	117026620	116676620	117376620	TEAD3
3	35671917	1.70975		1	281645983	0.56018						1	117026620	116676620	117376620	FANCE
12	50188832	1.70949		3	143378603	0.56018						1	117026620	116676620	117376620	MAPK14
13	18769535	1.70585		3	143379405	0.56018						1	117026620	116676620	117376620	FKBP5
2	25052580	1.70574		4	133991381	0.56018						1	117592883	117242883	117942883	RPL10A
11	179816293	1.7056		3	55914649	0.560092						1	117592883	117242883	117942883	LOC122910209
4	225074393	1.70532		1	198214639	0.560004						1	117592883	117242883	117942883	LOC122910295
1	182120551	1.70488		4	219730661	0.559674						1	117592883	117242883	117942883	TAF11
11	190549788	1.70433		1	119718419	0.559436						1	117592883	117242883	117942883	TULP1
4	74916632	1.70292		1	288658493	0.559375						1	117592883	117242883	117942883	TEAD3
13	118990680	1.70092		1	35418308	0.559375						1	117592883	117242883	117942883	FANCE
3	109603317	1.69867		11	15035031	0.559375						1	117592883	117242883	117942883	DEF6
1	66745004	1.69797		2	230767996	0.559375						1	117592883	117242883	117942883	ZNF76
11	19504080	1.69591		3	129988196	0.559375						1	117592883	117242883	117942883	TCP11
11	165833173	1.69163		3	75155138	0.559375						1	117592883	117242883	117942883	UHRF1BP1
3	16315054	1.69067		2	154254772	0.55909						1	117592883	117242883	117942883	SCUBE3
1	298029559	1.68765		3	143432998	0.55909						1	117592883	117242883	117942883	ANKS1A
7	151201789	1.68519		6	8371069	0.55909						1	117592883	117242883	117942883	PPARD
1	86758778	1.68377		1	280522196	0.55798						1	117647990	117297990	117997990	RPL10A
3	12316106	1.68363		1	306282387	0.557945						1	117647990	117297990	117997990	LOC122910209
1	297367278	1.67864		4	166558718	0.557945						1	117647990	117297990	117997990	LOC122910295
7	159714334	1.6786		6	102544849	0.557945						1	117647990	117297990	117997990	TAF11
1	47045669	1.67722		10	70707010	0.557349						1	117647990	117297990	117997990	TULP1
9	52545329	1.67549		3	145073347	0.557349						1	117647990	117297990	117997990	TEAD3
2	173614870	1.67542		6	13350389	0.557349						1	117647990	117297990	117997990	FANCE
1	86096414	1.67368		1	224700455	0.557062						1	117647990	117297990	117997990	DEF6
11	127037592	1.673		6	34936798	0.556864						1	117647990	117297990	117997990	ZNF76
8	88795897	1.67203		6	36540464	0.556864						1	117647990	117297990	117997990	TCP11
7	36303515	1.67176		11	199972911	0.556708						1	117647990	117297990	117997990	UHRF1BP1
1	18055204	1.67099		6	34507822	0.556701						1	117647990	117297990	117997990	SNRPC
5	860131	1.67092		3	46315331	0.556088						1	117647990	117297990	117997990	SCUBE3
12	27200710	1.67023		4	187333527	0.555271						1	117647990	117297990	117997990	ANKS1A
1	43781704	1.66727		10	12230938	0.555092						1	117647990	117297990	117997990	PPARD
1	43879634	1.66727		6	174871392	0.554928						1	117932339	117582339	118282339	LOC122910295
1	43879838	1.66727		6	174988008	0.554928						1	117932339	117582339	118282339	TAF11
13	109948910	1.66726		3	45051513	0.554849						1	117932339	117582339	118282339	LOC122898109
12	46685022	1.66715		10	66052331	0.554847						1	117932339	117582339	118282339	LOC122897375
5	115019378	1.66687		6	163426257	0.554847						1	117932339	117582339	118282339	RPS10
3	216619855	1.66653		6	163428617	0.554847						1	117932339	117582339	118282339	TCP11
12	47357004	1.66629		1	234308312	0.554799						1	117932339	117582339	118282339	UHRF1BP1
1	9113493	1.66516		10	49493270	0.554799						1	117932339	117582339	118282339	SNRPC
11	166026170	1.66476		10	49592522	0.554799						1	117932339	117582339	118282339	SPDEF
11	166061408	1.66476		3	142870409	0.554799						1	117932339	117582339	118282339	PACSIN1
6	26263615	1.66365		4	17714050	0.554799						1	117932339	117582339	118282339	SCUBE3
5	3861814	1.6631		4	17721298	0.554799						1	117932339	117582339	118282339	ANKS1A
13	17690280	1.66256		4	7121787	0.554799						1	117932339	117582339	118282339	ILRUN
12	26268036	1.66234		3	57044322	0.553657						1	117932339	117582339	118282339	NUDT3
6	46569003	1.66165		6	113203059	0.553257						1	117965148	117615148	118315148	LOC122910295
6	192567249	1.66115		10	50986193	0.55269						1	117965148	117615148	118315148	TAF11
4	13272118	1.65981		1	202932578	0.551724						1	117965148	117615148	118315148	LOC122898109
5	155718049	1.65756		1	95895122	0.551498						1	117965148	117615148	118315148	LOC122897375
11	207748481	1.65727		6	163169436	0.551439						1	117965148	117615148	118315148	RPS10
3	216041291	1.65689		6	163194650	0.551439						1	117965148	117615148	118315148	TCP11
10	40613558	1.65665		1	306023584	0.550644						1	117965148	117615148	118315148	UHRF1BP1
5	150661383	1.65386		3	90448723	0.550599						1	117965148	117615148	118315148	SNRPC
8	91153373	1.65385		4	23407547	0.550333						1	117965148	117615148	118315148	SPDEF
1	90969423	1.65335		1	306295856	0.550246						1	117965148	117615148	118315148	PACSIN1
1	90995694	1.65335		10	49356714	0.550246						1	117965148	117615148	118315148	ANKS1A
3	109258707	1.65324		3	141059626	0.550246						1	117965148	117615148	118315148	ILRUN
13	84798676	1.6512		6	23301264	0.550122						1	117965148	117615148	118315148	NUDT3
8	116466468	1.64891		1	280427424	0.55005						1	118548368	118198368	118898368	RPS10
8	98327599	1.64873		1	280502143	0.55005						1	118548368	118198368	118898368	LOC122897801
12	47348985	1.64765		6	181635986	0.55005						1	118548368	118198368	118898368	SMIM29
8	90317790	1.64756		2	85102881	0.549598						1	118548368	118198368	118898368	HMGA1
6	11833799	1.64733		6	83967988	0.548914						1	118548368	118198368	118898368	MLN
3	35680469	1.64664		3	48390097	0.548672						1	118548368	118198368	118898368	PACSIN1
5	166477122	1.64634		3	136312037	0.548292						1	118548368	118198368	118898368	GRM4
13	101691255	1.64479		2	228754163	0.54697						1	118548368	118198368	118898368	LOC122910505
1	87588404	1.64366		10	49438968	0.546158						1	118548368	118198368	118898368	LEMD2
4	72559611	1.64366		1	295949631	0.545484						1	118548368	118198368	118898368	NUDT3
6	81382987	1.64366		6	192967366	0.54493						1	118548368	118198368	118898368	IP6K3
12	84421120	1.64357		6	163395325	0.544573						1	118548368	118198368	118898368	LOC122904251
3	24662684	1.64317		6	163506375	0.544573						1	118550437	118200437	118900437	RPS10
9	43746656	1.64253		6	159591555	0.542246						1	118550437	118200437	118900437	LOC122897801
13	105090259	1.64225		10	14572749	0.541432						1	118550437	118200437	118900437	SMIM29
3	24587455	1.64039		1	313340922	0.5414						1	118550437	118200437	118900437	HMGA1
1	90138496	1.64031		1	93675969	0.5414						1	118550437	118200437	118900437	MLN
14	15032800	1.63922		2	85067178	0.541223						1	118550437	118200437	118900437	LOC122910521
12	24179839	1.63836		2	8907301	0.541223						1	118550437	118200437	118900437	PACSIN1
2	25985218	1.6369		6	113451943	0.541113						1	118550437	118200437	118900437	GRM4
2	26144784	1.6369		6	38363953	0.541113						1	118550437	118200437	118900437	LOC122910505
4	19251290	1.63618		1	219128157	0.541032						1	118550437	118200437	118900437	LEMD2
12	27725081	1.63606		11	10767415	0.540893						1	118550437	118200437	118900437	NUDT3
5	155686722	1.63528		11	210778211	0.540393						1	118550437	118200437	118900437	IP6K3
5	155688947	1.63528		3	54153106	0.539805						1	118550437	118200437	118900437	LOC122904251
2	64758770	1.63473		3	82734620	0.539171						1	118703370	118353370	119053370	LOC122897801
7	184410491	1.6335		6	175511212	0.538707						1	118703370	118353370	119053370	SMIM29
3	174561302	1.63268		1	96056925	0.538698						1	118703370	118353370	119053370	HMGA1
4	74429664	1.63186		10	16502507	0.538222						1	118703370	118353370	119053370	MLN
14	35003261	1.63097		2	215004528	0.538222						1	118703370	118353370	119053370	LOC122910521
4	152369079	1.62756		3	166725320	0.538222						1	118703370	118353370	119053370	BAK1
11	190103853	1.62554		2	28777826	0.538147						1	118703370	118353370	119053370	LOC122910546
												1	118703370	118353370	119053370	GRM4
												1	118703370	118353370	119053370	LOC122910505
												1	118703370	118353370	119053370	LEMD2
												1	118703370	118353370	119053370	ITPR3
												1	118703370	118353370	119053370	NUDT3
												1	118703370	118353370	119053370	IP6K3
												1	118703370	118353370	119053370	LOC122904251
												1	118709712	118359712	119059712	LOC122897801
												1	118709712	118359712	119059712	SMIM29
												1	118709712	118359712	119059712	HMGA1
												1	118709712	118359712	119059712	MLN
												1	118709712	118359712	119059712	LOC122910521
												1	118709712	118359712	119059712	BAK1
												1	118709712	118359712	119059712	LOC122910546
												1	118709712	118359712	119059712	GRM4
												1	118709712	118359712	119059712	LOC122910505
												1	118709712	118359712	119059712	LEMD2
												1	118709712	118359712	119059712	ITPR3
												1	118709712	118359712	119059712	NUDT3
												1	118709712	118359712	119059712	IP6K3
												1	118709712	118359712	119059712	LOC122904251
												1	118717824	118367824	119067824	LOC122897801
												1	118717824	118367824	119067824	SMIM29
												1	118717824	118367824	119067824	HMGA1
												1	118717824	118367824	119067824	MLN
												1	118717824	118367824	119067824	LOC122910521
												1	118717824	118367824	119067824	BAK1
												1	118717824	118367824	119067824	LOC122910546
												1	118717824	118367824	119067824	GRM4
												1	118717824	118367824	119067824	LOC122910505
												1	118717824	118367824	119067824	LEMD2
												1	118717824	118367824	119067824	ITPR3
												1	118717824	118367824	119067824	NUDT3
												1	118717824	118367824	119067824	IP6K3
												1	118717824	118367824	119067824	LOC122904251
												1	119085585	118735585	119435585	MLN
												1	119085585	118735585	119435585	LOC122910521
												1	119085585	118735585	119435585	BAK1
												1	119085585	118735585	119435585	LOC122910546
												1	119085585	118735585	119435585	LOC122904363
												1	119085585	118735585	119435585	ZBTB9
												1	119085585	118735585	119435585	CUTA
												1	119085585	118735585	119435585	LOC122904405
												1	119085585	118735585	119435585	SMIM40
												1	119085585	118735585	119435585	DAXX
												1	119085585	118735585	119435585	ZBTB22
												1	119085585	118735585	119435585	LOC122910811
												1	119085585	118735585	119435585	PFDN6
												1	119085585	118735585	119435585	B3GALT4
												1	119085585	118735585	119435585	RPS18
												1	119085585	118735585	119435585	RING1
												1	119085585	118735585	119435585	HSD17B8
												1	119085585	118735585	119435585	SLC39A7
												1	119085585	118735585	119435585	LOC122904531
												1	119085585	118735585	119435585	LOC122911143
												1	119085585	118735585	119435585	LOC122898320
												1	119085585	118735585	119435585	LOC122904590
												1	119085585	118735585	119435585	LOC122911086
												1	119085585	118735585	119435585	LOC122910505
												1	119085585	118735585	119435585	LEMD2
												1	119085585	118735585	119435585	ITPR3
												1	119085585	118735585	119435585	SYNGAP1
												1	119085585	118735585	119435585	KIFC1
												1	119085585	118735585	119435585	RGL2
												1	119085585	118735585	119435585	WDR46
												1	119085585	118735585	119435585	VPS52
												1	119085585	118735585	119435585	LOC122911139
												1	119085585	118735585	119435585	RXRB
												1	119085585	118735585	119435585	COL11A2
												1	119085585	118735585	119435585	LOC122911007
												1	119085585	118735585	119435585	LOC122911034
												1	119085585	118735585	119435585	LOC122911130
												1	119085585	118735585	119435585	IP6K3
												1	119085585	118735585	119435585	PHF1
												1	119299899	118949899	119649899	BAK1
												1	119299899	118949899	119649899	LOC122910546
												1	119299899	118949899	119649899	LOC122904363
												1	119299899	118949899	119649899	ZBTB9
												1	119299899	118949899	119649899	CUTA
												1	119299899	118949899	119649899	LOC122904405
												1	119299899	118949899	119649899	SMIM40
												1	119299899	118949899	119649899	DAXX
												1	119299899	118949899	119649899	ZBTB22
												1	119299899	118949899	119649899	LOC122910811
												1	119299899	118949899	119649899	PFDN6
												1	119299899	118949899	119649899	B3GALT4
												1	119299899	118949899	119649899	RPS18
												1	119299899	118949899	119649899	RING1
												1	119299899	118949899	119649899	HSD17B8
												1	119299899	118949899	119649899	SLC39A7
												1	119299899	118949899	119649899	LOC122904531
												1	119299899	118949899	119649899	LOC122911143
												1	119299899	118949899	119649899	LOC122898320
												1	119299899	118949899	119649899	LOC122904590
												1	119299899	118949899	119649899	LOC122911086
												1	119299899	118949899	119649899	BRD2
												1	119299899	118949899	119649899	LOC122911149
												1	119299899	118949899	119649899	LOC122911160
												1	119299899	118949899	119649899	LOC122899847
												1	119299899	118949899	119649899	PSMB9
												1	119299899	118949899	119649899	TAP1
												1	119299899	118949899	119649899	TAP2
												1	119299899	118949899	119649899	ITPR3
												1	119299899	118949899	119649899	SYNGAP1
												1	119299899	118949899	119649899	KIFC1
												1	119299899	118949899	119649899	RGL2
												1	119299899	118949899	119649899	WDR46
												1	119299899	118949899	119649899	VPS52
												1	119299899	118949899	119649899	LOC122911139
												1	119299899	118949899	119649899	RXRB
												1	119299899	118949899	119649899	COL11A2
												1	119299899	118949899	119649899	LOC122911007
												1	119299899	118949899	119649899	LOC122911034
												1	119299899	118949899	119649899	LOC122911130
												1	119299899	118949899	119649899	PSMB8
												1	119299899	118949899	119649899	LOC122911197
												1	119299899	118949899	119649899	PHF1
												1	119332362	118982362	119682362	BAK1
												1	119332362	118982362	119682362	LOC122910546
												1	119332362	118982362	119682362	LOC122904363
												1	119332362	118982362	119682362	ZBTB9
												1	119332362	118982362	119682362	CUTA
												1	119332362	118982362	119682362	LOC122904405
												1	119332362	118982362	119682362	SMIM40
												1	119332362	118982362	119682362	DAXX
												1	119332362	118982362	119682362	ZBTB22
												1	119332362	118982362	119682362	LOC122910811
												1	119332362	118982362	119682362	PFDN6
												1	119332362	118982362	119682362	B3GALT4
												1	119332362	118982362	119682362	RPS18
												1	119332362	118982362	119682362	RING1
												1	119332362	118982362	119682362	HSD17B8
												1	119332362	118982362	119682362	SLC39A7
												1	119332362	118982362	119682362	LOC122904531
												1	119332362	118982362	119682362	LOC122911143
												1	119332362	118982362	119682362	LOC122898320
												1	119332362	118982362	119682362	LOC122904590
												1	119332362	118982362	119682362	LOC122911086
												1	119332362	118982362	119682362	BRD2
												1	119332362	118982362	119682362	LOC122911149
												1	119332362	118982362	119682362	LOC122911160
												1	119332362	118982362	119682362	LOC122899847
												1	119332362	118982362	119682362	PSMB9
												1	119332362	118982362	119682362	TAP1
												1	119332362	118982362	119682362	TAP2
												1	119332362	118982362	119682362	SYNGAP1
												1	119332362	118982362	119682362	KIFC1
												1	119332362	118982362	119682362	RGL2
												1	119332362	118982362	119682362	WDR46
												1	119332362	118982362	119682362	VPS52
												1	119332362	118982362	119682362	LOC122911139
												1	119332362	118982362	119682362	RXRB
												1	119332362	118982362	119682362	COL11A2
												1	119332362	118982362	119682362	LOC122911007
												1	119332362	118982362	119682362	LOC122911034
												1	119332362	118982362	119682362	LOC122911130
												1	119332362	118982362	119682362	PSMB8
												1	119332362	118982362	119682362	LOC122911197
												1	119332362	118982362	119682362	PHF1
												1	119336103	118986103	119686103	BAK1
												1	119336103	118986103	119686103	LOC122910546
												1	119336103	118986103	119686103	LOC122904363
												1	119336103	118986103	119686103	ZBTB9
												1	119336103	118986103	119686103	CUTA
												1	119336103	118986103	119686103	LOC122904405
												1	119336103	118986103	119686103	SMIM40
												1	119336103	118986103	119686103	DAXX
												1	119336103	118986103	119686103	ZBTB22
												1	119336103	118986103	119686103	LOC122910811
												1	119336103	118986103	119686103	PFDN6
												1	119336103	118986103	119686103	B3GALT4
												1	119336103	118986103	119686103	RPS18
												1	119336103	118986103	119686103	RING1
												1	119336103	118986103	119686103	HSD17B8
												1	119336103	118986103	119686103	SLC39A7
												1	119336103	118986103	119686103	LOC122904531
												1	119336103	118986103	119686103	LOC122911143
												1	119336103	118986103	119686103	LOC122898320
												1	119336103	118986103	119686103	LOC122904590
												1	119336103	118986103	119686103	LOC122911086
												1	119336103	118986103	119686103	BRD2
												1	119336103	118986103	119686103	LOC122911149
												1	119336103	118986103	119686103	LOC122911160
												1	119336103	118986103	119686103	LOC122899847
												1	119336103	118986103	119686103	PSMB9
												1	119336103	118986103	119686103	TAP1
												1	119336103	118986103	119686103	TAP2
												1	119336103	118986103	119686103	SYNGAP1
												1	119336103	118986103	119686103	KIFC1
												1	119336103	118986103	119686103	RGL2
												1	119336103	118986103	119686103	WDR46
												1	119336103	118986103	119686103	VPS52
												1	119336103	118986103	119686103	LOC122911139
												1	119336103	118986103	119686103	RXRB
												1	119336103	118986103	119686103	COL11A2
												1	119336103	118986103	119686103	LOC122911007
												1	119336103	118986103	119686103	LOC122911034
												1	119336103	118986103	119686103	LOC122911130
												1	119336103	118986103	119686103	PSMB8
												1	119336103	118986103	119686103	LOC122911197
												1	119336103	118986103	119686103	PHF1
												1	119336103	118986103	119686103	LOC122911212
												1	119420571	119070571	119770571	ZBTB9
												1	119420571	119070571	119770571	CUTA
												1	119420571	119070571	119770571	LOC122904405
												1	119420571	119070571	119770571	SMIM40
												1	119420571	119070571	119770571	DAXX
												1	119420571	119070571	119770571	ZBTB22
												1	119420571	119070571	119770571	LOC122910811
												1	119420571	119070571	119770571	PFDN6
												1	119420571	119070571	119770571	B3GALT4
												1	119420571	119070571	119770571	RPS18
												1	119420571	119070571	119770571	RING1
												1	119420571	119070571	119770571	HSD17B8
												1	119420571	119070571	119770571	SLC39A7
												1	119420571	119070571	119770571	LOC122904531
												1	119420571	119070571	119770571	LOC122911143
												1	119420571	119070571	119770571	LOC122898320
												1	119420571	119070571	119770571	LOC122904590
												1	119420571	119070571	119770571	LOC122911086
												1	119420571	119070571	119770571	BRD2
												1	119420571	119070571	119770571	LOC122911149
												1	119420571	119070571	119770571	LOC122911160
												1	119420571	119070571	119770571	LOC122899847
												1	119420571	119070571	119770571	PSMB9
												1	119420571	119070571	119770571	TAP1
												1	119420571	119070571	119770571	TAP2
												1	119420571	119070571	119770571	LOC122911237
												1	119420571	119070571	119770571	LOC122911203
												1	119420571	119070571	119770571	SYNGAP1
												1	119420571	119070571	119770571	KIFC1
												1	119420571	119070571	119770571	RGL2
												1	119420571	119070571	119770571	WDR46
												1	119420571	119070571	119770571	VPS52
												1	119420571	119070571	119770571	LOC122911139
												1	119420571	119070571	119770571	RXRB
												1	119420571	119070571	119770571	COL11A2
												1	119420571	119070571	119770571	LOC122911007
												1	119420571	119070571	119770571	LOC122911034
												1	119420571	119070571	119770571	LOC122911130
												1	119420571	119070571	119770571	PSMB8
												1	119420571	119070571	119770571	LOC122911197
												1	119420571	119070571	119770571	PHF1
												1	119420571	119070571	119770571	LOC122911212
												1	119573646	119223646	119923646	LOC122910811
												1	119573646	119223646	119923646	PFDN6
												1	119573646	119223646	119923646	B3GALT4
												1	119573646	119223646	119923646	RPS18
												1	119573646	119223646	119923646	RING1
												1	119573646	119223646	119923646	HSD17B8
												1	119573646	119223646	119923646	SLC39A7
												1	119573646	119223646	119923646	LOC122904531
												1	119573646	119223646	119923646	LOC122911143
												1	119573646	119223646	119923646	LOC122898320
												1	119573646	119223646	119923646	LOC122904590
												1	119573646	119223646	119923646	LOC122911086
												1	119573646	119223646	119923646	BRD2
												1	119573646	119223646	119923646	LOC122911149
												1	119573646	119223646	119923646	LOC122911160
												1	119573646	119223646	119923646	LOC122899847
												1	119573646	119223646	119923646	PSMB9
												1	119573646	119223646	119923646	TAP1
												1	119573646	119223646	119923646	TAP2
												1	119573646	119223646	119923646	LOC122911237
												1	119573646	119223646	119923646	LOC122911203
												1	119573646	119223646	119923646	LOC122911252
												1	119573646	119223646	119923646	RGL2
												1	119573646	119223646	119923646	WDR46
												1	119573646	119223646	119923646	VPS52
												1	119573646	119223646	119923646	LOC122911139
												1	119573646	119223646	119923646	RXRB
												1	119573646	119223646	119923646	COL11A2
												1	119573646	119223646	119923646	LOC122911007
												1	119573646	119223646	119923646	LOC122911034
												1	119573646	119223646	119923646	LOC122911130
												1	119573646	119223646	119923646	PSMB8
												1	119573646	119223646	119923646	LOC122911197
												1	119573646	119223646	119923646	LOC122911244
												1	119573646	119223646	119923646	LOC122911212
												1	119573646	119223646	119923646	LOC122904655
												1	119630247	119280247	119980247	RING1
												1	119630247	119280247	119980247	HSD17B8
												1	119630247	119280247	119980247	SLC39A7
												1	119630247	119280247	119980247	LOC122904531
												1	119630247	119280247	119980247	LOC122911143
												1	119630247	119280247	119980247	LOC122898320
												1	119630247	119280247	119980247	LOC122904590
												1	119630247	119280247	119980247	LOC122911086
												1	119630247	119280247	119980247	BRD2
												1	119630247	119280247	119980247	LOC122911149
												1	119630247	119280247	119980247	LOC122911160
												1	119630247	119280247	119980247	LOC122899847
												1	119630247	119280247	119980247	PSMB9
												1	119630247	119280247	119980247	TAP1
												1	119630247	119280247	119980247	TAP2
												1	119630247	119280247	119980247	LOC122911237
												1	119630247	119280247	119980247	LOC122911203
												1	119630247	119280247	119980247	LOC122911252
												1	119630247	119280247	119980247	LOC122904716
												1	119630247	119280247	119980247	LOC122911139
												1	119630247	119280247	119980247	RXRB
												1	119630247	119280247	119980247	COL11A2
												1	119630247	119280247	119980247	LOC122911007
												1	119630247	119280247	119980247	LOC122911034
												1	119630247	119280247	119980247	LOC122911130
												1	119630247	119280247	119980247	PSMB8
												1	119630247	119280247	119980247	LOC122911197
												1	119630247	119280247	119980247	LOC122911244
												1	119630247	119280247	119980247	LOC122911212
												1	119630247	119280247	119980247	LOC122904655
												1	119635508	119285508	119985508	RING1
												1	119635508	119285508	119985508	HSD17B8
												1	119635508	119285508	119985508	SLC39A7
												1	119635508	119285508	119985508	LOC122904531
												1	119635508	119285508	119985508	LOC122911143
												1	119635508	119285508	119985508	LOC122898320
												1	119635508	119285508	119985508	LOC122904590
												1	119635508	119285508	119985508	LOC122911086
												1	119635508	119285508	119985508	BRD2
												1	119635508	119285508	119985508	LOC122911149
												1	119635508	119285508	119985508	LOC122911160
												1	119635508	119285508	119985508	LOC122899847
												1	119635508	119285508	119985508	PSMB9
												1	119635508	119285508	119985508	TAP1
												1	119635508	119285508	119985508	TAP2
												1	119635508	119285508	119985508	LOC122911237
												1	119635508	119285508	119985508	LOC122911203
												1	119635508	119285508	119985508	LOC122911252
												1	119635508	119285508	119985508	LOC122904716
												1	119635508	119285508	119985508	LOC122911139
												1	119635508	119285508	119985508	RXRB
												1	119635508	119285508	119985508	COL11A2
												1	119635508	119285508	119985508	LOC122911007
												1	119635508	119285508	119985508	LOC122911034
												1	119635508	119285508	119985508	LOC122911130
												1	119635508	119285508	119985508	PSMB8
												1	119635508	119285508	119985508	LOC122911197
												1	119635508	119285508	119985508	LOC122911244
												1	119635508	119285508	119985508	LOC122911212
												1	119635508	119285508	119985508	LOC122904655
												1	119636822	119286822	119986822	RING1
												1	119636822	119286822	119986822	HSD17B8
												1	119636822	119286822	119986822	SLC39A7
												1	119636822	119286822	119986822	LOC122904531
												1	119636822	119286822	119986822	LOC122911143
												1	119636822	119286822	119986822	LOC122898320
												1	119636822	119286822	119986822	LOC122904590
												1	119636822	119286822	119986822	LOC122911086
												1	119636822	119286822	119986822	BRD2
												1	119636822	119286822	119986822	LOC122911149
												1	119636822	119286822	119986822	LOC122911160
												1	119636822	119286822	119986822	LOC122899847
												1	119636822	119286822	119986822	PSMB9
												1	119636822	119286822	119986822	TAP1
												1	119636822	119286822	119986822	TAP2
												1	119636822	119286822	119986822	LOC122911237
												1	119636822	119286822	119986822	LOC122911203
												1	119636822	119286822	119986822	LOC122911252
												1	119636822	119286822	119986822	LOC122904716
												1	119636822	119286822	119986822	LOC122911139
												1	119636822	119286822	119986822	RXRB
												1	119636822	119286822	119986822	COL11A2
												1	119636822	119286822	119986822	LOC122911007
												1	119636822	119286822	119986822	LOC122911034
												1	119636822	119286822	119986822	LOC122911130
												1	119636822	119286822	119986822	PSMB8
												1	119636822	119286822	119986822	LOC122911197
												1	119636822	119286822	119986822	LOC122911244
												1	119636822	119286822	119986822	LOC122911212
												1	119636822	119286822	119986822	LOC122904655
												1	119637579	119287579	119987579	RING1
												1	119637579	119287579	119987579	HSD17B8
												1	119637579	119287579	119987579	SLC39A7
												1	119637579	119287579	119987579	LOC122904531
												1	119637579	119287579	119987579	LOC122911143
												1	119637579	119287579	119987579	LOC122898320
												1	119637579	119287579	119987579	LOC122904590
												1	119637579	119287579	119987579	LOC122911086
												1	119637579	119287579	119987579	BRD2
												1	119637579	119287579	119987579	LOC122911149
												1	119637579	119287579	119987579	LOC122911160
												1	119637579	119287579	119987579	LOC122899847
												1	119637579	119287579	119987579	PSMB9
												1	119637579	119287579	119987579	TAP1
												1	119637579	119287579	119987579	TAP2
												1	119637579	119287579	119987579	LOC122911237
												1	119637579	119287579	119987579	LOC122911203
												1	119637579	119287579	119987579	LOC122911252
												1	119637579	119287579	119987579	LOC122904716
												1	119637579	119287579	119987579	LOC122911139
												1	119637579	119287579	119987579	RXRB
												1	119637579	119287579	119987579	COL11A2
												1	119637579	119287579	119987579	LOC122911007
												1	119637579	119287579	119987579	LOC122911034
												1	119637579	119287579	119987579	LOC122911130
												1	119637579	119287579	119987579	PSMB8
												1	119637579	119287579	119987579	LOC122911197
												1	119637579	119287579	119987579	LOC122911244
												1	119637579	119287579	119987579	LOC122911212
												1	119637579	119287579	119987579	LOC122904655
												1	119638174	119288174	119988174	RING1
												1	119638174	119288174	119988174	HSD17B8
												1	119638174	119288174	119988174	SLC39A7
												1	119638174	119288174	119988174	LOC122904531
												1	119638174	119288174	119988174	LOC122911143
												1	119638174	119288174	119988174	LOC122898320
												1	119638174	119288174	119988174	LOC122904590
												1	119638174	119288174	119988174	LOC122911086
												1	119638174	119288174	119988174	BRD2
												1	119638174	119288174	119988174	LOC122911149
												1	119638174	119288174	119988174	LOC122911160
												1	119638174	119288174	119988174	LOC122899847
												1	119638174	119288174	119988174	PSMB9
												1	119638174	119288174	119988174	TAP1
												1	119638174	119288174	119988174	TAP2
												1	119638174	119288174	119988174	LOC122911237
												1	119638174	119288174	119988174	LOC122911203
												1	119638174	119288174	119988174	LOC122911252
												1	119638174	119288174	119988174	LOC122904716
												1	119638174	119288174	119988174	LOC122911139
												1	119638174	119288174	119988174	RXRB
												1	119638174	119288174	119988174	COL11A2
												1	119638174	119288174	119988174	LOC122911007
												1	119638174	119288174	119988174	LOC122911034
												1	119638174	119288174	119988174	LOC122911130
												1	119638174	119288174	119988174	PSMB8
												1	119638174	119288174	119988174	LOC122911197
												1	119638174	119288174	119988174	LOC122911244
												1	119638174	119288174	119988174	LOC122911212
												1	119638174	119288174	119988174	LOC122904655
												1	119639994	119289994	119989994	RING1
												1	119639994	119289994	119989994	HSD17B8
												1	119639994	119289994	119989994	SLC39A7
												1	119639994	119289994	119989994	LOC122904531
												1	119639994	119289994	119989994	LOC122911143
												1	119639994	119289994	119989994	LOC122898320
												1	119639994	119289994	119989994	LOC122904590
												1	119639994	119289994	119989994	LOC122911086
												1	119639994	119289994	119989994	BRD2
												1	119639994	119289994	119989994	LOC122911149
												1	119639994	119289994	119989994	LOC122911160
												1	119639994	119289994	119989994	LOC122899847
												1	119639994	119289994	119989994	PSMB9
												1	119639994	119289994	119989994	TAP1
												1	119639994	119289994	119989994	TAP2
												1	119639994	119289994	119989994	LOC122911237
												1	119639994	119289994	119989994	LOC122911203
												1	119639994	119289994	119989994	LOC122911252
												1	119639994	119289994	119989994	LOC122904716
												1	119639994	119289994	119989994	LOC122911139
												1	119639994	119289994	119989994	RXRB
												1	119639994	119289994	119989994	COL11A2
												1	119639994	119289994	119989994	LOC122911007
												1	119639994	119289994	119989994	LOC122911034
												1	119639994	119289994	119989994	LOC122911130
												1	119639994	119289994	119989994	PSMB8
												1	119639994	119289994	119989994	LOC122911197
												1	119639994	119289994	119989994	LOC122911244
												1	119639994	119289994	119989994	LOC122911212
												1	119639994	119289994	119989994	LOC122904655
												1	119644960	119294960	119994960	RING1
												1	119644960	119294960	119994960	HSD17B8
												1	119644960	119294960	119994960	SLC39A7
												1	119644960	119294960	119994960	LOC122904531
												1	119644960	119294960	119994960	LOC122911143
												1	119644960	119294960	119994960	LOC122898320
												1	119644960	119294960	119994960	LOC122904590
												1	119644960	119294960	119994960	LOC122911086
												1	119644960	119294960	119994960	BRD2
												1	119644960	119294960	119994960	LOC122911149
												1	119644960	119294960	119994960	LOC122911160
												1	119644960	119294960	119994960	LOC122899847
												1	119644960	119294960	119994960	PSMB9
												1	119644960	119294960	119994960	TAP1
												1	119644960	119294960	119994960	TAP2
												1	119644960	119294960	119994960	LOC122911237
												1	119644960	119294960	119994960	LOC122911203
												1	119644960	119294960	119994960	LOC122911252
												1	119644960	119294960	119994960	LOC122904716
												1	119644960	119294960	119994960	RXRB
												1	119644960	119294960	119994960	COL11A2
												1	119644960	119294960	119994960	LOC122911007
												1	119644960	119294960	119994960	LOC122911034
												1	119644960	119294960	119994960	LOC122911130
												1	119644960	119294960	119994960	PSMB8
												1	119644960	119294960	119994960	LOC122911197
												1	119644960	119294960	119994960	LOC122911244
												1	119644960	119294960	119994960	LOC122911259
												1	119644960	119294960	119994960	LOC122911212
												1	119644960	119294960	119994960	LOC122904655
												1	122438555	122088555	122788555	LOC122906524
												1	122438555	122088555	122788555	LOC122911846
												1	122438555	122088555	122788555	LOC122899971
												1	122438555	122088555	122788555	LOC122906578
												1	122438555	122088555	122788555	LOC122911861
												1	122438555	122088555	122788555	LOC122911871
												1	122438555	122088555	122788555	LOC122911883
												1	122438555	122088555	122788555	LOC122899976
												1	122438555	122088555	122788555	LOC122899982
												1	122438555	122088555	122788555	LOC122906759
												1	122438555	122088555	122788555	POU5F1
												1	122438555	122088555	122788555	PSORS1C2
												1	122438555	122088555	122788555	CDSN
												1	122438555	122088555	122788555	C1H6orf15
												1	122438555	122088555	122788555	MUC21
												1	122438555	122088555	122788555	LOC122900002
												1	122438555	122088555	122788555	SFTA2
												1	122438555	122088555	122788555	GTF2H4
												1	122438555	122088555	122788555	LOC122900010
												1	122438555	122088555	122788555	LOC122912014
												1	122438555	122088555	122788555	LOC122911852
												1	122438555	122088555	122788555	LOC122906701
												1	122438555	122088555	122788555	LOC122911891
												1	122438555	122088555	122788555	TCF19
												1	122438555	122088555	122788555	CCHCR1
												1	122438555	122088555	122788555	LOC122906952
												1	122438555	122088555	122788555	VARS2
												1	122438555	122088555	122788555	LOC122912021
												1	122438555	122088555	122788555	LOC122906647
												1	122438555	122088555	122788555	LOC122906816
												1	122438555	122088555	122788555	DDR1
												1	122439976	122089976	122789976	LOC122906524
												1	122439976	122089976	122789976	LOC122911846
												1	122439976	122089976	122789976	LOC122899971
												1	122439976	122089976	122789976	LOC122906578
												1	122439976	122089976	122789976	LOC122911861
												1	122439976	122089976	122789976	LOC122911871
												1	122439976	122089976	122789976	LOC122911883
												1	122439976	122089976	122789976	LOC122899976
												1	122439976	122089976	122789976	LOC122899982
												1	122439976	122089976	122789976	LOC122906759
												1	122439976	122089976	122789976	POU5F1
												1	122439976	122089976	122789976	PSORS1C2
												1	122439976	122089976	122789976	CDSN
												1	122439976	122089976	122789976	C1H6orf15
												1	122439976	122089976	122789976	MUC21
												1	122439976	122089976	122789976	LOC122900002
												1	122439976	122089976	122789976	SFTA2
												1	122439976	122089976	122789976	GTF2H4
												1	122439976	122089976	122789976	LOC122900010
												1	122439976	122089976	122789976	LOC122912014
												1	122439976	122089976	122789976	LOC122911852
												1	122439976	122089976	122789976	LOC122906701
												1	122439976	122089976	122789976	LOC122911891
												1	122439976	122089976	122789976	TCF19
												1	122439976	122089976	122789976	CCHCR1
												1	122439976	122089976	122789976	LOC122906952
												1	122439976	122089976	122789976	VARS2
												1	122439976	122089976	122789976	LOC122912021
												1	122439976	122089976	122789976	LOC122906647
												1	122439976	122089976	122789976	LOC122906816
												1	122439976	122089976	122789976	DDR1
												1	126898362	126548362	127248362	LOC122898264
												1	126898362	126548362	127248362	LOC122912404
												1	126898362	126548362	127248362	FAM50B
												1	126898362	126548362	127248362	PSMG4
												1	126898362	126548362	127248362	PXDC1
												1	126898362	126548362	127248362	SLC22A23
												1	139006994	138656994	139356994	LOC122898317
												1	139006994	138656994	139356994	LOC122908492
												1	139006994	138656994	139356994	LOC122897154
												1	139006994	138656994	139356994	LOC122912934
												1	139006994	138656994	139356994	GMPR
												1	139006994	138656994	139356994	ATXN1
												1	139053744	138703744	139403744	LOC122898317
												1	139053744	138703744	139403744	LOC122908492
												1	139053744	138703744	139403744	LOC122897154
												1	139053744	138703744	139403744	LOC122912934
												1	139053744	138703744	139403744	GMPR
												1	139053744	138703744	139403744	ATXN1
												1	139355057	139005057	139705057	LOC122908492
												1	139355057	139005057	139705057	LOC122897154
												1	139355057	139005057	139705057	LOC122912966
												1	139355057	139005057	139705057	STMND1
												1	139355057	139005057	139705057	RBM24
												1	139355057	139005057	139705057	ATXN1
												1	140081196	139731196	140431196	LOC122897020
												1	140081196	139731196	140431196	LOC122894389
												1	140081196	139731196	140431196	LOC122897379
												1	140081196	139731196	140431196	FAM8A1
												1	140081196	139731196	140431196	LOC122895293
												1	140081196	139731196	140431196	LOC122913007
												1	140081196	139731196	140431196	LOC122895767
												1	140081196	139731196	140431196	NHLRC1
												1	140081196	139731196	140431196	CAP2
												1	140081196	139731196	140431196	NUP153
												1	140081196	139731196	140431196	KIF13A
												1	140081196	139731196	140431196	TPMT
												1	140081196	139731196	140431196	KDM1B
												1	175163605	174813605	175513605	LOC122898332
												1	175163605	174813605	175513605	LOC122917327
												1	175163605	174813605	175513605	PRR16
												1	175164563	174814563	175514563	LOC122898332
												1	175164563	174814563	175514563	LOC122917327
												1	175164563	174814563	175514563	PRR16
												1	175171018	174821018	175521018	LOC122898332
												1	175171018	174821018	175521018	LOC122917327
												1	175171018	174821018	175521018	PRR16
												1	175200232	174850232	175550232	LOC122898332
												1	175200232	174850232	175550232	LOC122917327
												1	175200232	174850232	175550232	PRR16
												1	175203218	174853218	175553218	LOC122898332
												1	175203218	174853218	175553218	LOC122917327
												1	175203218	174853218	175553218	PRR16
												1	175205435	174855435	175555435	LOC122898332
												1	175205435	174855435	175555435	LOC122917327
												1	175205435	174855435	175555435	PRR16
												1	175216587	174866587	175566587	LOC122898332
												1	175216587	174866587	175566587	LOC122917327
												1	175216587	174866587	175566587	PRR16
												1	175216946	174866946	175566946	LOC122898332
												1	175216946	174866946	175566946	LOC122917327
												1	175216946	174866946	175566946	PRR16
												1	175418699	175068699	175768699	LOC122916294
												1	175418699	175068699	175768699	PRR16
												1	175822574	175472574	176172574	LOC122900846
												1	175822574	175472574	176172574	LOC122916294
												1	175822574	175472574	176172574	PRR16
												1	175907271	175557271	176257271	LOC122900846
												1	175907271	175557271	176257271	LOC122916294
												1	182120551	181770551	182470551	TEX43
												1	182120551	181770551	182470551	LOC122898306
												1	182120551	181770551	182470551	LOC122897834
												1	182120551	181770551	182470551	PHAX
												1	182120551	181770551	182470551	DDX41
												1	182120551	181770551	182470551	FAM193B
												1	182120551	181770551	182470551	LOC122916740
												1	182120551	181770551	182470551	ALDH7A1
												1	182120551	181770551	182470551	MCC
												1	182120551	181770551	182470551	DCP2
												1	182125520	181775520	182475520	TEX43
												1	182125520	181775520	182475520	LOC122898306
												1	182125520	181775520	182475520	LOC122897834
												1	182125520	181775520	182475520	PHAX
												1	182125520	181775520	182475520	DDX41
												1	182125520	181775520	182475520	FAM193B
												1	182125520	181775520	182475520	LOC122916740
												1	182125520	181775520	182475520	ALDH7A1
												1	182125520	181775520	182475520	MCC
												1	182125520	181775520	182475520	DCP2
												1	182516492	182166492	182866492	LOC122898306
												1	182516492	182166492	182866492	LOC122897834
												1	182516492	182166492	182866492	LOC122900921
												1	182516492	182166492	182866492	LOC122916831
												1	182516492	182166492	182866492	LOC122916740
												1	182516492	182166492	182866492	REEP5
												1	182516492	182166492	182866492	SRP19
												1	182516492	182166492	182866492	MCC
												1	182516492	182166492	182866492	APC
												1	182516492	182166492	182866492	DCP2
												1	198889182	198539182	199239182	LOC122918811
												1	198889182	198539182	199239182	SLF1
												1	198889182	198539182	199239182	KIAA0825
												1	198889182	198539182	199239182	FAM172A
												1	223587374	223237374	223937374	SREK1IP1
												1	223587374	223237374	223937374	SHISAL2B
												1	223587374	223237374	223937374	LOC122919294
												1	223587374	223237374	223937374	LOC122889096
												1	223587374	223237374	223937374	HTR1A
												1	223587374	223237374	223937374	CWC27
												1	223587374	223237374	223937374	RNF180
												1	224132727	223782727	224482727	HTR1A
												1	261937194	261587194	262287194	LOC122901925
												1	262134473	261784473	262484473	LOC122901925
												1	262134473	261784473	262484473	LOC122892437
												1	262214062	261864062	262564062	LOC122901925
												1	262214062	261864062	262564062	LOC122892437
												1	262521376	262171376	262871376	LOC122901925
												1	262521376	262171376	262871376	LOC122892437
												1	262521376	262171376	262871376	LOC122901936
												1	262679466	262329466	263029466	LOC122892437
												1	262679466	262329466	263029466	LOC122901936
												1	262679466	262329466	263029466	LOC122896982
												1	266720729	266370729	267070729	FABP6
												1	266720729	266370729	267070729	CCNJL
												1	266720729	266370729	267070729	PWWP2A
												1	266720729	266370729	267070729	ADRA1B
												1	266720729	266370729	267070729	TTC1
												1	266895681	266545681	267245681	LOC122897447
												1	266895681	266545681	267245681	PWWP2A
												1	266895681	266545681	267245681	ADRA1B
												1	266895681	266545681	267245681	IL12B
												1	266895681	266545681	267245681	UBLCP1
												1	266895681	266545681	267245681	TTC1
												1	266895681	266545681	267245681	LOC122892483
												1	270084251	269734251	270434251	LOC122892680
												1	270084251	269734251	270434251	SGCD
												1	271413812	271063812	271763812	HAND1
												1	271413812	271063812	271763812	LOC122893676
												1	271413812	271063812	271763812	LOC122892970
												1	271413812	271063812	271763812	CNOT8
												1	271413812	271063812	271763812	FAXDC2
												1	271413812	271063812	271763812	LOC122893661
												1	271413812	271063812	271763812	SAP30L
												1	271413812	271063812	271763812	MFAP3
												1	271413812	271063812	271763812	GEMIN5
												1	271413812	271063812	271763812	LARP1
												1	271413812	271063812	271763812	GALNT10
												1	284745043	284395043	285095043	LOC122893821
												1	284745043	284395043	285095043	LOC122893904
												1	284745043	284395043	285095043	LOC122897217
												1	284745043	284395043	285095043	LOC122894711
												1	284745043	284395043	285095043	RPL37
[truncated: 2,269 more rows]

## Sheet: S1b (Immune Response_Black)
	Top 5% Fst				Top 5% log2(θπ ratio)				XP-EHH: -log(p-value)>2			SNPs detected as candidate selection signatures by at least two methods and the genes annotated from the candidate selection signatures
Chromosome	SNP position	Fst		Chromosome	SNP position	log2(θπ ratio)		Chromosome	SNP position	-log(p-value)		Chromosome	SNP position	Start	End	Genes
8	98284517	11.9162		8	95575506	2.30933		8	113549883	6.70012		1	57793689	57443689	58143689	LOC122898924
8	98327983	9.66078		7	40320092	2.28828		8	113629020	6.48384		1	57793689	57443689	58143689	LOC122898258
2	189150031	9.54607		8	113397602	2.28828		8	113597004	6.13758		1	57793689	57443689	58143689	LOC122905873
8	114475276	9.32469		12	61370018	2.27462		8	113604315	6.13758		1	57793689	57443689	58143689	UTRN
8	114477591	9.32469		8	113415155	2.25919		8	113415155	6.13673		1	80437132	80087132	80787132	LOC122898286
8	114485596	9.32469		8	113420139	2.25919		8	113420139	6.13673		1	80437132	80087132	80787132	LOC122899319
8	114496370	9.32469		8	113862491	2.25919		8	113459801	6.1053		1	80437132	80087132	80787132	LOC122900675
1	82202230	9.28422		8	113871185	2.25919		8	113397602	5.8687		1	80437132	80087132	80787132	LOC122899316
8	98305169	9.15818		12	60159916	2.25196		8	113709879	5.86596		1	80437132	80087132	80787132	MAN1A1
8	98327599	9.15818		12	115702177	2.22404		8	113696925	5.72711		1	82202230	81852230	82552230	LOC122899322
9	43897125	8.73232		12	64805821	2.22404		8	113412285	5.65282		1	82202230	81852230	82552230	LOC122897669
8	98256515	8.59707		12	62905993	2.2011		8	113674139	5.22209		1	82202230	81852230	82552230	LOC122907206
8	100431887	8.59707		1	270084251	2.18238		8	113809195	5.04457		1	82202230	81852230	82552230	NUS1
8	98131563	7.91668		12	115126579	2.18238		8	113824923	4.99733		1	82202230	81852230	82552230	LOC122899330
8	98992697	7.91668		12	60617015	2.18238		8	113830502	4.99733		1	82202230	81852230	82552230	DCBLD1
8	99014052	7.91668		12	61870897	2.18238		8	113145089	4.84532		1	82202230	81852230	82552230	GOPC
8	99133122	7.91668		12	64572738	2.18238		8	113932955	4.82771		1	82202230	81852230	82552230	ROS1
8	99513317	7.91668		12	65489043	2.18238		8	113946995	4.81742		1	82202230	81852230	82552230	SLC35F1
3	149344738	7.75833		8	100363544	2.18238		8	113862491	4.81164		1	261937194	261587194	262287194	LOC122901925
10	36166128	7.75833		12	62939991	2.1676		8	113865464	4.81164		1	262134473	261784473	262484473	LOC122901925
10	39236483	7.75833		12	63136341	2.1676		8	113867653	4.81164		1	262134473	261784473	262484473	LOC122892437
8	92594088	7.6109		12	64650912	2.1676		8	113871185	4.81164		1	262214062	261864062	262564062	LOC122901925
8	106296408	7.59761		12	61340192	2.15048		8	114438403	4.72776		1	262214062	261864062	262564062	LOC122892437
8	98328256	7.40674		1	268929179	2.13366		8	113856051	4.66094		1	262452616	262102616	262802616	LOC122901925
8	106315088	7.40674		1	270362533	2.13366		8	114753990	4.65521		1	262452616	262102616	262802616	LOC122892437
8	98334106	7.32315		11	199830534	2.13366		8	113078671	4.62583		1	262452616	262102616	262802616	LOC122901936
8	106304099	7.32315		12	60794928	2.13366		8	113730057	4.6093		1	262679466	262329466	263029466	LOC122892437
8	106320533	7.32315		12	60797587	2.13366		8	112877110	4.59917		1	262679466	262329466	263029466	LOC122901936
8	106320856	7.32315		12	60800443	2.13366		8	114716656	4.51554		1	262679466	262329466	263029466	LOC122896982
8	106330068	7.32315		12	61280386	2.13366		7	128869282	4.4641		1	268929179	268579179	269279179	THG1L
8	106330183	7.32315		12	61294723	2.13366		8	112817006	4.42473		1	268929179	268579179	269279179	LOC122898248
8	106335859	7.32315		12	61367605	2.13366		8	114475276	4.3138		1	268929179	268579179	269279179	FAM71B
3	154416116	7.19448		12	61378629	2.13366		8	114477591	4.3138		1	268929179	268579179	269279179	MED7
2	189692775	7.04723		12	61605390	2.13366		8	114485596	4.3138		1	268929179	268579179	269279179	LSM11
2	198607965	7.04723		12	61605634	2.13366		8	114496370	4.3138		1	268929179	268579179	269279179	SOX30
4	206157174	7.04723		12	62881027	2.13366		8	108541133	4.31366		1	268929179	268579179	269279179	ADAM19
1	297239369	6.97363		12	62917172	2.13366		8	108593068	4.30445		1	268929179	268579179	269279179	NIPAL4
1	297399306	6.97363		12	64807216	2.13366		8	113051967	4.26421		1	268929179	268579179	269279179	FNDC9
1	298561485	6.97226		12	67467172	2.13366		8	114906342	4.22797		1	268929179	268579179	269279179	ITK
8	99002473	6.88089		12	67470475	2.13366		7	169126659	4.08262		1	268929179	268579179	269279179	HAVCR1
12	62905993	6.81475		12	67472197	2.13366		8	100431887	3.90217		1	268929179	268579179	269279179	TIMD4
9	43746656	6.7633		12	67474263	2.13366		8	107773126	3.88226		1	268929179	268579179	269279179	CYFIP2
9	43749446	6.7633		13	21441944	2.13366		8	100363544	3.8643		1	268929179	268579179	269279179	HAVCR2
1	299021787	6.72079		13	7716375	2.13366		8	108416397	3.78606		1	269087053	268737053	269437053	LOC122898248
1	299031605	6.72079		8	106822804	2.13366		8	114055393	3.78501		1	269087053	268737053	269437053	FAM71B
1	299037236	6.72079		8	113865464	2.09996		8	114058288	3.78501		1	269087053	268737053	269437053	MED7
1	299038798	6.72079		8	113867653	2.09996		8	114058951	3.78501		1	269087053	268737053	269437053	ADAM19
1	299039049	6.72079		1	269087053	2.09087		8	115264693	3.75874		1	269087053	268737053	269437053	NIPAL4
1	299064837	6.72079		1	261937194	2.0772		8	115253579	3.74058		1	269087053	268737053	269437053	FNDC9
12	65489043	6.70488		1	262134473	2.0772		8	114357610	3.72602		1	269087053	268737053	269437053	ITK
8	95575506	6.65707		1	262214062	2.0772		8	114363341	3.72602		1	269087053	268737053	269437053	HAVCR1
13	149322606	6.64585		1	262679466	2.0772		8	96965417	3.7236		1	269087053	268737053	269437053	TIMD4
8	106290639	6.6212		11	131860188	2.0772		8	96388865	3.71592		1	269087053	268737053	269437053	CYFIP2
8	106690448	6.59457		11	182473928	2.0772		8	115252099	3.70021		1	269087053	268737053	269437053	HAVCR2
12	64572738	6.55873		12	68129014	2.0772		8	100330067	3.64911		1	269087053	268737053	269437053	SGCD
8	141262579	6.53985		5	164466806	2.0772		8	100331153	3.64815		1	270084251	269734251	270434251	LOC122892680
12	63136341	6.3426		12	60767786	2.0491		8	115444032	3.61102		1	270084251	269734251	270434251	SGCD
12	64650912	6.3426		8	96388865	2.0491		8	115067555	3.60784		1	270362533	270012533	270712533	LOC122892680
3	78577928	6.1859		3	34353428	2.0212		8	115508535	3.60565		1	270362533	270012533	270712533	LOC122892827
12	61340192	6.17306		12	62923007	2.0156		8	95575506	3.60066		1	270362533	270012533	270712533	LOC122902041
11	199830534	6.12451		8	96528149	2.0156		8	114628540	3.59847		1	270362533	270012533	270712533	SGCD
12	60794928	6.12451		12	65372651	2.0121		8	112711932	3.561		1	286203078	285853078	286553078	LOC122895062
12	62881027	6.12451		12	65379332	2.0121		8	100349356	3.55186		1	286203078	285853078	286553078	C9
12	62917172	6.12451		12	65381332	2.0121		8	112618980	3.51751		1	286203078	285853078	286553078	LOC122894972
12	64807216	6.12451		3	34326483	2.0121		8	112624188	3.51751		1	286203078	285853078	286553078	OSMR
12	61370018	6.09721		3	34347543	2.0121		8	114632820	3.48625		1	286203078	285853078	286553078	LOC122895078
8	116466468	6.02973		3	34350566	2.0121		8	114221381	3.48326		1	286203078	285853078	286553078	DAB2
9	40894826	6.00832		6	206975583	2.0121		8	115078491	3.47578		1	286203078	285853078	286553078	FYB1
9	46468720	5.92645		8	109378950	2.0121		8	96528149	3.43315		1	286203078	285853078	286553078	LOC122895089
9	46518589	5.92645		8	113459801	2.0121		8	107784328	3.41062		1	286203078	285853078	286553078	RICTOR
9	46524748	5.92645		8	113709879	2.0121		8	114680084	3.39168		1	286310524	285960524	286660524	LOC122895062
8	74275399	5.86884		8	114906342	2.0121		7	128990278	3.33884		1	286310524	285960524	286660524	C9
8	74285727	5.86884		8	127349102	2.0121		7	169135976	3.33436		1	286310524	285960524	286660524	LOC122894972
8	74308667	5.86884		12	61366130	1.98166		8	107658406	3.31728		1	286310524	285960524	286660524	OSMR
8	74330069	5.86884		11	8612852	1.97894		8	112889519	3.29977		1	286310524	285960524	286660524	LOC122895078
8	74334013	5.86884		1	262452616	1.93727		8	112704394	3.2979		1	286310524	285960524	286660524	FYB1
7	127125682	5.85952		11	181642282	1.93727		8	99660064	3.2716		1	286310524	285960524	286660524	LOC122895089
7	127135588	5.85952		11	181694128	1.93727		8	96920015	3.27144		1	286310524	285960524	286660524	LIFR
7	40320092	5.84909		11	181721293	1.93727		8	108620952	3.26364		1	286310524	285960524	286660524	RICTOR
8	113397602	5.84909		11	181721707	1.93727		8	115134440	3.25641		1	286414028	286064028	286764028	LOC122895062
7	128884938	5.78965		11	181729411	1.93727		8	112680705	3.25575		1	286414028	286064028	286764028	LOC122896854
8	116491848	5.77284		11	181777189	1.93727		8	108299881	3.24934		1	286414028	286064028	286764028	OSMR
8	89377545	5.72305		11	181990279	1.93727		8	107748748	3.24417		1	286414028	286064028	286764028	LOC122895078
8	130137342	5.70248		11	182000984	1.93727		8	114662465	3.18164		1	286414028	286064028	286764028	FYB1
1	303719645	5.70218		11	182080211	1.93727		8	112256746	3.17496		1	286414028	286064028	286764028	LOC122895089
13	25315633	5.70218		11	200144524	1.93727		7	169150330	3.17433		1	286414028	286064028	286764028	LIFR
9	20269786	5.69537		12	115769862	1.93727		5	156658703	3.13932		1	286414028	286064028	286764028	EGFLAM
1	290093128	5.67197		12	115774051	1.93727		8	112257859	3.13596		1	286414028	286064028	286764028	RICTOR
1	294015665	5.67197		2	198035744	1.93727		8	96785356	3.12188		1	295312876	294962876	295662876	LOC122895786
1	294139571	5.67197		3	127706330	1.93727		6	6834661	3.114		1	295312876	294962876	295662876	LOC122895205
3	4077282	5.67197		3	127706637	1.93727		8	112649277	3.10372		1	295318064	294968064	295668064	LOC122895786
3	143432998	5.67197		3	127710526	1.93727		5	156735356	3.09505		1	295318064	294968064	295668064	LOC122895205
4	214206870	5.67197		3	232608784	1.93727		8	96788899	3.08845		1	295399739	295049739	295749739	LOC122895786
10	39233343	5.67197		3	232624758	1.93727		7	129019613	3.08563		1	295399739	295049739	295749739	LOC122895205
10	39238227	5.67197		3	232832067	1.93727		11	3711981	3.07286		1	295401162	295051162	295751162	LOC122895786
14	29973451	5.67197		3	233451456	1.93727		11	3776547	3.0648		1	295401162	295051162	295751162	LOC122895205
3	54604493	5.65393		3	72288070	1.93727		3	41383516	3.06349		1	297239369	296889369	297589369	LOC122902319
8	98063862	5.64455		3	72315217	1.93727		8	97199445	3.05881		1	297239369	296889369	297589369	LOC122896860
12	8028312	5.64455		6	209124221	1.93727		8	97200737	3.05881		1	297239369	296889369	297589369	LOC122897244
8	99423712	5.5931		6	209133712	1.93727		8	96669428	3.04883		1	297399306	297049306	297749306	LOC122896860
8	99481510	5.5931		6	209157397	1.93727		7	128884938	3.04812		1	297399306	297049306	297749306	LOC122897244
9	45255472	5.58963		6	211814511	1.93727		7	128885547	3.04812		1	297399306	297049306	297749306	LOC122895787
9	45280326	5.58963		6	211830061	1.93727		9	40894826	3.03767		1	298245018	297895018	298595018	LOC122895369
12	68129014	5.55009		7	12730633	1.93727		8	112464678	3.02154		1	298245018	297895018	298595018	LOC122897293
9	51707322	5.53118		8	107159103	1.93727		8	115218080	3.02121		1	298245018	297895018	298595018	LOC122895438
9	51905539	5.52684		8	112618980	1.93727		8	97027589	3.01386		1	298245018	297895018	298595018	LOC122902327
6	195718472	5.50155		8	112624188	1.93727		8	107364641	3.00588		1	298245018	297895018	298595018	LOC122895517
14	33424859	5.50155		8	112649277	1.93727		7	168846280	2.98652		1	298245018	297895018	298595018	LOC122895588
12	60159916	5.47894		8	122801127	1.93727		7	169024142	2.97205		1	298245018	297895018	298595018	LOC122902332
1	71832964	5.45479		8	122814169	1.93727		8	115199810	2.97153		1	302787661	302437661	303137661	LOC122898283
8	99660064	5.45228		11	128898731	1.89523		8	108649055	2.964		1	302787661	302437661	303137661	LOC122895840
8	127186700	5.45228		8	97199445	1.87918		10	42173922	2.96298		1	302787661	302437661	303137661	LOC122902365
8	127189455	5.45228		10	40830818	1.85126		8	112993939	2.95722		1	302787661	302437661	303137661	LOC122902359
8	127225929	5.45228		10	71753400	1.85126		7	169079932	2.9486		1	306308831	305958831	306658831	DNAH5
9	49278541	5.45228		11	108238854	1.85126		7	169080616	2.9486		2	4556105	4206105	4906105	KLHL21
9	49559081	5.4242		11	119707990	1.85126		8	99584540	2.9421		2	4556105	4206105	4906105	PHF13
11	197412708	5.4242		11	119718936	1.85126		8	99585076	2.9421		2	4556105	4206105	4906105	LOC122901523
9	46563524	5.37327		11	119730674	1.85126		7	169203673	2.92541		2	4556105	4206105	4906105	THAP3
8	113862491	5.34509		11	121654711	1.85126		7	169205083	2.92541		2	4556105	4206105	4906105	DNAJC11
8	113871185	5.34509		11	126586442	1.85126		8	99689244	2.92214		2	4556105	4206105	4906105	CAMTA1
7	127296402	5.32528		11	126647461	1.85126		8	96174628	2.92058		2	6115879	5765879	6465879	SLC45A1
8	106736309	5.30383		11	126655833	1.85126		8	96922423	2.91588		2	6115879	5765879	6465879	LOC122899065
7	35346012	5.28752		11	127130808	1.85126		7	168895340	2.90708		2	6115879	5765879	6465879	ENO1
1	298573192	5.27878		11	128864152	1.85126		8	113007675	2.88758		2	6115879	5765879	6465879	CA6
1	298579201	5.27878		11	128923793	1.85126		8	113014828	2.88758		2	6115879	5765879	6465879	GPR157
8	113415155	5.21004		11	128953756	1.85126		7	128993602	2.88515		2	6115879	5765879	6465879	RERE
8	113420139	5.21004		11	129323784	1.85126		8	95690399	2.87979		2	6115879	5765879	6465879	LOC122899418
7	127224234	5.20579		11	13174571	1.85126		8	97175045	2.87708		2	8975438	8625438	9325438	C2H1orf167
7	128726517	5.20579		11	133407949	1.85126		8	115707805	2.86696		2	8975438	8625438	9325438	NPPA
8	127410870	5.20241		11	133419111	1.85126		7	128859436	2.86228		2	8975438	8625438	9325438	NPPB
8	74222680	5.18933		11	13592969	1.85126		8	97084607	2.85215		2	8975438	8625438	9325438	LOC122899072
8	130129918	5.14828		11	13849018	1.85126		7	169100871	2.84813		2	8975438	8625438	9325438	LOC122901480
12	115702177	5.1449		11	199823468	1.85126		4	29708730	2.84097		2	8975438	8625438	9325438	LOC122901499
8	142025580	5.10833		11	200852647	1.85126		8	112389491	2.82297		2	8975438	8625438	9325438	LOC122899470
8	123363281	5.08158		11	204508033	1.85126		7	168890004	2.82051		2	8975438	8625438	9325438	CLCN6
8	100706976	5.03753		11	209319323	1.85126		8	96694107	2.81034		2	8975438	8625438	9325438	KIAA2013
9	46360441	5.02861		12	117319467	1.85126		8	96588628	2.78681		2	8975438	8625438	9325438	MFN2
9	46570366	5.02861		2	17810916	1.85126		8	107212647	2.78225		2	8975438	8625438	9325438	LOC122899465
9	46571353	5.02861		2	190155392	1.85126		8	96848664	2.76247		2	8975438	8625438	9325438	TNFRSF1B
9	46802199	5.02861		2	190280359	1.85126		8	106822804	2.76168		2	8975438	8625438	9325438	MTHFR
12	64805821	5.0035		2	190441794	1.85126		6	6636540	2.75986		2	8975438	8625438	9325438	PLOD1
8	141260217	4.99665		2	190488709	1.85126		8	107621427	2.75173		2	8975438	8625438	9325438	TNFRSF8
1	3806677	4.9938		2	190527607	1.85126		8	107223817	2.74345		2	8975438	8625438	9325438	VPS13D
2	28925586	4.9938		2	191326265	1.85126		8	107586693	2.74272		2	8975438	8625438	9325438	DHRS3
2	186285984	4.9938		2	191772562	1.85126		8	107217530	2.74055		2	17553695	17203695	17903695	LOC122901533
2	186289275	4.9938		2	194826673	1.85126		8	142025580	2.73945		2	17553695	17203695	17903695	ID3
10	35956250	4.9938		3	100266190	1.85126		7	128863296	2.73691		2	17553695	17203695	17903695	LOC122899085
10	38046982	4.9938		3	131272965	1.85126		7	169229894	2.73354		2	17553695	17203695	17903695	LOC122901462
1	3643607	4.97494		3	19960430	1.85126		8	97090212	2.7306		2	17553695	17203695	17903695	LYPLA2
1	201477705	4.97494		4	201270675	1.85126		8	95975774	2.72959		2	17553695	17203695	17903695	GALE
2	8975438	4.97494		5	150259115	1.85126		8	96020133	2.72959		2	17553695	17203695	17903695	HMGCL
2	190767238	4.97494		6	16370398	1.85126		1	297399306	2.72152		2	17553695	17203695	17903695	FUCA1
4	206158110	4.97494		6	209592414	1.85126		8	115711507	2.71953		2	17553695	17203695	17903695	CNR2
4	206170890	4.97494		7	130266175	1.85126		8	99702059	2.70973		2	17553695	17203695	17903695	PNRC2
4	206196829	4.97494		8	107816902	1.85126		3	139327745	2.70404		2	17553695	17203695	17903695	LOC122901437
4	225468848	4.97494		8	113051967	1.85126		8	100502756	2.6996		2	17553695	17203695	17903695	LOC122901650
10	37919036	4.97494		8	135112253	1.85126		8	95425198	2.69822		2	17553695	17203695	17903695	LOC122899087
10	37921901	4.97494		12	61562515	1.848		8	107653315	2.68606		2	17553695	17203695	17903695	ZNF436
9	37758614	4.96099		11	128395737	1.84562		13	28135498	2.68495		2	17553695	17203695	17903695	TCEA3
9	91592955	4.96032		4	188656913	1.84562		13	28136815	2.68495		2	17553695	17203695	17903695	ASAP3
8	127079113	4.94225		8	98327983	1.81501		3	41724621	2.68256		2	17553695	17203695	17903695	E2F2
8	127151640	4.94225		11	186460191	1.81173		8	107816902	2.68215		2	17553695	17203695	17903695	RPL11
8	127204940	4.92771		11	119593837	1.79837		8	107644008	2.67946		2	17553695	17203695	17903695	ELOA
8	108335783	4.92661		11	119736685	1.79837		6	6492630	2.67811		2	17553695	17203695	17903695	PITHD1
8	108346862	4.92661		11	131321302	1.79837		8	99727773	2.67248		2	17553695	17203695	17903695	SRSF10
2	64471450	4.91006		11	182469323	1.79837		8	99729448	2.67248		2	17553695	17203695	17903695	MYOM3
8	125708431	4.88483		8	107773126	1.79837		8	99729762	2.67248		2	17553695	17203695	17903695	IL22RA1
8	141351666	4.88483		8	108541133	1.79194		8	92232249	2.66973		2	17553695	17203695	17903695	IFNLR1
9	52310193	4.88483		8	113549883	1.78806		7	129099931	2.66089		2	17810916	17460916	18160916	LOC122901462
8	103911194	4.86242		1	298854852	1.78526		8	95927310	2.65761		2	17810916	17460916	18160916	LYPLA2
7	33569567	4.83422		1	298856817	1.78526		6	6850337	2.65268		2	17810916	17460916	18160916	GALE
7	33573209	4.83422		11	181777356	1.78526		8	106919494	2.6518		2	17810916	17460916	18160916	HMGCL
7	33573768	4.83422		1	286203078	1.75223		6	195849109	2.64838		2	17810916	17460916	18160916	FUCA1
7	33589584	4.83422		1	286310524	1.75223		8	95318231	2.6343		2	17810916	17460916	18160916	CNR2
7	33598935	4.83422		1	286414028	1.75223		8	96886635	2.63299		2	17810916	17460916	18160916	PNRC2
7	33599498	4.83422		10	39602588	1.75223		8	97468556	2.63004		2	17810916	17460916	18160916	LOC122901437
9	49267764	4.8158		11	107429692	1.75223		7	129103172	2.62501		2	17810916	17460916	18160916	LOC122901650
9	49343982	4.8158		11	107882177	1.75223		8	108335783	2.62476		2	17810916	17460916	18160916	LOC122899087
9	49888419	4.8158		11	108164845	1.75223		8	108346862	2.62476		2	17810916	17460916	18160916	ELOA
9	49927007	4.8158		11	108644601	1.75223		8	92213342	2.61615		2	17810916	17460916	18160916	PITHD1
7	934659	4.81557		11	108760051	1.75223		8	100689634	2.60401		2	17810916	17460916	18160916	SRSF10
8	113709879	4.80281		11	108760484	1.75223		7	169233498	2.59115		2	17810916	17460916	18160916	MYOM3
8	93962848	4.79101		11	108761173	1.75223		7	169020941	2.58627		2	17810916	17460916	18160916	IL22RA1
8	113865464	4.77938		11	108797059	1.75223		7	169022433	2.58627		2	17810916	17460916	18160916	IFNLR1
8	113867653	4.77938		11	108832317	1.75223		2	219050374	2.58577		2	17810916	17460916	18160916	GRHL3
3	101380600	4.7587		11	108843571	1.75223		8	112412523	2.58021		2	17810916	17460916	18160916	NIPAL3
9	50092270	4.74902		11	108915894	1.75223		7	169295518	2.5748		2	17810916	17460916	18160916	LOC122899579
9	50104205	4.74902		11	109012952	1.75223		6	4921057	2.57458		2	17810916	17460916	18160916	STPG1
9	50276958	4.74902		11	118762552	1.75223		6	4922513	2.57458		2	17810916	17460916	18160916	RCAN3
9	50292252	4.74902		11	118960351	1.75223		8	107209560	2.56807		2	198035744	197685744	198385744	LOC122899260
8	83668121	4.70791		11	118977328	1.75223		8	92191638	2.56636		2	198035744	197685744	198385744	OPN4
8	73874001	4.70264		11	119185773	1.75223		1	295312317	2.55904		2	198035744	197685744	198385744	LOC122900859
8	73876007	4.70264		11	119191224	1.75223		8	100320006	2.55065		2	198035744	197685744	198385744	ADIRF
8	73927178	4.70264		11	119259568	1.75223		8	100082613	2.54959		2	198035744	197685744	198385744	LOC122899261
8	74041402	4.70264		11	119266112	1.75223		8	100084560	2.54959		2	198035744	197685744	198385744	MMRN2
8	74085692	4.70264		11	119357007	1.75223		7	168966829	2.54851		2	198035744	197685744	198385744	SNCG
8	74129235	4.70264		11	119419256	1.75223		8	106313341	2.54845		2	198035744	197685744	198385744	GLUD1
8	74163722	4.70264		11	119574010	1.75223		8	99908562	2.54814		2	198035744	197685744	198385744	WAPL
8	74211108	4.70264		11	119588597	1.75223		5	31511422	2.5399		2	198035744	197685744	198385744	LDB3
3	135224493	4.69471		11	119593569	1.75223		3	52156762	2.5381		2	198035744	197685744	198385744	FAM25A
14	31936730	4.69471		11	119609609	1.75223		3	52157419	2.5381		2	198035744	197685744	198385744	SHLD2
14	31940615	4.69471		11	119610262	1.75223		8	100078774	2.53596		2	198035744	197685744	198385744	GRID1
14	31941415	4.69471		11	119611486	1.75223		8	115890304	2.53096		2	198035744	197685744	198385744	BMPR1A
14	32819908	4.69471		11	119623208	1.75223		8	97712619	2.52883		2	203335796	202985796	203685796	LOC122900904
14	32936100	4.69471		11	119624631	1.75223		8	97716089	2.52883		2	203335796	202985796	203685796	RASGEF1A
8	85301855	4.67196		11	119624903	1.75223		8	97717209	2.52883		2	203335796	202985796	203685796	LOC122900903
8	92191638	4.67196		11	119726325	1.75223		7	169301435	2.51697		2	203335796	202985796	203685796	RET
8	92232249	4.67196		11	119746873	1.75223		8	107159103	2.51297		2	203335796	202985796	203685796	BMS1
9	33650088	4.67079		11	119757321	1.75223		10	41631251	2.50494		2	203335796	202985796	203685796	LOC122900896
8	98072147	4.63597		11	119763980	1.75223		8	100281133	2.501		2	203335796	202985796	203685796	LOC122900909
9	45132343	4.61913		11	120064686	1.75223		1	295399739	2.49755		2	203335796	202985796	203685796	SLC16A12
12	115769862	4.60952		11	120138904	1.75223		1	295401162	2.49755		2	203335796	202985796	203685796	LOC122900902
12	115774051	4.60952		11	120212841	1.75223		8	127002609	2.49427		2	203335796	202985796	203685796	CSGALNACT2
9	46882463	4.59457		11	120294358	1.75223		7	169306144	2.49188		2	203335796	202985796	203685796	IFIT5
9	44443671	4.58545		11	120349898	1.75223		7	128797271	2.48893		2	218780103	218430103	219130103	LOC122901418
9	46472817	4.574		11	120412928	1.75223		7	128798660	2.48893		2	218780103	218430103	219130103	LOC122899004
8	113629020	4.57167		11	120440837	1.75223		8	107130061	2.48862		2	218780103	218430103	219130103	LOC122899005
4	5272384	4.56925		11	120621121	1.75223		1	295312876	2.48246		2	218780103	218430103	219130103	LOC122901100
4	5276557	4.56925		11	121192049	1.75223		1	295318064	2.48246		2	218780103	218430103	219130103	SORCS1
11	203112048	4.56925		11	121240431	1.75223		8	100706976	2.47804		2	218781415	218431415	219131415	LOC122901418
4	193329649	4.55748		11	121326150	1.75223		11	3747646	2.45989		2	218781415	218431415	219131415	LOC122899004
7	128885547	4.55273		11	121334613	1.75223		5	31293792	2.44851		2	218781415	218431415	219131415	LOC122899005
8	88060868	4.55273		11	121342118	1.75223		13	12991740	2.44198		2	218781415	218431415	219131415	LOC122901100
6	197213821	4.55049		11	121378562	1.75223		7	169306947	2.42107		2	218781415	218431415	219131415	SORCS1
8	100363544	4.55049		11	121381811	1.75223		8	90871917	2.4183		2	218782450	218432450	219132450	LOC122901418
11	211026679	4.55049		11	121386827	1.75223		3	49640073	2.41563		2	218782450	218432450	219132450	LOC122899004
11	211029908	4.55049		11	121401383	1.75223		7	129379605	2.40966		2	218782450	218432450	219132450	LOC122899005
12	61870897	4.55049		11	121409498	1.75223		8	92232498	2.40774		2	218782450	218432450	219132450	LOC122901100
12	115126579	4.55049		11	121416191	1.75223		5	31493326	2.40658		2	218782450	218432450	219132450	SORCS1
8	107364641	4.50372		11	121416498	1.75223		8	97771719	2.40032		2	218811942	218461942	219161942	LOC122901418
11	197453162	4.50113		11	121425722	1.75223		13	28044200	2.39707		2	218811942	218461942	219161942	LOC122899004
11	180977824	4.45652		11	121433408	1.75223		5	31895140	2.39366		2	218811942	218461942	219161942	LOC122899005
9	29423617	4.4504		11	121433843	1.75223		8	106966710	2.39333		2	218811942	218461942	219161942	LOC122901100
3	70457210	4.44851		11	121444906	1.75223		8	100298961	2.39214		2	218834280	218484280	219184280	LOC122901418
12	60767786	4.44633		11	121653340	1.75223		7	168708497	2.38775		2	218834280	218484280	219184280	LOC122899004
5	156735356	4.43534		11	122115554	1.75223		8	141932672	2.38597		2	218834280	218484280	219184280	LOC122899005
7	33588763	4.41681		11	122116159	1.75223		3	41997403	2.38546		2	218834280	218484280	219184280	LOC122901100
8	129867406	4.4118		11	122336395	1.75223		8	109378950	2.38465		2	219050374	218700374	219400374	LOC122901418
2	239270645	4.40137		11	122444027	1.75223		7	128787384	2.36782		2	219050374	218700374	219400374	LOC122899005
8	138603064	4.40137		11	122597335	1.75223		3	6846838	2.3577		2	219050374	218700374	219400374	LOC122901100
12	60617015	4.40137		11	122661674	1.75223		6	5533167	2.35716		3	19960430	19610430	20310430	LOC122901725
3	54516539	4.39452		11	122827924	1.75223		2	8975438	2.35712		3	19960430	19610430	20310430	LOC122901726
3	54538529	4.39452		11	122898164	1.75223		1	297239369	2.35002		3	19960430	19610430	20310430	LOC122901727
3	54652807	4.39452		11	123293620	1.75223		5	156764140	2.3499		3	19960430	19610430	20310430	PIKFYVE
3	54676592	4.39452		11	123298652	1.75223		11	182473928	2.34963		3	19960430	19610430	20310430	PTH2R
5	115506543	4.37115		11	123301877	1.75223		8	97785108	2.34492		3	34326483	33976483	34676483	LOC122901757
8	74040435	4.36935		11	123318585	1.75223		8	82904181	2.34471		3	34326483	33976483	34676483	LOC122903483
8	74101315	4.36935		11	123530939	1.75223		7	128666294	2.34453		3	34326483	33976483	34676483	CUL3
12	62939991	4.36903		11	123534798	1.75223		8	82908297	2.32999		3	34326483	33976483	34676483	LOC122903484
9	52196065	4.341		11	123559008	1.75223		6	5145878	2.322		3	34326483	33976483	34676483	DOCK10
9	52218953	4.341		11	123596182	1.75223		8	106796453	2.32065		3	34347543	33997543	34697543	LOC122901757
9	52225304	4.341		11	123610966	1.75223		1	82202230	2.32051		3	34347543	33997543	34697543	LOC122903483
9	52472382	4.341		11	123896797	1.75223		8	97692720	2.31993		3	34347543	33997543	34697543	CUL3
8	106301429	4.33325		11	123908523	1.75223		8	111758206	2.31945		3	34347543	33997543	34697543	LOC122903484
8	113412285	4.32727		11	123916073	1.75223		6	6561349	2.31675		3	34347543	33997543	34697543	DOCK10
9	52418835	4.30481		11	123927336	1.75223		8	141935883	2.31607		3	34350566	34000566	34700566	LOC122901757
11	205232981	4.29872		11	124010203	1.75223		8	100856275	2.31419		3	34350566	34000566	34700566	LOC122903483
9	46903206	4.29691		11	124149975	1.75223		8	100868805	2.31419		3	34350566	34000566	34700566	LOC122903775
8	129824821	4.28552		11	124168815	1.75223		8	82908995	2.31348		3	34350566	34000566	34700566	CUL3
8	137136131	4.27882		11	124178289	1.75223		8	115967393	2.31192		3	34350566	34000566	34700566	LOC122903484
9	43973410	4.25959		11	124282382	1.75223		7	168524887	2.30948		3	34350566	34000566	34700566	DOCK10
13	17257121	4.25196		11	124285171	1.75223		3	172198292	2.30611		3	34353428	34003428	34703428	LOC122901757
13	17258795	4.25196		11	124310884	1.75223		3	172240154	2.30611		3	34353428	34003428	34703428	LOC122903483
1	223828350	4.2348		11	124378903	1.75223		3	86622343	2.30221		3	34353428	34003428	34703428	LOC122903775
1	293847168	4.2348		11	124392000	1.75223		11	180977824	2.29239		3	34353428	34003428	34703428	CUL3
3	453665	4.2348		11	124411290	1.75223		1	295409076	2.29092		3	34353428	34003428	34703428	LOC122903484
4	186408992	4.2348		11	124448150	1.75223		8	106740640	2.28772		3	34353428	34003428	34703428	DOCK10
6	180166720	4.2348		11	124456288	1.75223		8	111769088	2.28759		3	52156762	51806762	52506762	RPRM
8	112618980	4.22454		11	124464915	1.75223		13	28058669	2.28004		3	52156762	51806762	52506762	LOC122903498
8	112624188	4.22454		11	124471412	1.75223		3	49447872	2.27387		3	52156762	51806762	52506762	LOC122903700
9	52296330	4.21525		11	124473678	1.75223		4	29739631	2.27282		3	52156762	51806762	52506762	GALNT13
12	11801556	4.19779		11	124490396	1.75223		6	6539518	2.26227		3	52157419	51807419	52507419	RPRM
10	41631251	4.19482		11	124553008	1.75223		8	141910330	2.25912		3	52157419	51807419	52507419	LOC122903498
5	158457941	4.18186		11	124645426	1.75223		3	154416116	2.25901		3	52157419	51807419	52507419	LOC122903700
13	149053374	4.1758		11	124707593	1.75223		8	97694476	2.25551		3	52157419	51807419	52507419	GALNT13
13	149053775	4.1758		11	124849129	1.75223		8	97698372	2.25551		3	56569944	56219944	56919944	LOC122903679
8	106674879	4.16615		11	124873627	1.75223		8	97707875	2.25551		3	56569944	56219944	56919944	LOC122903501
11	128898731	4.15974		11	124995147	1.75223		8	112055952	2.25462		3	56569944	56219944	56919944	LOC122903740
9	3994745	4.14992		11	125804795	1.75223		13	25376961	2.25354		3	56569944	56219944	56919944	LOC122903678
13	7716375	4.12347		11	125822861	1.75223		8	95365205	2.25344		3	56569944	56219944	56919944	DAPL1
8	108593068	4.09882		11	125936945	1.75223		8	116051663	2.24894		3	56569944	56219944	56919944	LOC122903500
9	48111932	4.09882		11	126035391	1.75223		3	86137354	2.24543		3	56569944	56219944	56919944	PKP4
11	14768157	4.09882		11	126069465	1.75223		7	168792856	2.24335		3	56569944	56219944	56919944	WDSUB1
8	109434152	4.09739		11	126119607	1.75223		7	168296678	2.24292		3	56569944	56219944	56919944	BAZ2B
8	96388865	4.08955		11	126140620	1.75223		11	2797088	2.23524		3	56569944	56219944	56919944	LOC122902525
8	143281017	4.08498		11	126199234	1.75223		11	2807370	2.23524		3	56569944	56219944	56919944	TANC1
11	199731080	4.08288		11	126252231	1.75223		12	10177043	2.23243		3	73651164	73301164	74001164	TTC30B
1	80437132	4.08113		11	126907230	1.75223		1	80426124	2.23128		3	73651164	73301164	74001164	LOC122901850
2	17810916	4.06671		11	126983991	1.75223		8	111744302	2.22952		3	73651164	73301164	74001164	LOC122902629
8	107816902	4.06671		11	127037592	1.75223		8	111755686	2.22952		3	73651164	73301164	74001164	LOC122902080
8	115199810	4.06598		11	127130696	1.75223		8	100843814	2.22896		3	73651164	73301164	74001164	LOC122902631
8	113809195	4.06109		11	127131895	1.75223		3	137027127	2.22894		3	73651164	73301164	74001164	PDE11A
8	113824923	4.06109		11	127134865	1.75223		9	10692594	2.22689		3	73651164	73301164	74001164	AGPS
8	113830502	4.06109		11	127148791	1.75223		13	27996067	2.22576		3	73672799	73322799	74022799	TTC30B
3	52156762	4.05034		11	127151607	1.75223		8	127275575	2.22293		3	73672799	73322799	74022799	LOC122901850
3	52157419	4.05034		11	127183593	1.75223		7	168684136	2.22256		3	73672799	73322799	74022799	LOC122902629
3	69989050	4.05034		11	127712316	1.75223		3	69910065	2.22161		3	73672799	73322799	74022799	LOC122902080
13	137114541	4.05034		11	128288724	1.75223		7	128794477	2.22059		3	73672799	73322799	74022799	LOC122902631
7	2793468	4.04969		11	128333342	1.75223		8	106900990	2.21951		3	73672799	73322799	74022799	RBM45
9	20364219	4.04969		11	128414415	1.75223		4	206157174	2.21892		3	73672799	73322799	74022799	PDE11A
11	183860639	4.04969		11	128420167	1.75223		8	82893556	2.21699		3	73672799	73322799	74022799	AGPS
11	184023916	4.04969		11	128432686	1.75223		8	98256515	2.21524		3	73685192	73335192	74035192	TTC30B
12	62923007	4.00654		11	128433153	1.75223		8	141873421	2.21326		3	73685192	73335192	74035192	LOC122901850
8	113145089	3.97744		11	128436626	1.75223		3	154408675	2.20799		3	73685192	73335192	74035192	LOC122902629
12	60797587	3.9659		11	128437614	1.75223		11	3636247	2.20772		3	73685192	73335192	74035192	LOC122902080
12	60800443	3.9659		11	128441783	1.75223		6	6466942	2.20757		3	73685192	73335192	74035192	LOC122902631
12	61280386	3.9659		11	128442339	1.75223		7	168529652	2.20498		3	73685192	73335192	74035192	RBM45
12	61294723	3.9659		11	128454120	1.75223		7	129132671	2.20393		3	73685192	73335192	74035192	PDE11A
12	61367605	3.9659		11	128484767	1.75223		10	41723108	2.20368		3	73685192	73335192	74035192	AGPS
12	61378629	3.9659		11	128490177	1.75223		10	42100808	2.20338		3	73688937	73338937	74038937	TTC30B
12	61605390	3.9659		11	128490330	1.75223		11	3582388	2.20256		3	73688937	73338937	74038937	LOC122901850
12	61605634	3.9659		11	128491141	1.75223		8	95893446	2.19552		3	73688937	73338937	74038937	LOC122902629
12	67467172	3.9659		11	128541176	1.75223		1	76962010	2.19253		3	73688937	73338937	74038937	LOC122902080
12	67470475	3.9659		11	128629813	1.75223		8	83012211	2.19122		3	73688937	73338937	74038937	LOC122903694
12	67472197	3.9659		11	128658732	1.75223		8	83012521	2.19122		3	73688937	73338937	74038937	LOC122902631
12	67474263	3.9659		11	128895500	1.75223		8	127079113	2.1897		3	73688937	73338937	74038937	RBM45
1	270084251	3.95232		11	128903515	1.75223		8	106986175	2.18845		3	73688937	73338937	74038937	PDE11A
7	89760075	3.94632		11	129090649	1.75223		10	42117557	2.18775		3	73688937	73338937	74038937	AGPS
12	7661375	3.92887		11	129249920	1.75223		10	42121353	2.18775		3	73689866	73339866	74039866	TTC30B
7	128859436	3.92342		11	129532559	1.75223		8	100821106	2.18609		3	73689866	73339866	74039866	LOC122901850
4	215484329	3.89979		11	129661585	1.75223		8	100825858	2.18609		3	73689866	73339866	74039866	LOC122902629
1	271897246	3.88499		11	131176776	1.75223		8	141876224	2.18572		3	73689866	73339866	74039866	LOC122902080
12	4605564	3.85964		11	131242755	1.75223		7	168641252	2.18252		3	73689866	73339866	74039866	LOC122903694
11	127130808	3.85757		11	131285548	1.75223		5	31843457	2.1814		3	73689866	73339866	74039866	LOC122902631
11	128864152	3.85757		11	131288319	1.75223		7	168143553	2.18072		3	73689866	73339866	74039866	RBM45
11	128923793	3.85757		11	131292773	1.75223		9	38964729	2.18033		3	73689866	73339866	74039866	PDE11A
11	128953756	3.85757		11	131485094	1.75223		7	171761992	2.18001		3	73689866	73339866	74039866	AGPS
11	133407949	3.85757		11	131789145	1.75223		8	142063284	2.17859		3	73690773	73340773	74040773	TTC30B
11	133419111	3.85757		11	132218959	1.75223		8	141908559	2.17821		3	73690773	73340773	74040773	LOC122901850
8	122801127	3.83779		11	132233886	1.75223		6	13935996	2.17807		3	73690773	73340773	74040773	LOC122902629
8	122814169	3.83779		11	132725446	1.75223		8	100140400	2.17722		3	73690773	73340773	74040773	LOC122902080
7	191786796	3.83575		11	132743713	1.75223		8	90881738	2.17658		3	73690773	73340773	74040773	LOC122903694
7	128787384	3.82651		11	132874947	1.75223		8	98284517	2.17648		3	73690773	73340773	74040773	LOC122902631
7	128797271	3.82651		11	132999390	1.75223		2	218811942	2.17574		3	73690773	73340773	74040773	RBM45
7	128863296	3.82651		11	133048387	1.75223		2	218834280	2.17574		3	73690773	73340773	74040773	PDE11A
8	88059227	3.82651		11	133218247	1.75223		8	106304099	2.17096		3	73690773	73340773	74040773	AGPS
13	21441944	3.80804		11	133233892	1.75223		3	133107353	2.17013		3	73692870	73342870	74042870	TTC30B
1	262452616	3.80358		11	133253576	1.75223		11	3374222	2.16866		3	73692870	73342870	74042870	LOC122901850
8	72827661	3.79691		11	133315177	1.75223		5	31337383	2.16821		3	73692870	73342870	74042870	LOC122902629
8	100320006	3.78461		11	182028656	1.75223		7	168787962	2.16736		3	73692870	73342870	74042870	LOC122902080
9	47346925	3.78461		11	199292762	1.75223		6	5161440	2.16647		3	73692870	73342870	74042870	LOC122903694
9	8105393	3.7685		11	199731298	1.75223		8	127151640	2.16186		3	73692870	73342870	74042870	LOC122902631
2	169991804	3.76253		11	200439408	1.75223		7	129341165	2.16012		3	73692870	73342870	74042870	RBM45
7	129132671	3.75081		11	204750891	1.75223		8	92232621	2.1594		3	73692870	73342870	74042870	PDE11A
5	8158141	3.72217		11	204832385	1.75223		6	56755141	2.15883		3	73692870	73342870	74042870	AGPS
5	165407676	3.72217		11	204898309	1.75223		1	80437132	2.1555		3	73693912	73343912	74043912	TTC30B
8	101749237	3.71635		11	204916400	1.75223		7	33501141	2.1548		3	73693912	73343912	74043912	LOC122901850
7	33553874	3.70691		12	6014797	1.75223		11	2762466	2.15451		3	73693912	73343912	74043912	LOC122902629
8	76520515	3.70519		12	66965850	1.75223		2	218780103	2.15016		3	73693912	73343912	74043912	LOC122902080
9	46916504	3.70102		2	17553695	1.75223		8	127025272	2.14822		3	73693912	73343912	74043912	LOC122903694
3	107375727	3.69514		2	38204572	1.75223		2	218781415	2.14766		3	73693912	73343912	74043912	LOC122902631
8	97707875	3.6933		2	42236785	1.75223		2	218782450	2.14766		3	73693912	73343912	74043912	RBM45
7	122622097	3.67037		2	4556105	1.75223		8	126442726	2.14741		3	73693912	73343912	74043912	PDE11A
7	122660524	3.67037		2	6115879	1.75223		4	31990386	2.14561		3	73693912	73343912	74043912	AGPS
7	122662826	3.67037		3	172198292	1.75223		8	106570706	2.14378		3	73708065	73358065	74058065	TTC30B
13	6018765	3.67025		3	172240154	1.75223		7	172558545	2.14188		3	73708065	73358065	74058065	LOC122901850
11	128395737	3.66917		3	198025454	1.75223		1	297367278	2.1402		3	73708065	73358065	74058065	LOC122902629
11	129323784	3.6662		4	187625840	1.75223		1	297374291	2.1402		3	73708065	73358065	74058065	LOC122902080
1	295399739	3.65784		4	187852732	1.75223		11	182200519	2.13936		3	73708065	73358065	74058065	LOC122903694
1	295401162	3.65784		4	188175187	1.75223		11	182224577	2.13936		3	73708065	73358065	74058065	LOC122902631
1	302787661	3.65784		4	188209872	1.75223		11	182469323	2.13854		3	73708065	73358065	74058065	RBM45
2	219050374	3.65784		4	188235667	1.75223		13	25913529	2.13765		3	73708065	73358065	74058065	PDE11A
3	28297033	3.65784		4	188642564	1.75223		8	106315088	2.1374		3	73708065	73358065	74058065	AGPS
12	67589464	3.65764		4	191953871	1.75223		8	106320533	2.1374		3	73708339	73358339	74058339	TTC30B
7	33820021	3.6572		4	192022412	1.75223		8	106320856	2.1374		3	73708339	73358339	74058339	LOC122901850
8	96528149	3.65571		4	192442461	1.75223		8	106330068	2.1374		3	73708339	73358339	74058339	LOC122902629
8	95200212	3.6544		4	192444882	1.75223		8	106330183	2.1374		3	73708339	73358339	74058339	LOC122902080
1	268929179	3.64986		4	192445826	1.75223		8	106335859	2.1374		3	73708339	73358339	74058339	LOC122903694
8	106822804	3.64986		4	192447304	1.75223		13	25315633	2.13566		3	73708339	73358339	74058339	LOC122902631
9	91578879	3.63576		4	192471022	1.75223		12	116018856	2.13534		3	73708339	73358339	74058339	RBM45
8	142840066	3.63392		4	193409214	1.75223		2	218781182	2.13175		3	73708339	73358339	74058339	PDE11A
8	141490949	3.62465		4	193410932	1.75223		8	109748612	2.12741		3	73708339	73358339	74058339	AGPS
9	33377480	3.62355		4	19416949	1.75223		12	61280386	2.12565		3	73709852	73359852	74059852	TTC30B
12	61366130	3.61352		4	19476183	1.75223		12	61294723	2.12565		3	73709852	73359852	74059852	LOC122901850
12	61562515	3.59339		4	196953516	1.75223		3	6865177	2.12071		3	73709852	73359852	74059852	LOC122902629
8	100281133	3.59278		4	196955719	1.75223		7	9748254	2.119		3	73709852	73359852	74059852	LOC122902080
9	50174926	3.59278		4	197742175	1.75223		8	127003762	2.11754		3	73709852	73359852	74059852	LOC122903694
11	19699319	3.5866		4	197766913	1.75223		12	61378629	2.11743		3	73709852	73359852	74059852	LOC122902631
11	131321302	3.57171		4	197783694	1.75223		8	127010355	2.11384		3	73709852	73359852	74059852	RBM45
8	103874425	3.56236		4	197784474	1.75223		12	10009104	2.11242		3	73709852	73359852	74059852	PDE11A
5	164466806	3.55863		4	4648346	1.75223		7	168559854	2.11137		3	73709852	73359852	74059852	AGPS
11	182473928	3.55863		6	6834661	1.75223		6	6744991	2.10985		3	73718958	73368958	74068958	TTC30B
7	127883860	3.55601		6	7093870	1.75223		4	29717220	2.10776		3	73718958	73368958	74068958	LOC122901850
8	110413993	3.55601		8	109516187	1.75223		7	168494160	2.10676		3	73718958	73368958	74068958	LOC122902629
13	15161820	3.55065		9	1668776	1.75223		6	56757294	2.10619		3	73718958	73368958	74068958	LOC122902080
8	99702059	3.54744		11	131554714	1.73544		6	56757827	2.10619		3	73718958	73368958	74068958	LOC122903694
2	4556105	3.53063		3	172852695	1.73544		6	56757944	2.10619		3	73718958	73368958	74068958	LOC122902631
2	17553695	3.53063		11	200860452	1.7146		6	56759640	2.10619		3	73718958	73368958	74068958	RBM45
11	199731298	3.53063		11	115013009	1.69926		7	5376676	2.10556		3	73718958	73368958	74068958	PDE11A
8	129635619	3.51985		11	119707277	1.69926		3	78577928	2.10515		3	73718958	73368958	74068958	AGPS
9	101452157	3.51985		11	199122810	1.69926		8	97711121	2.10342		3	73777457	73427457	74127457	TTC30B
13	26803651	3.51985		11	107417998	1.68589		13	12988402	2.10212		3	73777457	73427457	74127457	LOC122901850
5	85306906	3.51679		11	120229005	1.68589		7	168328413	2.09858		3	73777457	73427457	74127457	LOC122902629
7	33756332	3.5158		11	123538214	1.68589		12	61366130	2.08227		3	73777457	73427457	74127457	LOC122902080
2	233108922	3.51321		11	128367157	1.68589		12	61367605	2.08227		3	73777457	73427457	74127457	LOC122903694
1	83510962	3.50295		4	85432990	1.68589		12	61370018	2.08227		3	73777457	73427457	74127457	LOC122902631
8	117320394	3.49931		6	41042319	1.68589		10	42099596	2.08174		3	73777457	73427457	74127457	RBM45
8	117320591	3.49931		6	7094372	1.68589		11	182080211	2.08165		3	73777457	73427457	74127457	PDE11A
8	102597252	3.49902		9	94698986	1.68589		9	20269786	2.08099		3	73777457	73427457	74127457	OSBPL6
1	270362533	3.49139		1	57793689	1.65952		7	171752581	2.07956		3	73777457	73427457	74127457	AGPS
11	14768288	3.46735		11	125852745	1.65952		12	4605564	2.07807		3	74441729	74091729	74791729	LOC122903750
11	190729496	3.46735		8	130435286	1.65701		1	306308831	2.0755		3	74441729	74091729	74791729	FKBP7
12	16149304	3.46735		11	124361225	1.64636		13	28175494	2.07195		3	74441729	74091729	74791729	PRKRA
8	94846725	3.45724		1	23442794	1.6377		11	3889591	2.07104		3	74441729	74091729	74791729	PJVK
8	94852732	3.45724		1	295698688	1.6377		8	127186700	2.07024		3	74441729	74091729	74791729	PLEKHA3
8	94856272	3.45724		1	5641974	1.6377		11	3711203	2.07019		3	74441729	74091729	74791729	OSBPL6
9	42827794	3.45724		10	45166654	1.6377		8	99481510	2.06911		3	74441729	74091729	74791729	CCDC141
9	48075591	3.44672		10	45173453	1.6377		13	25922074	2.06442		3	74441729	74091729	74791729	TTN
3	76015925	3.44654		11	107307221	1.6377		8	108294507	2.06154		3	74473146	74123146	74823146	LOC122903750
1	80269240	3.44593		11	107311294	1.6377		7	168305204	2.05406		3	74473146	74123146	74823146	FKBP7
1	122290563	3.44593		11	107329910	1.6377		12	61340192	2.05144		3	74473146	74123146	74823146	PRKRA
1	122308512	3.44593		11	107333402	1.6377		12	61373071	2.04956		3	74473146	74123146	74823146	PJVK
1	122320326	3.44593		11	107339403	1.6377		12	41380028	2.04838		3	74473146	74123146	74823146	PLEKHA3
1	122365553	3.44593		11	107384355	1.6377		3	78532089	2.04587		3	74473146	74123146	74823146	OSBPL6
1	122365726	3.44593		11	107386256	1.6377		7	129350557	2.04334		3	74473146	74123146	74823146	CCDC141
1	122370561	3.44593		11	107404477	1.6377		8	89092179	2.0422		3	74473146	74123146	74823146	TTN
1	122400027	3.44593		11	107406717	1.6377		5	32023683	2.03871		3	74612992	74262992	74962992	LOC122903750
1	122438555	3.44593		11	107407927	1.6377		5	32024777	2.03871		3	74612992	74262992	74962992	FKBP7
1	122442438	3.44593		11	107418731	1.6377		8	99513317	2.03806		3	74612992	74262992	74962992	PRKRA
1	122449434	3.44593		11	107422400	1.6377		8	112442795	2.03569		3	74612992	74262992	74962992	PJVK
1	224002803	3.44593		11	107422675	1.6377		7	8815395	2.03558		3	74612992	74262992	74962992	PLEKHA3
1	225306743	3.44593		11	107430737	1.6377		7	8815674	2.03558		3	74612992	74262992	74962992	OSBPL6
1	235205460	3.44593		11	107436752	1.6377		5	156967723	2.03264		3	74612992	74262992	74962992	CCDC141
1	254196081	3.44593		11	107446353	1.6377		7	9744367	2.03227		3	74612992	74262992	74962992	TTN
1	254239247	3.44593		11	107452797	1.6377		8	116466468	2.02842		3	74774226	74424226	75124226	CCDC141
1	259514857	3.44593		11	107602883	1.6377		7	13841075	2.02736		3	74774226	74424226	75124226	SESTD1
1	259804537	3.44593		11	108112644	1.6377		3	198475538	2.02703		3	74774226	74424226	75124226	TTN
1	260238250	3.44593		11	108131947	1.6377		7	168147324	2.0235		3	74809201	74459201	75159201	CCDC141
1	260278104	3.44593		11	108135857	1.6377		1	302787661	2.02273		3	74809201	74459201	75159201	SESTD1
1	260292613	3.44593		11	108152569	1.6377		7	129266997	2.02229		3	74809201	74459201	75159201	TTN
1	260296381	3.44593		11	108167720	1.6377		5	156483624	2.02156		3	75133489	74783489	75483489	LOC122903782
1	260309902	3.44593		11	108173401	1.6377		3	41370232	2.01855		3	75133489	74783489	75483489	CCDC141
1	260321362	3.44593		11	108179649	1.6377		8	98063862	2.01812		3	75133489	74783489	75483489	SESTD1
1	260326643	3.44593		11	108183369	1.6377		8	98072147	2.01812		3	75133489	74783489	75483489	ZNF385B
1	260332455	3.44593		11	108183840	1.6377		8	90837771	2.01547		3	75164749	74814749	75514749	LOC122903782
1	260342255	3.44593		11	108195397	1.6377		8	115889087	2.01504		3	75164749	74814749	75514749	CCDC141
1	262620984	3.44593		11	108201886	1.6377		3	78481466	2.01406		3	75164749	74814749	75514749	SESTD1
1	267110904	3.44593		11	108202080	1.6377		8	127349102	2.01312		3	75164749	74814749	75514749	ZNF385B
1	267125693	3.44593		11	108252207	1.6377		8	98969747	2.01088		3	75177860	74827860	75527860	LOC122903782
1	272325729	3.44593		11	108326351	1.6377		8	127204940	2.01078		3	75177860	74827860	75527860	CCDC141
1	272390367	3.44593		11	108333232	1.6377		8	127225929	2.01078		3	75177860	74827860	75527860	SESTD1
1	272434156	3.44593		11	108341472	1.6377		11	203173098	2.01074		3	75177860	74827860	75527860	ZNF385B
1	272450946	3.44593		11	108350875	1.6377		8	108776654	2.00833		3	75180119	74830119	75530119	LOC122903782
1	272457764	3.44593		11	108359149	1.6377		7	8858174	2.00599		3	75180119	74830119	75530119	CCDC141
1	283367286	3.44593		11	108361993	1.6377		3	137197265	2.00238		3	75180119	74830119	75530119	SESTD1
1	290287083	3.44593		11	108362128	1.6377						3	75180119	74830119	75530119	ZNF385B
1	295312876	3.44593		11	108365027	1.6377						3	75375832	75025832	75725832	LOC122903782
1	295318064	3.44593		11	108369352	1.6377						3	75375832	75025832	75725832	SESTD1
2	64479561	3.44593		11	108375269	1.6377						3	75375832	75025832	75725832	ZNF385B
2	65285932	3.44593		11	108376665	1.6377						3	75480337	75130337	75830337	LOC122903782
2	65315813	3.44593		11	108569049	1.6377						3	75480337	75130337	75830337	CWC22
2	184299359	3.44593		11	108606958	1.6377						3	75480337	75130337	75830337	ZNF385B
2	184304328	3.44593		11	14467461	1.6377						3	75496358	75146358	75846358	LOC122903782
2	184308826	3.44593		11	14519659	1.6377						3	75496358	75146358	75846358	LOC122903524
2	204402236	3.44593		11	14625310	1.6377						3	75496358	75146358	75846358	CWC22
2	209391891	3.44593		11	14843265	1.6377						3	75496358	75146358	75846358	ZNF385B
2	218878819	3.44593		11	14843560	1.6377						3	75591863	75241863	75941863	LOC122903782
3	36156660	3.44593		11	164615414	1.6377						3	75591863	75241863	75941863	LOC122903524
3	92863399	3.44593		11	164639373	1.6377						3	75591863	75241863	75941863	CWC22
3	93075759	3.44593		11	164713946	1.6377						3	75591863	75241863	75941863	ZNF385B
3	93092754	3.44593		11	182592246	1.6377						3	75639024	75289024	75989024	LOC122903782
3	93093877	3.44593		11	199756070	1.6377						3	75639024	75289024	75989024	LOC122903524
3	93420931	3.44593		11	199871558	1.6377						3	75639024	75289024	75989024	CWC22
3	108069656	3.44593		11	34456076	1.6377						3	75639024	75289024	75989024	ZNF385B
3	124844521	3.44593		11	43519021	1.6377						3	75748623	75398623	76098623	LOC122903524
3	133405320	3.44593		11	632539	1.6377						3	75748623	75398623	76098623	CWC22
3	149023708	3.44593		14	23042469	1.6377						3	75748623	75398623	76098623	ZNF385B
3	167449458	3.44593		2	213721347	1.6377						3	76015925	75665925	76365925	LOC122902647
3	167456856	3.44593		2	37586103	1.6377						3	76015925	75665925	76365925	LOC122903861
4	3908865	3.44593		2	48808140	1.6377						3	76015925	75665925	76365925	LOC122903524
4	5194805	3.44593		2	48865462	1.6377						3	76015925	75665925	76365925	CWC22
4	37226200	3.44593		2	98240969	1.6377						3	76015925	75665925	76365925	ZNF385B
4	178775455	3.44593		2	98393753	1.6377						3	76212893	75862893	76562893	LOC122902647
4	214232482	3.44593		3	134190782	1.6377						3	76212893	75862893	76562893	LOC122903861
6	18558976	3.44593		3	140851891	1.6377						3	78532089	78182089	78882089	LOC122901856
6	18561581	3.44593		3	142603020	1.6377						3	78532089	78182089	78882089	LOC122901858
6	18562330	3.44593		3	142870409	1.6377						3	78532089	78182089	78882089	LOC122903692
6	172944146	3.44593		3	149948759	1.6377						3	78532089	78182089	78882089	LOC122902661
6	177913143	3.44593		3	151073868	1.6377						3	78532089	78182089	78882089	DNAJC10
6	178719989	3.44593		3	151075546	1.6377						3	78532089	78182089	78882089	FRZB
6	178730063	3.44593		3	151197429	1.6377						3	78532089	78182089	78882089	NCKAP1
6	179309724	3.44593		3	151199465	1.6377						3	78532089	78182089	78882089	DUSP19
6	179311275	3.44593		3	160319482	1.6377						3	78532089	78182089	78882089	NUP35
6	179313561	3.44593		3	197716902	1.6377						3	78577928	78227928	78927928	LOC122901858
6	179320102	3.44593		3	197723376	1.6377						3	78577928	78227928	78927928	LOC122903692
6	179324895	3.44593		3	197753028	1.6377						3	78577928	78227928	78927928	LOC122902661
6	179329011	3.44593		3	197796169	1.6377						3	78577928	78227928	78927928	DNAJC10
6	179336974	3.44593		3	197807687	1.6377						3	78577928	78227928	78927928	FRZB
6	179354817	3.44593		3	198013395	1.6377						3	78577928	78227928	78927928	NCKAP1
6	179360923	3.44593		3	198813977	1.6377						3	78577928	78227928	78927928	DUSP19
6	179362089	3.44593		3	233589672	1.6377						3	78577928	78227928	78927928	NUP35
6	181582576	3.44593		3	234067268	1.6377						3	83315919	82965919	83665919	LOC122903697
6	181740996	3.44593		3	234189497	1.6377						3	83315919	82965919	83665919	LOC122903800
6	183820141	3.44593		4	197121985	1.6377						3	83315919	82965919	83665919	MBD5
6	184865261	3.44593		4	197123705	1.6377						3	83315919	82965919	83665919	LOC122902676
6	191165632	3.44593		4	197142875	1.6377						3	83315919	82965919	83665919	ORC4
6	191171024	3.44593		4	220410818	1.6377						3	83315919	82965919	83665919	ACVR2A
6	191249977	3.44593		6	17576785	1.6377						3	83315919	82965919	83665919	LOC122902675
6	191257930	3.44593		6	3362440	1.6377						3	88673631	88323631	89023631	LOC122903795
6	191298190	3.44593		6	6492630	1.6377						3	88673631	88323631	89023631	LOC122902689
6	191305105	3.44593		6	6561349	1.6377						3	88673631	88323631	89023631	KYNU
6	191373212	3.44593		8	129975679	1.6377						3	88673631	88323631	89023631	LRP1B
6	191476159	3.44593		8	130126621	1.6377						3	88690507	88340507	89040507	LOC122903795
6	191479033	3.44593		8	130129420	1.6377						3	88690507	88340507	89040507	LOC122903912
6	191486513	3.44593		8	95975774	1.6377						3	88690507	88340507	89040507	LOC122902689
6	191669208	3.44593		8	96020133	1.6377						3	88690507	88340507	89040507	KYNU
6	208084305	3.44593		8	97175045	1.6377						3	88690507	88340507	89040507	LRP1B
6	209692458	3.44593		9	89273723	1.6377						3	90448723	90098723	90798723	LOC122902691
6	224484914	3.44593		11	119578470	1.6261						3	90448723	90098723	90798723	LOC122903758
10	9488499	3.44593		11	119711020	1.61813						3	90448723	90098723	90798723	LRP1B
11	202979202	3.44593		1	95895122	1.61534						3	92678515	92328515	93028515	LOC122903532
14	3515533	3.44593		6	219726924	1.60616						3	92678515	92328515	93028515	NXPH2
14	27188558	3.44593		11	119505866	1.60023						3	92678515	92328515	93028515	SPOPL
14	30895078	3.44593		11	122707755	1.60023						3	92678515	92328515	93028515	LOC122903533
14	30896873	3.44593		11	123366055	1.60023						3	92791328	92441328	93141328	SPOPL
14	36471087	3.44593		11	124226260	1.60023						3	92791328	92441328	93141328	LOC122903533
14	38259927	3.44593		6	44770147	1.60023						3	92791328	92441328	93141328	HNMT
12	45873372	3.4415		2	190194910	1.58344						3	127706330	127356330	128056330	LOC122901891
12	46442351	3.44148		2	93240090	1.5733						3	127706330	127356330	128056330	CNDP1
12	46532905	3.44148		11	125977571	1.5626						3	127706330	127356330	128056330	LOC122902807
12	46543241	3.44148		8	108299881	1.5626						3	127706330	127356330	128056330	CNDP2
3	19960430	3.43775		11	107346202	1.55444						3	127706330	127356330	128056330	DIPK1C
3	107976055	3.4362		11	108378373	1.55444						3	127706330	127356330	128056330	C3H18orf63
8	97199445	3.42947		11	14848992	1.55444						3	127706330	127356330	128056330	LOC122902810
12	10009104	3.4286		11	199876817	1.55444						3	127706330	127356330	128056330	TSHZ1
7	191110729	3.4221		12	45165639	1.55444						3	127706637	127356637	128056637	LOC122901891
11	186460191	3.40159		12	46001235	1.55444						3	127706637	127356637	128056637	CNDP1
1	302499197	3.3992		4	197753384	1.55444						3	127706637	127356637	128056637	LOC122902807
2	32247033	3.3992		4	60912786	1.55444						3	127706637	127356637	128056637	CNDP2
2	229947695	3.3992		8	62762821	1.55444						3	127706637	127356637	128056637	DIPK1C
3	106147601	3.3992		1	298882556	1.53389						3	127706637	127356637	128056637	C3H18orf63
3	149536052	3.3992		11	124470890	1.53389						3	127706637	127356637	128056637	LOC122902810
3	200546780	3.3992		3	48208781	1.53389						3	127706637	127356637	128056637	TSHZ1
4	5213999	3.3992		11	119946753	1.5087						3	127710526	127360526	128060526	LOC122901891
6	190087406	3.3992		6	92293515	1.5087						3	127710526	127360526	128060526	CNDP1
6	190090165	3.3992		1	282888209	1.50431						3	127710526	127360526	128060526	LOC122902807
6	190096662	3.3992		1	282901139	1.50431						3	127710526	127360526	128060526	CNDP2
6	190123116	3.3992		1	298245018	1.50431						3	127710526	127360526	128060526	DIPK1C
6	190172973	3.3992		1	299496401	1.50431						3	127710526	127360526	128060526	C3H18orf63
6	209980791	3.3992		1	306308831	1.50431						3	127710526	127360526	128060526	LOC122902810
6	209982271	3.3992		1	312273506	1.50431						3	127710526	127360526	128060526	TSHZ1
11	21335362	3.3992		1	5228501	1.50431						3	149948759	149598759	150298759	SMAD2
8	117311873	3.39564		10	16336804	1.50431						3	149948759	149598759	150298759	SKOR2
9	29331405	3.39564		10	23432547	1.50431						3	149948759	149598759	150298759	IER3IP1
11	131860188	3.39122		10	34156501	1.50431						3	149948759	149598759	150298759	KATNAL2
7	129379605	3.37231		10	34966103	1.50431						3	149948759	149598759	150298759	HDHD2
9	42807919	3.37231		10	38166169	1.50431						3	151073868	150723868	151423868	SIGLEC15
3	178855447	3.36942		10	41309894	1.50431						3	151073868	150723868	151423868	HAUS1
8	74065668	3.36942		10	73735781	1.50431						3	151073868	150723868	151423868	PSTPIP2
7	33561735	3.3645		11	182542492	1.50431						3	151073868	150723868	151423868	SLC14A1
9	34731008	3.3645		11	182563771	1.50431						3	151073868	150723868	151423868	SLC14A2
9	34735562	3.3645		11	182569389	1.50431						3	151073868	150723868	151423868	RNF165
2	32149516	3.35678		11	182600780	1.50431						3	151073868	150723868	151423868	C3H18orf25
11	21713643	3.35678		11	32650508	1.50431						3	151073868	150723868	151423868	EPG5
11	197507338	3.35678		11	32650901	1.50431						3	151073868	150723868	151423868	ATP5F1A
1	269087053	3.34285		11	4186742	1.50431						3	151075546	150725546	151425546	SIGLEC15
12	38574252	3.34285		11	9106460	1.50431						3	151075546	150725546	151425546	HAUS1
13	9708330	3.33061		11	9782654	1.50431						3	151075546	150725546	151425546	PSTPIP2
13	9733065	3.33061		11	9783509	1.50431						3	151075546	150725546	151425546	SLC14A1
11	188647815	3.3145		12	45435247	1.50431						3	151075546	150725546	151425546	SLC14A2
11	188649083	3.3145		12	46033988	1.50431						3	151075546	150725546	151425546	RNF165
12	50223224	3.3145		13	30622951	1.50431						3	151075546	150725546	151425546	C3H18orf25
1	122384015	3.3131		13	30648570	1.50431						3	151075546	150725546	151425546	EPG5
1	122404831	3.3131		2	201880401	1.50431						3	151075546	150725546	151425546	ATP5F1A
1	122439976	3.3131		2	203335796	1.50431						3	151197429	150847429	151547429	SIGLEC15
1	216842033	3.3131		2	203485148	1.50431						3	151197429	150847429	151547429	HAUS1
3	8771640	3.3131		2	203486077	1.50431						3	151197429	150847429	151547429	PSTPIP2
4	7718751	3.3131		2	203489912	1.50431						3	151197429	150847429	151547429	SLC14A1
6	208461435	3.3131		2	203490298	1.50431						3	151197429	150847429	151547429	SLC14A2
14	2781675	3.3131		2	203490469	1.50431						3	151197429	150847429	151547429	C3H18orf25
8	107658406	3.30229		2	203490768	1.50431						3	151197429	150847429	151547429	EPG5
1	286203078	3.30127		2	203493285	1.50431						3	151197429	150847429	151547429	ATP5F1A
1	286310524	3.30127		2	203493468	1.50431						3	151199465	150849465	151549465	SIGLEC15
1	286414028	3.30127		2	203498351	1.50431						3	151199465	150849465	151549465	HAUS1
11	126907230	3.30127		2	203504291	1.50431						3	151199465	150849465	151549465	PSTPIP2
11	126983991	3.30127		2	203507999	1.50431						3	151199465	150849465	151549465	SLC14A1
11	127037592	3.30127		2	203509476	1.50431						3	151199465	150849465	151549465	SLC14A2
11	127130696	3.30127		2	203513968	1.50431						3	151199465	150849465	151549465	C3H18orf25
11	127134865	3.30127		2	203514407	1.50431						3	151199465	150849465	151549465	EPG5
11	127148791	3.30127		2	203517820	1.50431						3	151199465	150849465	151549465	ATP5F1A
11	127151607	3.30127		2	203517958	1.50431						3	152110871	151760871	152460871	LOC122903738
11	127183593	3.30127		2	216336591	1.50431						3	152110871	151760871	152460871	LOC122902911
11	127712316	3.30127		2	226644731	1.50431						3	152110871	151760871	152460871	SETBP1
11	128333342	3.30127		2	228310653	1.50431						3	154408675	154058675	154758675	LOC122903825
11	128414415	3.30127		2	228512645	1.50431						3	154408675	154058675	154758675	LOC122903667
11	128420167	3.30127		2	30273261	1.50431						3	154408675	154058675	154758675	PIK3C3
11	128432686	3.30127		2	38363325	1.50431						3	154416116	154066116	154766116	LOC122903825
11	128436626	3.30127		2	38749284	1.50431						3	154416116	154066116	154766116	LOC122903667
11	128437614	3.30127		2	39538437	1.50431						3	154416116	154066116	154766116	PIK3C3
11	128442339	3.30127		2	39574318	1.50431						3	160319482	159969482	160669482	LOC122901931
11	128454120	3.30127		2	39637608	1.50431						3	160319482	159969482	160669482	C3H18orf21
11	128484767	3.30127		2	39653909	1.50431						3	160319482	159969482	160669482	LOC122903804
11	128490177	3.30127		2	39754277	1.50431						3	160319482	159969482	160669482	LOC122903577
11	128490330	3.30127		2	48005198	1.50431						3	160319482	159969482	160669482	LOC122903851
11	128491141	3.30127		2	9592930	1.50431						3	160319482	159969482	160669482	LOC122902937
11	128541176	3.30127		3	128358961	1.50431						3	160319482	159969482	160669482	LOC122903579
11	128629813	3.30127		3	129345754	1.50431						3	160319482	159969482	160669482	SLC39A6
11	128658732	3.30127		3	129541994	1.50431						3	160319482	159969482	160669482	LOC122903578
11	128895500	3.30127		3	152110871	1.50431						3	160319482	159969482	160669482	INO80C
11	128903515	3.30127		3	15887789	1.50431						3	160319482	159969482	160669482	ZNF24
11	129090649	3.30127		3	16315054	1.50431						3	160319482	159969482	160669482	ZNF397
11	129249920	3.30127		3	200649032	1.50431						3	160319482	159969482	160669482	ZSCAN30
11	129532559	3.30127		3	200656992	1.50431						3	160319482	159969482	160669482	RPRD1A
11	129661585	3.30127		3	217890596	1.50431						3	160319482	159969482	160669482	GALNT1
11	131176776	3.30127		3	218000037	1.50431						3	160319482	159969482	160669482	ZNF396
11	131242755	3.30127		3	2200994	1.50431						3	172198292	171848292	172548292	LOC122902991
11	131285548	3.30127		3	2408215	1.50431						3	172198292	171848292	172548292	LOC122902988
11	131288319	3.30127		3	32098259	1.50431						3	172198292	171848292	172548292	ABHD3
11	131292773	3.30127		3	34692621	1.50431						3	172198292	171848292	172548292	GATA6
11	131485094	3.30127		3	43620529	1.50431						3	172198292	171848292	172548292	MIB1
11	131789145	3.30127		3	7280936	1.50431						3	172240154	171890154	172590154	LOC122902991
11	132218959	3.30127		4	228026265	1.50431						3	172240154	171890154	172590154	TRNAK-CUU_11
11	132233886	3.30127		4	29739631	1.50431						3	172240154	171890154	172590154	LOC122902988
11	132725446	3.30127		4	32571485	1.50431						3	172240154	171890154	172590154	ABHD3
11	132743713	3.30127		4	36877352	1.50431						3	172240154	171890154	172590154	GATA6
11	132874947	3.30127		4	36885082	1.50431						3	172240154	171890154	172590154	MIB1
11	132999390	3.30127		4	36890676	1.50431						3	217890596	217540596	218240596	LOC122903627
11	133048387	3.30127		4	44075688	1.50431						3	217890596	217540596	218240596	PLA2G3
11	133218247	3.30127		4	83683758	1.50431						3	217890596	217540596	218240596	LOC122903253
11	133233892	3.30127		4	85235844	1.50431						3	217890596	217540596	218240596	C3H5orf52
11	133253576	3.30127		4	86263911	1.50431						3	217890596	217540596	218240596	DUSP18
11	133315177	3.30127		4	86264204	1.50431						3	217890596	217540596	218240596	LOC122903258
12	66965850	3.30127		5	104202003	1.50431						3	217890596	217540596	218240596	LOC122902025
12	41380028	3.29518		5	88335952	1.50431						3	217890596	217540596	218240596	EIF4ENIF1
2	170093923	3.28644		6	13702314	1.50431						3	217890596	217540596	218240596	DRG1
7	34902727	3.2784		6	17022231	1.50431						3	217890596	217540596	218240596	PATZ1
13	147770702	3.27534		6	187906773	1.50431						3	217890596	217540596	218240596	PIK3IP1
13	11850018	3.26491		6	188005310	1.50431						3	217890596	217540596	218240596	RNF185
7	1674752	3.24454		6	201886444	1.50431						3	217890596	217540596	218240596	INPP5J
7	1675543	3.24454		6	201966088	1.50431						3	217890596	217540596	218240596	SELENOM
8	72687862	3.23997		6	201969418	1.50431						3	217890596	217540596	218240596	SMTN
3	62993196	3.23572		6	219784730	1.50431						3	217890596	217540596	218240596	LOC122903251
7	34854812	3.22493		6	219879871	1.50431						3	217890596	217540596	218240596	MORC2
7	131723762	3.2245		6	219886676	1.50431						3	217890596	217540596	218240596	SLC35E4
9	20911616	3.21919		7	199455107	1.50431						3	217890596	217540596	218240596	TCN2
5	6763084	3.20477		8	120817281	1.50431						3	217890596	217540596	218240596	LIMK2
8	117213417	3.20477		8	120824064	1.50431						3	217890596	217540596	218240596	OSBP2
8	108541133	3.20005		8	120826622	1.50431						3	218000037	217650037	218350037	PLA2G3
12	39737791	3.19565		10	52120714	1.4857						3	218000037	217650037	218350037	LOC122903253
4	21224038	3.1946		11	57792229	1.4857						3	218000037	217650037	218350037	C3H5orf52
4	186407773	3.17794		2	216337571	1.4857						3	218000037	217650037	218350037	DUSP18
13	146004247	3.17794		3	36053929	1.4857						3	218000037	217650037	218350037	LOC122903258
2	170517744	3.1715		3	36065112	1.4857						3	218000037	217650037	218350037	LOC122902025
1	189578592	3.16646		4	63176654	1.4857						3	218000037	217650037	218350037	LOC122903262
2	180739077	3.16646		11	182020214	1.47644						3	218000037	217650037	218350037	PIK3IP1
6	190117212	3.16646		11	131284319	1.45416						3	218000037	217650037	218350037	RNF185
8	95365205	3.15486		3	36171163	1.45416						3	218000037	217650037	218350037	INPP5J
8	102509387	3.15486		11	47005909	1.45304						3	218000037	217650037	218350037	SELENOM
9	51467305	3.14394		3	83315919	1.45304						3	218000037	217650037	218350037	SMTN
4	53316181	3.1393		8	141262579	1.4278						3	218000037	217650037	218350037	LOC122903251
8	106313341	3.13444		6	21615437	1.41435						3	218000037	217650037	218350037	MORC2
6	194513788	3.12733		8	127186700	1.40758						3	218000037	217650037	218350037	SLC35E4
8	127002609	3.11495		8	127189455	1.40758						3	218000037	217650037	218350037	TCN2
12	107460696	3.11495		8	127225929	1.40758						3	218000037	217650037	218350037	PES1
11	128288724	3.1141		8	98305169	1.40758						3	218000037	217650037	218350037	GAL3ST1
11	128441783	3.1141		8	98327599	1.40758						3	218000037	217650037	218350037	LOC122903261
9	51970521	3.11075		8	99660064	1.40758						3	218000037	217650037	218350037	LIMK2
6	195849109	3.10891		9	49278541	1.40758						3	218000037	217650037	218350037	OSBP2
6	197194707	3.10891		11	200805004	1.40244						3	219161448	218811448	219511448	LOC122903880
6	197201143	3.10891		2	203498597	1.40244						3	219161448	218811448	219511448	LOC122902031
6	197224453	3.10891		4	82825121	1.40244						3	219161448	218811448	219511448	LOC122903907
6	197233176	3.10891		11	47012220	1.39927						3	219161448	218811448	219511448	LOC122903911
6	197233594	3.10891		12	46684389	1.39927						3	219161448	218811448	219511448	RASL10A
12	44000261	3.10891		2	211824043	1.39927						3	219161448	218811448	219511448	GAS2L1
8	107773126	3.10414		2	230375743	1.39927						3	219161448	218811448	219511448	RHBDD3
12	42307852	3.10148		2	238949405	1.39927						3	219161448	218811448	219511448	LOC122903720
8	127188682	3.09944		3	198816391	1.39927						3	219161448	218811448	219511448	LOC122903863
8	92792176	3.09796		3	2082015	1.39927						3	219161448	218811448	219511448	LOC122903288
7	47709623	3.0942		4	204301399	1.39927						3	219161448	218811448	219511448	ASCC2
8	69865677	3.07826		4	83743811	1.39927						3	219161448	218811448	219511448	ZMAT5
8	95318231	3.07311		4	84511204	1.39927						3	219161448	218811448	219511448	NF2
2	6115879	3.07127		6	163548835	1.39927						3	219161448	218811448	219511448	THOC5
1	261937194	3.05533		7	197717867	1.39927						3	219161448	218811448	219511448	NEFH
1	262134473	3.05533		5	156735356	1.38966						3	219161448	218811448	219511448	EWSR1
1	262214062	3.05533		8	127079113	1.38966						3	219161448	218811448	219511448	KREMEN1
1	262679466	3.05533		8	127151640	1.38966						3	219161448	218811448	219511448	MTMR3
11	131554714	3.05408		9	49267764	1.38966						3	219161448	218811448	219511448	CABP7
8	128018418	3.04805		9	49343982	1.38966						3	219161448	218811448	219511448	AP1B1
1	264511629	3.04027		9	49888419	1.38966						3	219161448	218811448	219511448	EMID1
8	71233960	3.03421		9	49927007	1.38966						3	219161448	218811448	219511448	NIPSNAP1
8	71269225	3.03421		3	56569944	1.38702						4	29590647	29240647	29940647	TMEM74
5	32820470	3.02282		9	29423617	1.3846						4	29590647	29240647	29940647	LOC122905307
12	10177043	3.02282		11	180977824	1.36628						4	29590647	29240647	29940647	TRHR
1	85463003	3.01667		12	7661375	1.36628						4	29590647	29240647	29940647	LOC122905306
1	270222460	3.01667		8	113809195	1.36628						4	29590647	29240647	29940647	NUDCD1
2	28931390	3.01667		8	113824923	1.36628						4	29717220	29367220	30067220	TMEM74
2	188916324	3.01667		8	113830502	1.36628						4	29717220	29367220	30067220	LOC122905307
2	211683408	3.01667		2	203518202	1.3523						4	29717220	29367220	30067220	TRHR
2	215408939	3.01667		3	134234120	1.3523						4	29717220	29367220	30067220	LOC122905306
2	217234659	3.01667		3	217505276	1.3523						4	29717220	29367220	30067220	LOC122905530
3	107970012	3.01667		4	79213977	1.3523						4	29717220	29367220	30067220	EMC2
3	137605436	3.01667		1	25751907	1.34729						4	29739631	29389631	30089631	TMEM74
3	137608162	3.01667		1	284952658	1.34729						4	29739631	29389631	30089631	LOC122905307
3	137611737	3.01667		1	284964191	1.34729						4	29739631	29389631	30089631	TRHR
4	1855252	3.01667		1	2930782	1.34729						4	29739631	29389631	30089631	LOC122905306
4	222161508	3.01667		1	2973996	1.34729						4	29739631	29389631	30089631	LOC122905530
10	39810540	3.01667		1	29809426	1.34729						4	29739631	29389631	30089631	EMC2
10	41723108	3.01667		1	305195891	1.34729						4	32571485	32221485	32921485	LOC122905247
14	30713280	3.01667		1	307791762	1.34729						4	32571485	32221485	32921485	LOC122905757
8	109378950	3.00528		1	315745381	1.34729						4	32571485	32221485	32921485	ZFPM2
8	114906342	3.00528		1	661380	1.34729						4	60912786	60562786	61262786	LOC122905250
8	127349102	3.00528		10	11575703	1.34729						4	60912786	60562786	61262786	LOC122905621
12	65372651	3.00528		10	16404978	1.34729						4	60912786	60562786	61262786	TERF1
12	65379332	3.00528		10	35692384	1.34729						4	60912786	60562786	61262786	KCNB2
12	65381332	3.00528		10	39640040	1.34729						4	84511204	84161204	84861204	LOC122905362
3	151075546	3.0012		10	4185678	1.34729						4	84511204	84161204	84861204	LOC122903972
3	151197429	3.0012		10	74329844	1.34729						4	84511204	84161204	84861204	LOC122905363
3	151199465	3.0012		11	201097294	1.34729						4	84511204	84161204	84861204	LOC122905664
7	44031781	2.99024		11	201098313	1.34729						4	84511204	84161204	84861204	SNTG1
12	8127185	2.99024		11	209390512	1.34729						4	185125913	184775913	185475913	PRR15
11	128367157	2.98622		11	209392062	1.34729						4	185125913	184775913	185475913	LOC122905427
5	34399501	2.98535		11	33324011	1.34729						4	185125913	184775913	185475913	LOC122905811
5	34671431	2.98535		11	33696810	1.34729						4	185125913	184775913	185475913	LOC122905790
12	25572253	2.97629		11	4430465	1.34729						4	185125913	184775913	185475913	LOC122904945
12	44525585	2.96047		11	4432706	1.34729						4	185125913	184775913	185475913	LOC122904076
12	45552091	2.96047		11	47025601	1.34729						4	185125913	184775913	185475913	WIPF3
8	141131596	2.95886		11	47030674	1.34729						4	185125913	184775913	185475913	SCRN1
13	5977606	2.95872		11	47038829	1.34729						4	185125913	184775913	185475913	PLEKHA8
3	85608670	2.94974		11	47040175	1.34729						4	185125913	184775913	185475913	MTURN
7	192641766	2.94692		11	47054998	1.34729						4	185125913	184775913	185475913	LOC122904954
8	134323806	2.92964		11	47057380	1.34729						4	185125913	184775913	185475913	FKBP14
9	38273741	2.92964		11	47061459	1.34729						4	185125913	184775913	185475913	ZNRF2
9	38301828	2.92964		11	7404648	1.34729						4	185125913	184775913	185475913	NOD1
9	38339261	2.92964		12	100532675	1.34729						4	206157174	205807174	206507174	LOC122904116
7	35322334	2.92617		12	46678082	1.34729						4	206157174	205807174	206507174	LOC122905274
8	116051663	2.91976		12	46685022	1.34729						4	206157174	205807174	206507174	GRM8
12	16997001	2.91134		13	30655665	1.34729						5	8158141	7808141	8508141	LOC122908090
10	39602588	2.9077		13	30659201	1.34729						5	8158141	7808141	8508141	LOC122906033
8	111371822	2.90149		14	24691134	1.34729						5	8158141	7808141	8508141	LOC122907552
12	60902960	2.90018		14	6809037	1.34729						5	8158141	7808141	8508141	LOC122906036
9	12657997	2.89975		14	8392932	1.34729						5	8158141	7808141	8508141	SOX9
6	41042319	2.8913		2	192686517	1.34729						5	8158141	7808141	8508141	SLC39A11
3	65703090	2.87781		2	192688544	1.34729						5	8158141	7808141	8508141	LOC122906034
7	122242521	2.86901		2	202028873	1.34729						5	8158141	7808141	8508141	LOC122906035
8	95201714	2.86901		2	203076125	1.34729						5	155838880	155488880	156188880	ZIC5
12	46256319	2.86901		2	210685801	1.34729						5	155838880	155488880	156188880	ZIC2
12	46281193	2.86901		2	210689628	1.34729						5	155838880	155488880	156188880	LOC122907490
12	46415430	2.86901		2	211827564	1.34729						5	155838880	155488880	156188880	LOC122907221
12	46477908	2.86901		2	211829261	1.34729						5	155838880	155488880	156188880	GPR183
7	95886478	2.85511		2	211833128	1.34729						5	155838880	155488880	156188880	UBAC2
7	95924091	2.85511		2	211840749	1.34729						5	155838880	155488880	156188880	TM9SF2
7	96102258	2.85511		2	211842277	1.34729						5	155838880	155488880	156188880	CLYBL
7	96261298	2.85511		2	211842407	1.34729						5	155838880	155488880	156188880	PCCA
1	4307334	2.84981		2	224419153	1.34729						5	156658703	156308703	157008703	LOC122908019
1	201408930	2.84981		2	230009958	1.34729						5	156658703	156308703	157008703	LOC122907283
1	201441853	2.84981		2	2370020	1.34729						5	156658703	156308703	157008703	LOC122908104
1	201447809	2.84981		2	25052580	1.34729						5	156658703	156308703	157008703	GGACT
1	201452010	2.84981		2	44502101	1.34729						5	156658703	156308703	157008703	TMTC4
1	201474207	2.84981		2	774503	1.34729						5	156658703	156308703	157008703	NALCN
1	201476288	2.84981		3	125741994	1.34729						5	156658703	156308703	157008703	PCCA
1	201481490	2.84981		3	134031427	1.34729						5	156735356	156385356	157085356	LOC122908019
2	198612009	2.84981		3	134092402	1.34729						5	156735356	156385356	157085356	LOC122907283
2	223906189	2.84981		3	134833656	1.34729						5	156735356	156385356	157085356	LOC122908104
2	223928980	2.84981		3	135200702	1.34729						5	156735356	156385356	157085356	GGACT
3	105826426	2.84981		3	141885298	1.34729						5	156735356	156385356	157085356	TMTC4
3	107720243	2.84981		3	147146660	1.34729						5	156735356	156385356	157085356	NALCN
3	108001317	2.84981		3	150929854	1.34729						5	156735356	156385356	157085356	PCCA
3	108099432	2.84981		3	15691522	1.34729						5	164466806	164116806	164816806	LOC122907964
3	108916946	2.84981		3	15876228	1.34729						5	164466806	164116806	164816806	IRS2
3	108919087	2.84981		3	15885345	1.34729						5	164466806	164116806	164816806	COL4A2
3	109106990	2.84981		3	15889102	1.34729						5	164466806	164116806	164816806	COL4A1
3	109117234	2.84981		3	159887110	1.34729						5	165407676	165057676	165757676	TEX29
3	109159472	2.84981		3	16786544	1.34729						5	165407676	165057676	165757676	ARHGEF7
3	109243676	2.84981		3	19496969	1.34729						6	3362440	3012440	3712440	LOC122908272
3	109258707	2.84981		3	211103514	1.34729						6	3362440	3012440	3712440	LOC122910282
3	109339290	2.84981		3	214669874	1.34729						6	3362440	3012440	3712440	TFF1
3	109346836	2.84981		3	221877984	1.34729						6	3362440	3012440	3712440	TFF3
3	109348426	2.84981		3	33664146	1.34729						6	3362440	3012440	3712440	RSPH1
3	109466644	2.84981		3	37694140	1.34729						6	3362440	3012440	3712440	UBASH3A
3	109603317	2.84981		3	83229547	1.34729						6	3362440	3012440	3712440	TFF2
3	109644806	2.84981		3	83238988	1.34729						6	3362440	3012440	3712440	UMODL1
3	109659942	2.84981		3	88534025	1.34729						6	3362440	3012440	3712440	ZBTB21
3	109810442	2.84981		3	88538238	1.34729						6	3362440	3012440	3712440	C2CD2
3	145892750	2.84981		3	88545099	1.34729						6	3362440	3012440	3712440	PRDM15
3	145938658	2.84981		4	127077441	1.34729						6	3362440	3012440	3712440	PDE9A
3	148989342	2.84981		4	132570153	1.34729						6	3362440	3012440	3712440	TMPRSS3
3	154869471	2.84981		4	132721399	1.34729						6	3362440	3012440	3712440	ABCG1
3	154870210	2.84981		4	132798386	1.34729						6	3362440	3012440	3712440	SLC37A1
3	214497138	2.84981		4	132837118	1.34729						6	4921057	4571057	5271057	LOC122909073
3	214562271	2.84981		4	132845894	1.34729						6	4921057	4571057	5271057	DSCAM
3	214769650	2.84981		4	132846554	1.34729						6	4922513	4572513	5272513	LOC122909073
3	216240906	2.84981		4	132890981	1.34729						6	4922513	4572513	5272513	DSCAM
3	216339078	2.84981		4	132912866	1.34729						6	5161440	4811440	5511440	PCP4
3	216403731	2.84981		4	132960932	1.34729						6	5161440	4811440	5511440	DSCAM
3	216816546	2.84981		4	132974709	1.34729						6	5533167	5183167	5883167	B3GALT5
3	217372759	2.84981		4	132977755	1.34729						6	5533167	5183167	5883167	PCP4
4	5289832	2.84981		4	152358507	1.34729						6	5533167	5183167	5883167	IGSF5
4	141482092	2.84981		4	152372269	1.34729						6	5533167	5183167	5883167	LOC122908285
4	193300869	2.84981		4	203712051	1.34729						6	5533167	5183167	5883167	LCA5L
4	193360317	2.84981		4	203712851	1.34729						6	5533167	5183167	5883167	DSCAM
4	193474329	2.84981		4	226317137	1.34729						6	6492630	6142630	6842630	ETS2
4	193479073	2.84981		4	227233378	1.34729						6	6492630	6142630	6842630	KCNJ15
4	193913758	2.84981		4	24878069	1.34729						6	6492630	6142630	6842630	ERG
4	193978715	2.84981		4	26595515	1.34729						6	6561349	6211349	6911349	ETS2
4	205161136	2.84981		4	26767624	1.34729						6	6561349	6211349	6911349	KCNJ15
6	192967366	2.84981		4	26792061	1.34729						6	6561349	6211349	6911349	ERG
6	195267189	2.84981		4	26809740	1.34729						6	6636540	6286540	6986540	ETS2
6	195275335	2.84981		4	26906168	1.34729						6	6636540	6286540	6986540	KCNJ15
6	195348071	2.84981		4	27360962	1.34729						6	6636540	6286540	6986540	ERG
6	195357257	2.84981		4	27410296	1.34729						6	6834661	6484661	7184661	KCNJ15
6	195393660	2.84981		4	30591265	1.34729						6	6834661	6484661	7184661	ERG
6	195433378	2.84981		4	30658643	1.34729						6	13702314	13352314	14052314	LOC122910312
6	195584433	2.84981		4	3521446	1.34729						6	13702314	13352314	14052314	LOC122910313
6	195707397	2.84981		4	36781045	1.34729						6	13702314	13352314	14052314	LOC122910314
6	197730443	2.84981		4	5677454	1.34729						6	13702314	13352314	14052314	LOC122910315
11	203088754	2.84981		6	13935996	1.34729						6	13702314	13352314	14052314	LOC122910316
11	203093474	2.84981		6	14638321	1.34729						6	13702314	13352314	14052314	LOC122910317
11	203095995	2.84981		6	163197636	1.34729						6	13702314	13352314	14052314	LOC122910318
11	203099021	2.84981		6	163217923	1.34729						6	13702314	13352314	14052314	LOC122910319
11	203173098	2.84981		6	163219518	1.34729						6	13702314	13352314	14052314	LOC122910321
14	25126412	2.84981		6	163465023	1.34729						6	13702314	13352314	14052314	LOC122909997
14	27966943	2.84981		6	186651979	1.34729						6	13702314	13352314	14052314	LOC122909999
3	149948759	2.8394		6	188851506	1.34729						6	13702314	13352314	14052314	LOC122910001
3	151073868	2.8394		6	201709434	1.34729						6	13702314	13352314	14052314	LOC122910322
13	7674693	2.82122		6	201806853	1.34729						6	13702314	13352314	14052314	LOC122910323
7	131678029	2.82047		6	201832119	1.34729						6	13702314	13352314	14052314	LOC122910324
6	60274921	2.81583		6	20758131	1.34729						6	13702314	13352314	14052314	LOC122910325
6	188844729	2.81583		6	216728347	1.34729						6	13702314	13352314	14052314	LOC122910320
7	102251650	2.81105		6	4921057	1.34729						6	13702314	13352314	14052314	LOC122909998
12	42572186	2.81105		6	4922513	1.34729						6	13702314	13352314	14052314	LOC122910000
12	42610768	2.81105		6	5533167	1.34729						6	13935996	13585996	14285996	LOC122910315
3	76212893	2.80278		6	5760917	1.34729						6	13935996	13585996	14285996	LOC122910316
8	90871917	2.80234		6	6636540	1.34729						6	13935996	13585996	14285996	LOC122910317
7	33281530	2.80138		7	154711706	1.34729						6	13935996	13585996	14285996	LOC122910318
5	158758698	2.78745		7	197721026	1.34729						6	13935996	13585996	14285996	LOC122910319
8	128307054	2.78745		8	113730057	1.34729						6	13935996	13585996	14285996	LOC122910321
5	36480650	2.78474		8	62496749	1.34729						6	13935996	13585996	14285996	LOC122909997
5	38303354	2.78474		8	62586215	1.34729						6	13935996	13585996	14285996	LOC122909999
3	154408675	2.7846		8	81659189	1.34729						6	13935996	13585996	14285996	LOC122910001
8	90393668	2.7846		8	86045047	1.34729						6	13935996	13585996	14285996	LOC122910322
8	90474085	2.7846		8	86160408	1.34729						6	13935996	13585996	14285996	LOC122910323
8	91705607	2.7846		9	3026559	1.34729						6	13935996	13585996	14285996	LOC122910324
8	91732177	2.7846		9	470450	1.34729						6	13935996	13585996	14285996	LOC122910325
9	86585203	2.77892		9	74305488	1.34729						6	13935996	13585996	14285996	LOC122910002
3	160319482	2.74707		12	4605564	1.33719						6	13935996	13585996	14285996	LOC122910326
6	3362440	2.74707		3	76015925	1.33719						6	13935996	13585996	14285996	LOC122910003
1	303625893	2.73824		5	165407676	1.33719						6	13935996	13585996	14285996	LOC122910327
6	5428249	2.73824		5	8158141	1.33719						6	13935996	13585996	14285996	LOC122910004
9	47316252	2.73824		8	101749237	1.32996						6	13935996	13585996	14285996	LOC122910328
9	47347571	2.73824		3	175170060	1.32695						6	13935996	13585996	14285996	LOC122910329
11	21733934	2.73824		4	185125913	1.32695						6	13935996	13585996	14285996	LOC122910330
9	34018708	2.73574		4	29590647	1.32695						6	13935996	13585996	14285996	LOC122910005
9	94698986	2.72752		12	8127185	1.30204						6	13935996	13585996	14285996	LOC122910331
5	156658703	2.7249		7	191110729	1.30204						6	13935996	13585996	14285996	LOC122910332
13	27996067	2.72344		7	34902727	1.30204						6	13935996	13585996	14285996	LOC122910333
9	38277083	2.72088		7	44031781	1.30204						6	13935996	13585996	14285996	LOC122910334
11	180937965	2.71351		8	106313341	1.30204						6	13935996	13585996	14285996	LOC122910320
12	117380876	2.71351		11	166316360	1.30104						6	13935996	13585996	14285996	LOC122909998
13	147874032	2.71351		11	201105005	1.30104						6	13935996	13585996	14285996	LOC122910000
11	191101110	2.7094		12	35179352	1.30104						6	41042319	40692319	41392319	LOC122910029
3	34353428	2.70086		3	76212893	1.2914						6	41042319	40692319	41392319	LOC122910970
9	38138516	2.69232		4	24877181	1.28423						6	92293515	91943515	92643515	LOC122910475
8	127229286	2.69037		7	35322334	1.2791						6	92293515	91943515	92643515	LOC122911029
8	127230831	2.69037		11	46993287	1.26912						6	92293515	91943515	92643515	PDCD10
8	128043199	2.69037		4	211807601	1.26912						6	92293515	91943515	92643515	LOC122908676
13	27234356	2.69037		4	34348737	1.26912						6	92293515	91943515	92643515	LOC122908677
1	76356652	2.68192		6	132578602	1.26912						6	92293515	91943515	92643515	ZBBX
1	212072714	2.68192		7	197725246	1.26912						6	92293515	91943515	92643515	SERPINI2
1	223975782	2.68192		8	100431887	1.26504						6	92293515	91943515	92643515	WDR49
2	2275416	2.68192		8	127204940	1.26504						6	92293515	91943515	92643515	GOLIM4
2	169468588	2.68192		8	98256515	1.26504						6	92293515	91943515	92643515	SERPINI1
3	146013364	2.68192		11	205232981	1.26348						6	195849109	195499109	196199109	LOC122910976
3	216232783	2.68192		8	127410870	1.26348						6	195849109	195499109	196199109	LOC122909302
4	193275443	2.68192		8	113412285	1.26241						6	195849109	195499109	196199109	FHIT
13	24630227	2.68192		11	180937965	1.26038						6	206975583	206625583	207325583	LOC122910670
8	112877110	2.67991		12	117380876	1.26038						6	206975583	206625583	207325583	LOC122910671
9	100604463	2.67615		13	147874032	1.26038						6	206975583	206625583	207325583	LOC122909471
8	97692720	2.66703		13	152006113	1.26038						6	206975583	206625583	207325583	LOC122909475
8	97694476	2.66703		5	155838880	1.26038						6	206975583	206625583	207325583	CDC25A
8	97698372	2.66703		7	190388551	1.26038						6	206975583	206625583	207325583	DHX30
8	97712619	2.66703		7	206564387	1.26038						6	206975583	206625583	207325583	CSPG5
8	97716089	2.66703		8	108416397	1.26038						6	206975583	206625583	207325583	ELP6
8	97717209	2.66703		8	110760861	1.26038						6	206975583	206625583	207325583	LOC122909476
8	97771719	2.66703		8	139742050	1.26038						6	206975583	206625583	207325583	MAP4
8	97785108	2.66703		9	29613861	1.26038						6	206975583	206625583	207325583	SMARCC1
8	100349356	2.6631		4	26766899	1.24727						6	209124221	208774221	209474221	LOC122910688
12	43403566	2.6631		8	111269931	1.24727						6	209124221	208774221	209474221	TRNAE-CUC_5
12	43426481	2.6631		11	181637137	1.2456						6	209124221	208774221	209474221	TMEM42
12	43429572	2.6631		3	219161448	1.2456						6	209124221	208774221	209474221	LOC122910919
7	131818935	2.66173		1	95355632	1.24442						6	209124221	208774221	209474221	KIAA1143
8	88306962	2.65791		4	80582799	1.23251						6	209124221	208774221	209474221	LOC122910690
8	127373103	2.65646		6	42777026	1.23251						6	209124221	208774221	209474221	LPAR2
12	4237723	2.65646		3	168714355	1.23087						6	209124221	208774221	209474221	TMEM158
12	52928856	2.65451		11	191478026	1.22848						6	209124221	208774221	209474221	CDCP1
1	3908649	2.65416		8	96588628	1.22848						6	209124221	208774221	209474221	CLEC3B
3	93598514	2.65416		8	97707875	1.21926						6	209124221	208774221	209474221	ZDHHC3
10	1078630	2.65416		10	46177659	1.2134						6	209124221	208774221	209474221	ZNF502
3	34326483	2.64754		13	96804655	1.2134						6	209124221	208774221	209474221	LOC122909512
3	34347543	2.64754		14	12977676	1.2134						6	209124221	208774221	209474221	LARS2
3	34350566	2.64754		2	13093816	1.2134						6	209124221	208774221	209474221	EXOSC7
6	206975583	2.64754		2	219884716	1.2134						6	209124221	208774221	209474221	KIF15
2	170220598	2.62525		3	20643321	1.2134						6	209124221	208774221	209474221	ATP13A1
3	110055649	2.60224		3	65937513	1.2134						6	209133712	208783712	209483712	LOC122910688
11	201196263	2.58997		4	201814847	1.2134						6	209133712	208783712	209483712	TRNAE-CUC_5
7	163072665	2.57794		4	211832275	1.2134						6	209133712	208783712	209483712	TMEM42
6	92293515	2.57511		4	28489115	1.2134						6	209133712	208783712	209483712	LOC122910919
8	109748612	2.57342		6	26156378	1.2134						6	209133712	208783712	209483712	KIAA1143
12	45923207	2.57342		6	32996598	1.2134						6	209133712	208783712	209483712	LOC122910690
13	17392817	2.57342		7	180825159	1.2134						6	209133712	208783712	209483712	LPAR2
12	41837646	2.57252		11	181470239	1.21166						6	209133712	208783712	209483712	TMEM158
11	8612852	2.56806		11	4776874	1.21166						6	209133712	208783712	209483712	CDCP1
7	190388551	2.56238		12	24653884	1.21166						6	209133712	208783712	209483712	CLEC3B
7	206564387	2.56238		12	61556887	1.21166						6	209133712	208783712	209483712	ZDHHC3
8	110760861	2.56238		12	61557023	1.21166						6	209133712	208783712	209483712	ZNF502
8	93782640	2.55527		12	68285073	1.21166						6	209133712	208783712	209483712	LOC122909512
8	94121680	2.55527		13	146164219	1.21166						6	209133712	208783712	209483712	PBX4
12	46699183	2.55527		13	1923432	1.21166						6	209133712	208783712	209483712	LARS2
11	185973374	2.54979		3	73651164	1.21166						6	209133712	208783712	209483712	EXOSC7
11	188997781	2.54979		3	73672799	1.21166						6	209133712	208783712	209483712	KIF15
13	151947405	2.54775		3	73685192	1.21166						6	209133712	208783712	209483712	ATP13A1
8	115067555	2.53857		3	73688937	1.21166						6	209157397	208807397	209507397	LOC122910688
8	115078491	2.53857		3	73689866	1.21166						6	209157397	208807397	209507397	TRNAE-CUC_5
12	45001828	2.53857		3	73690773	1.21166						6	209157397	208807397	209507397	TMEM42
12	45023270	2.53857		3	73692870	1.21166						6	209157397	208807397	209507397	LOC122910919
7	193186868	2.53674		3	73693912	1.21166						6	209157397	208807397	209507397	KIAA1143
8	84666521	2.53674		3	73708065	1.21166						6	209157397	208807397	209507397	LOC122910690
8	86866573	2.53674		3	73708339	1.21166						6	209157397	208807397	209507397	LPAR2
8	102588584	2.53674		3	73709852	1.21166						6	209157397	208807397	209507397	TMEM158
8	102601042	2.53674		3	73718958	1.21166						6	209157397	208807397	209507397	CDCP1
8	102610075	2.53674		3	73777457	1.21166						6	209157397	208807397	209507397	CLEC3B
8	102614972	2.53674		3	74441729	1.21166						6	209157397	208807397	209507397	ZDHHC3
8	102621683	2.53674		3	74473146	1.21166						6	209157397	208807397	209507397	ZNF502
11	188667982	2.53674		3	74612992	1.21166						6	209157397	208807397	209507397	LOC122909512
11	188755293	2.53674		3	74774226	1.21166						6	209157397	208807397	209507397	PBX4
11	191053898	2.53674		3	74809201	1.21166						6	209157397	208807397	209507397	LARS2
11	191056319	2.53674		3	75133489	1.21166						6	209157397	208807397	209507397	EXOSC7
11	191103954	2.53674		3	75164749	1.21166						6	209157397	208807397	209507397	KIF15
11	204379218	2.53248		3	75177860	1.21166						6	209157397	208807397	209507397	ATP13A1
12	116018856	2.53248		3	75180119	1.21166						6	211814511	211464511	212164511	LOC122910709
8	129225719	2.5294		3	75375832	1.21166						6	211814511	211464511	212164511	LOC122910710
3	219161448	2.52289		3	75480337	1.21166						6	211814511	211464511	212164511	LOC122910711
11	181637137	2.52289		3	75496358	1.21166						6	211814511	211464511	212164511	LOC122910712
8	143577601	2.52213		3	75591863	1.21166						6	211814511	211464511	212164511	LOC122910713
9	36333439	2.52213		3	75639024	1.21166						6	211814511	211464511	212164511	LOC122910714
9	39282856	2.52213		3	75748623	1.21166						6	211814511	211464511	212164511	LOC122910715
9	100802815	2.52213		3	88673631	1.21166						6	211814511	211464511	212164511	LOC122910717
2	23934896	2.52143		3	88690507	1.21166						6	211814511	211464511	212164511	LOC122910718
2	218780103	2.52143		3	90448723	1.21166						6	211814511	211464511	212164511	LOC122909553
2	218781415	2.52143		3	92678515	1.21166						6	211814511	211464511	212164511	SLC1A6
2	218782450	2.52143		3	92791328	1.21166						6	211814511	211464511	212164511	ILVBL
2	218811942	2.52143		7	185005072	1.21166						6	211814511	211464511	212164511	LOC122910722
2	218834280	2.52143		8	113597004	1.21166						6	211814511	211464511	212164511	EPHX3
3	28425287	2.52143		8	113604315	1.21166						6	211814511	211464511	212164511	LOC122910724
5	121501248	2.52143		8	127025272	1.21166						6	211814511	211464511	212164511	DDX49
14	23400625	2.52143		9	27102108	1.21166						6	211814511	211464511	212164511	LOC122910716
8	101510674	2.49859		9	84970299	1.21166						6	211814511	211464511	212164511	CCDC105
12	60535328	2.49317		1	164483	1.19528						6	211814511	211464511	212164511	CASP14
13	22876912	2.49		1	295949631	1.19528						6	211814511	211464511	212164511	LOC122910721
11	191478026	2.48777		12	46681164	1.19528						6	211814511	211464511	212164511	SYDE1
7	35201374	2.48734		3	53649362	1.19528						6	211814511	211464511	212164511	NOTCH3
6	212913416	2.48441		4	129771288	1.19528						6	211814511	211464511	212164511	AKAP8
7	131734576	2.48441		4	202948710	1.19528						6	211814511	211464511	212164511	AKAP8L
2	180764481	2.48061		4	211075833	1.19528						6	211814511	211464511	212164511	SUGP2
3	217890596	2.47825		4	5674529	1.19528						6	211814511	211464511	212164511	HOMER3
3	218000037	2.47825		6	20511449	1.19528						6	211814511	211464511	212164511	BRD4
4	32571485	2.47825		12	60902706	1.19187						6	211814511	211464511	212164511	ARMC6
7	128798660	2.47242		3	74189216	1.19187						6	211830061	211480061	212180061	LOC122910709
7	132072651	2.46623		8	95318231	1.18742						6	211830061	211480061	212180061	LOC122910710
2	198035744	2.46405		3	24587455	1.18238						6	211830061	211480061	212180061	LOC122910711
2	53008284	2.45903		11	209445631	1.16887						6	211830061	211480061	212180061	LOC122910712
2	53010200	2.45903		3	74761577	1.16887						6	211830061	211480061	212180061	LOC122910713
11	2797088	2.45903		8	98780850	1.16887						6	211830061	211480061	212180061	LOC122910714
11	2807370	2.45903		4	45398731	1.16581						6	211830061	211480061	212180061	LOC122910715
8	141650813	2.45781		1	196727207	1.15966						6	211830061	211480061	212180061	LOC122910717
13	135915267	2.45731		1	19943307	1.15966						6	211830061	211480061	212180061	LOC122910718
5	35411864	2.4545		1	200130048	1.15966						6	211830061	211480061	212180061	LOC122909553
5	35779446	2.4545		1	200162723	1.15966						6	211830061	211480061	212180061	SLC1A6
5	35809723	2.4545		1	200241650	1.15966						6	211830061	211480061	212180061	ILVBL
9	48576569	2.4545		1	26380677	1.15966						6	211830061	211480061	212180061	LOC122910722
1	312871326	2.4377		1	26380868	1.15966						6	211830061	211480061	212180061	EPHX3
3	65644774	2.4377		1	26381186	1.15966						6	211830061	211480061	212180061	LOC122910724
3	83483259	2.4377		1	26382447	1.15966						6	211830061	211480061	212180061	DDX49
3	83490100	2.4377		1	269589200	1.15966						6	211830061	211480061	212180061	LOC122910716
12	67566868	2.4377		1	302478431	1.15966						6	211830061	211480061	212180061	CCDC105
12	67567130	2.4377		1	303312128	1.15966						6	211830061	211480061	212180061	CASP14
12	67577208	2.4377		1	306020434	1.15966						6	211830061	211480061	212180061	LOC122910721
2	167166362	2.43322		1	306023584	1.15966						6	211830061	211480061	212180061	SYDE1
2	168075859	2.43322		1	313656836	1.15966						6	211830061	211480061	212180061	NOTCH3
2	170167163	2.43322		1	314845470	1.15966						6	211830061	211480061	212180061	AKAP8
2	170196598	2.43322		1	31802499	1.15966						6	211830061	211480061	212180061	AKAP8L
2	170199949	2.43322		1	35588671	1.15966						6	211830061	211480061	212180061	SUGP2
2	170517123	2.43322		1	3637020	1.15966						6	211830061	211480061	212180061	HOMER3
2	170524068	2.43322		1	55038069	1.15966						6	211830061	211480061	212180061	COPE
2	170535195	2.43322		1	62823715	1.15966						6	211830061	211480061	212180061	BRD4
2	170735017	2.43322		1	62868898	1.15966						6	211830061	211480061	212180061	ARMC6
3	165236523	2.43322		1	62885143	1.15966						11	9748254	9398254	10098254	LOC122914875
4	53322223	2.43322		1	66614582	1.15966						11	9748254	9398254	10098254	NUDT7
6	204341404	2.43322		1	70556319	1.15966						11	9748254	9398254	10098254	LOC122911220
13	70706655	2.42506		1	70567761	1.15966						11	9748254	9398254	10098254	LOC122913741
8	69945194	2.42321		1	70568603	1.15966						11	9748254	9398254	10098254	CLEC3A
8	69946651	2.42321		1	70568739	1.15966						11	9748254	9398254	10098254	SYCE1L
8	69958962	2.42321		1	71041549	1.15966						11	9748254	9398254	10098254	VAT1L
5	37687647	2.41602		1	75855261	1.15966						11	9748254	9398254	10098254	LOC122911218
12	65093542	2.41602		1	8185279	1.15966						11	9748254	9398254	10098254	ADAMTS18
12	66384218	2.41602		1	8242783	1.15966						11	9748254	9398254	10098254	MON1B
7	43473984	2.41539		10	11176073	1.15966						11	34902727	34552727	35252727	LOC122913799
7	43490517	2.41539		10	17754755	1.15966						11	34902727	34552727	35252727	LOC122914820
8	74948046	2.41539		10	2893760	1.15966						11	34902727	34552727	35252727	PHKB
8	75898734	2.41539		10	35773858	1.15966						11	34902727	34552727	35252727	ITFG1
8	76094970	2.41539		10	35799613	1.15966						11	35322334	34972334	35672334	LOC122914820
8	76294584	2.41539		10	45366280	1.15966						11	35322334	34972334	35672334	LOC122914742
8	76306591	2.41539		10	48523301	1.15966						11	35322334	34972334	35672334	LOC122914666
8	76318267	2.41539		10	49970468	1.15966						11	35322334	34972334	35672334	LOC122914747
8	76334462	2.41539		10	63951354	1.15966						11	35322334	34972334	35672334	LOC122913800
8	76334673	2.41539		10	64250656	1.15966						11	35322334	34972334	35672334	DNAJA2
8	76346091	2.41539		10	70826377	1.15966						11	35322334	34972334	35672334	LOC122913801
9	46922440	2.41383		11	10767415	1.15966						11	35322334	34972334	35672334	PHKB
6	189911434	2.41197		11	10768569	1.15966						11	35322334	34972334	35672334	ITFG1
8	139742050	2.41097		11	162277337	1.15966						11	35322334	34972334	35672334	NETO2
9	29613861	2.41097		11	162387361	1.15966						11	35322334	34972334	35672334	GPT2
8	109439673	2.40788		11	162434576	1.15966						11	35322334	34972334	35672334	C7H16orf87
9	37978337	2.40788		11	162662701	1.15966						11	40320092	39970092	40670092	PDCD5
8	100825858	2.3977		11	162688811	1.15966						11	40320092	39970092	40670092	LOC122913810
8	100856275	2.3977		11	162689821	1.15966						11	40320092	39970092	40670092	LOC122914790
8	100868805	2.3977		11	163616504	1.15966						11	40320092	39970092	40670092	LOC122911508
8	102385036	2.3977		11	164482963	1.15966						11	40320092	39970092	40670092	LOC122911509
8	121644194	2.39668		11	164564266	1.15966						11	40320092	39970092	40670092	FAAP24
8	92213342	2.38871		11	165994016	1.15966						11	40320092	39970092	40670092	TRNAT-AGU_9
7	130361149	2.38759		11	166282240	1.15966						11	40320092	39970092	40670092	NUDT19
13	143053110	2.38759		11	166305242	1.15966						11	40320092	39970092	40670092	TDRD12
12	46467388	2.36639		11	198137001	1.15966						11	40320092	39970092	40670092	CEP89
9	15944743	2.35487		11	210778211	1.15966						11	40320092	39970092	40670092	GPATCH1
8	114753990	2.34358		11	27114252	1.15966						11	40320092	39970092	40670092	WDR88
8	93114919	2.33631		11	34386430	1.15966						11	40320092	39970092	40670092	LRP3
8	109433591	2.33631		11	46161497	1.15966						11	40320092	39970092	40670092	SLC7A10
8	137516676	2.33631		11	633283	1.15966						11	40320092	39970092	40670092	LOC122911516
12	43035063	2.33631		11	652569	1.15966						11	40320092	39970092	40670092	CEBPA
12	66119257	2.33631		11	96688945	1.15966						11	40320092	39970092	40670092	CEBPG
5	149547829	2.33511		12	16035111	1.15966						11	40320092	39970092	40670092	DPY19L3
7	130997782	2.32814		12	46436274	1.15966						11	40320092	39970092	40670092	ANKRD27
9	38340190	2.32743		14	23189556	1.15966						11	40320092	39970092	40670092	SLC7A9
7	185005072	2.32471		14	36234274	1.15966						11	40320092	39970092	40670092	RHPN2
9	84970299	2.32471		2	11060781	1.15966						11	44031781	43681781	44381781	LOC122914683
12	14435864	2.32471		2	12915847	1.15966						11	44031781	43681781	44381781	LOC122914770
2	45124905	2.32041		2	13609221	1.15966						11	44031781	43681781	44381781	LOC122914823
2	47272003	2.32041		2	17388622	1.15966						11	44031781	43681781	44381781	LOC122914668
4	213440044	2.32041		2	183826636	1.15966						11	44031781	43681781	44381781	LOC122911616
4	213467306	2.32041		2	184027513	1.15966						11	44031781	43681781	44381781	LOC122914619
4	213502651	2.32041		2	184129690	1.15966						11	44031781	43681781	44381781	LOC122913303
4	213511027	2.32041		2	184561866	1.15966						11	44031781	43681781	44381781	LOC122913304
4	213517224	2.32041		2	190611929	1.15966						11	44031781	43681781	44381781	LOC122911610
4	213539322	2.32041		2	194305084	1.15966						11	44031781	43681781	44381781	ZNF527
4	213554972	2.32041		2	197564519	1.15966						11	44031781	43681781	44381781	LOC122911621
6	9415089	2.32041		2	212894488	1.15966						11	44031781	43681781	44381781	LOC122911615
3	92737080	2.29914		2	216997086	1.15966						11	44031781	43681781	44381781	ZNF570
8	104290203	2.29066		2	222262077	1.15966						11	44031781	43681781	44381781	LOC122911597
8	122857341	2.28892		2	222271284	1.15966						11	44031781	43681781	44381781	ZNF569
8	113459801	2.2883		2	227124349	1.15966						11	44031781	43681781	44381781	LOC122911598
6	209124221	2.27242		2	229403450	1.15966						11	44031781	43681781	44381781	SIPA1L3
6	209133712	2.27242		2	231340732	1.15966						11	44031781	43681781	44381781	LOC122911600
6	209157397	2.27242		2	233868729	1.15966						11	128787384	128437384	129137384	LOC122913473
6	211814511	2.27242		2	233899506	1.15966						11	128797271	128447271	129147271	LOC122913473
6	211830061	2.27242		2	234025263	1.15966						11	128798660	128448660	129148660	LOC122913473
8	107159103	2.27242		2	44863799	1.15966						11	128859436	128509436	129209436	LOC122913474
11	181642282	2.27242		2	45027622	1.15966						11	128859436	128509436	129209436	JRKL
11	181694128	2.27242		2	45051481	1.15966						11	128859436	128509436	129209436	LOC122913473
11	181721293	2.27242		2	45083331	1.15966						11	128859436	128509436	129209436	CCDC82
11	181721707	2.27242		2	54038157	1.15966						11	128863296	128513296	129213296	LOC122913474
11	181729411	2.27242		2	54049806	1.15966						11	128863296	128513296	129213296	JRKL
11	181777189	2.27242		2	54061271	1.15966						11	128863296	128513296	129213296	LOC122913473
11	181990279	2.27242		2	54089434	1.15966						11	128863296	128513296	129213296	CCDC82
11	182000984	2.27242		2	54093907	1.15966						11	128884938	128534938	129234938	LOC122913474
11	182080211	2.27242		2	54855052	1.15966						11	128884938	128534938	129234938	JRKL
11	200144524	2.27242		2	54864425	1.15966						11	128884938	128534938	129234938	LOC122913473
9	16335473	2.26271		2	54866099	1.15966						11	128884938	128534938	129234938	CCDC82
8	108416397	2.2593		2	54871011	1.15966						11	128884938	128534938	129234938	MAML2
13	152006113	2.2593		2	54957067	1.15966						11	128885547	128535547	129235547	LOC122913474
9	29089250	2.25913		2	54961582	1.15966						11	128885547	128535547	129235547	JRKL
4	224978338	2.25628		2	54981963	1.15966						11	128885547	128535547	129235547	LOC122913473
13	17313822	2.25628		2	69138394	1.15966						11	128885547	128535547	129235547	CCDC82
13	35784819	2.25628		2	69141861	1.15966						11	128885547	128535547	129235547	MAML2
13	35790246	2.25628		2	7628459	1.15966						11	129132671	128782671	129482671	LOC122913474
13	44556038	2.25628		3	126904160	1.15966						11	129132671	128782671	129482671	JRKL
13	108728083	2.25628		3	127699804	1.15966						11	129132671	128782671	129482671	LOC122914766
5	20254879	2.25284		3	133974450	1.15966						11	129132671	128782671	129482671	LOC122913473
8	101701727	2.25122		3	137645361	1.15966						11	129132671	128782671	129482671	CCDC82
8	101733553	2.25122		3	141047725	1.15966						11	129132671	128782671	129482671	MAML2
8	101748494	2.25122		3	141500004	1.15966						11	129379605	129029605	129729605	LOC122913474
8	101748659	2.25122		3	143565617	1.15966						11	129379605	129029605	129729605	JRKL
9	29776374	2.25122		3	14457092	1.15966						11	129379605	129029605	129729605	LOC122914766
11	183352901	2.24536		3	145352073	1.15966						11	129379605	129029605	129729605	LOC122914907
4	60912786	2.21566		3	147087798	1.15966						11	129379605	129029605	129729605	LOC122914677
7	8440846	2.21558		3	147163804	1.15966						11	129379605	129029605	129729605	LOC122912467
13	21565996	2.21558		3	148309619	1.15966						11	129379605	129029605	129729605	LOC122913473
8	115786840	2.21487		3	158992132	1.15966						11	129379605	129029605	129729605	CCDC82
1	57793689	2.21332		3	159748619	1.15966						11	129379605	129029605	129729605	MAML2
7	8433232	2.20606		3	16229944	1.15966						11	129379605	129029605	129729605	MTMR2
7	8443964	2.20606		3	169345057	1.15966						11	185005072	184655072	185355072	LOC122914658
9	41557011	2.20606		3	169363360	1.15966						11	185005072	184655072	185355072	LRRC4C
12	106509881	2.20606		3	169378094	1.15966						11	190388551	190038551	190738551	ARFGAP2
12	106620636	2.20606		3	169469403	1.15966						11	190388551	190038551	190738551	ACP2
9	23974330	2.20386		3	169594938	1.15966						11	190388551	190038551	190738551	PSMC3
12	17398785	2.20261		3	169981371	1.15966						11	190388551	190038551	190738551	KBTBD4
5	105449270	2.20238		3	170059823	1.15966						11	190388551	190038551	190738551	NDUFS3
6	60259148	2.19561		3	170068347	1.15966						11	190388551	190038551	190738551	FAM180B
1	298245018	2.19319		3	171388731	1.15966						11	190388551	190038551	190738551	C1QTNF4
3	152110871	2.19319		3	173120448	1.15966						11	190388551	190038551	190738551	LOC122914842
6	13702314	2.19319		3	173616893	1.15966						11	190388551	190038551	190738551	LOC122914838
8	120817281	2.19319		3	173693007	1.15966						11	190388551	190038551	190738551	PACSIN3
8	120824064	2.19319		3	17499826	1.15966						11	190388551	190038551	190738551	DDB2
8	120826622	2.19319		3	175769034	1.15966						11	190388551	190038551	190738551	NR1H3
11	9106460	2.19319		3	175775578	1.15966						11	190388551	190038551	190738551	MYBPC3
9	12766366	2.18626		3	183054115	1.15966						11	190388551	190038551	190738551	SPI1
8	88795897	2.17797		3	183069075	1.15966						11	190388551	190038551	190738551	SLC39A13
7	191304919	2.16588		3	183147218	1.15966						11	190388551	190038551	190738551	RAPSN
9	4499412	2.16588		3	19473272	1.15966						11	190388551	190038551	190738551	LOC122913602
11	4776874	2.16588		3	2057643	1.15966						11	190388551	190038551	190738551	PTPMT1
11	181470239	2.16588		3	2068171	1.15966						11	190388551	190038551	190738551	MTCH2
12	24653884	2.16588		3	225738255	1.15966						11	190388551	190038551	190738551	AGBL2
12	68285073	2.16588		3	22614353	1.15966						11	190388551	190038551	190738551	FNBP4
13	1923432	2.16588		3	226492575	1.15966						11	190388551	190038551	190738551	C7H11orf49
13	146164219	2.16588		3	226734013	1.15966						11	190388551	190038551	190738551	MADD
5	150426606	2.16383		3	226736709	1.15966						11	190388551	190038551	190738551	CELF1
2	18410278	2.1558		3	226753826	1.15966						11	190388551	190038551	190738551	NUP160
3	88429191	2.1558		3	229518255	1.15966						11	191110729	190760729	191460729	LOC122914322
3	105418780	2.1558		3	230362010	1.15966						11	191110729	190760729	191460729	LOC122914323
3	130103008	2.1558		3	27313036	1.15966						11	191110729	190760729	191460729	LOC122914704
4	231036971	2.1558		3	29599658	1.15966						11	191110729	190760729	191460729	LOC122914325
6	9732323	2.1558		3	29644708	1.15966						11	191110729	190760729	191460729	LOC122914326
6	189851839	2.1558		3	33155797	1.15966						11	191110729	190760729	191460729	LOC122913604
8	91321636	2.1558		3	33164856	1.15966						11	191110729	190760729	191460729	LOC122914327
8	91375211	2.1558		3	33168804	1.15966						11	191110729	190760729	191460729	LOC122914328
8	91662056	2.1558		3	33170431	1.15966						11	191110729	190760729	191460729	LOC122914329
9	49855945	2.1558		3	33172254	1.15966						11	191110729	190760729	191460729	LOC122913605
10	13109099	2.1558		3	3620053	1.15966						11	191110729	190760729	191460729	LOC122913606
10	13269319	2.1558		3	38692815	1.15966						11	191110729	190760729	191460729	LOC122913607
9	36332096	2.15074		3	38900020	1.15966						11	191110729	190760729	191460729	LOC122913608
14	23320857	2.13564		3	43183077	1.15966						11	191110729	190760729	191460729	LOC122913609
8	115967393	2.1115		3	43198685	1.15966						11	191110729	190760729	191460729	LOC122913611
8	126591579	2.1115		3	44659710	1.15966						11	191110729	190760729	191460729	LOC122913612
8	126614189	2.1115		3	4978061	1.15966						11	191110729	190760729	191460729	LOC122914331
9	29344829	2.1115		3	60198761	1.15966						11	191110729	190760729	191460729	LOC122913613
11	10969594	2.1115		3	65829668	1.15966						11	191110729	190760729	191460729	LOC122913614
11	205594326	2.1115		3	65839972	1.15966						11	191110729	190760729	191460729	LOC122914333
11	205597338	2.1115		3	65843237	1.15966						11	191110729	190760729	191460729	LOC122914334
8	113078671	2.10774		3	65910255	1.15966						11	191110729	190760729	191460729	LOC122914335
5	155838880	2.10735		3	65956207	1.15966						11	191110729	190760729	191460729	LOC122914336
8	102623961	2.1027		3	66057261	1.15966						11	191110729	190760729	191460729	LOC122914337
11	188802488	2.1027		3	70790536	1.15966						11	191110729	190760729	191460729	LOC122914338
7	42844392	2.10235		3	80944793	1.15966						11	191110729	190760729	191460729	LOC122914339
8	128821888	2.10235		3	9009915	1.15966						11	191110729	190760729	191460729	LOC122914341
12	14424375	2.09442		4	124798226	1.15966						11	191110729	190760729	191460729	LOC122914342
8	126436897	2.08739		4	125058661	1.15966						11	191110729	190760729	191460729	LOC122913615
9	50576620	2.08739		4	126058591	1.15966						11	191110729	190760729	191460729	LOC122914343
9	50799090	2.08739		4	126206595	1.15966						11	191110729	190760729	191460729	LOC122914344
9	51178671	2.08739		4	13165462	1.15966						11	191110729	190760729	191460729	LOC122914345
12	42393325	2.08739		4	135111244	1.15966						11	191110729	190760729	191460729	LOC122913616
12	42416908	2.08739		4	135179300	1.15966						11	191110729	190760729	191460729	LOC122914346
12	42467945	2.08739		4	135181643	1.15966						11	191110729	190760729	191460729	LOC122914347
12	42516634	2.08739		4	135181782	1.15966						11	191110729	190760729	191460729	LOC122913617
12	43562450	2.08739		4	135183084	1.15966						11	191110729	190760729	191460729	LOC122914349
12	43571177	2.08739		4	135195463	1.15966						11	191110729	190760729	191460729	LOC122914350
12	43686501	2.08739		4	135196816	1.15966						11	191110729	190760729	191460729	LOC122914324
12	44290539	2.08739		4	135204497	1.15966						11	191110729	190760729	191460729	LOC122913610
12	44390918	2.08739		4	135205468	1.15966						11	191110729	190760729	191460729	LOC122914330
12	44924932	2.08739		4	135206649	1.15966						11	191110729	190760729	191460729	LOC122914348
12	44944875	2.08739		4	135225020	1.15966						11	191110729	190760729	191460729	PTPRJ
13	25759137	2.08739		4	135666152	1.15966						11	206564387	206214387	206914387	SMIM38
9	83668549	2.08451		4	135666687	1.15966						11	206564387	206214387	206914387	LOC122914605
12	12318511	2.08451		4	137974543	1.15966						11	206564387	206214387	206914387	MRGPRF
9	92283526	2.08403		4	138059739	1.15966						11	206564387	206214387	206914387	MRGPRD
3	127706330	2.08035		4	150356270	1.15966						11	206564387	206214387	206914387	LOC122914782
3	127706637	2.08035		4	16177107	1.15966						11	206564387	206214387	206914387	TRNAA-AGC_13
3	127710526	2.08035		4	176162233	1.15966						11	206564387	206214387	206914387	LOC122914606
8	112649277	2.08035		4	176177076	1.15966						11	206564387	206214387	206914387	TPCN2
3	78532089	2.07448		4	176184618	1.15966						11	206564387	206214387	206914387	IGHMBP2
8	130435286	2.07017		4	19327464	1.15966						11	206564387	206214387	206914387	MRPL21
8	104215447	2.05869		4	204372652	1.15966						11	206564387	206214387	206914387	TESMIN
7	9748254	2.04243		4	204377510	1.15966						11	206564387	206214387	206914387	GAL
8	80725244	2.04243		4	204390400	1.15966						11	206564387	206214387	206914387	PPP6R3
9	41313645	2.04243		4	21165009	1.15966						11	206564387	206214387	206914387	LRP5
12	45119134	2.0254		4	211796420	1.15966						11	206564387	206214387	206914387	CPT1A
8	90831339	2.02213		4	211844202	1.15966						8	90837771	90487771	91187771	LOC122916587
8	90837771	2.02213		4	214287370	1.15966						8	90837771	90487771	91187771	NFU1
9	42501229	2.02213		4	214395995	1.15966						8	90837771	90487771	91187771	LOC122914952
8	139115977	2.01602		4	214544927	1.15966						8	90837771	90487771	91187771	GMCL1
1	306308831	2.01415		4	214558122	1.15966						8	90837771	90487771	91187771	ANTXR1
2	203335796	2.01415		4	229128832	1.15966						8	90837771	90487771	91187771	GFPT1
3	56569944	2.01379		4	23482620	1.15966						8	90837771	90487771	91187771	AAK1
9	92583863	2.0106		4	23919254	1.15966						8	90837771	90487771	91187771	ANXA4
11	185965922	2.0106		4	25273946	1.15966						8	90871917	90521917	91221917	LOC122916587
11	188343361	2.0106		4	25290758	1.15966						8	90871917	90521917	91221917	SNRNP27
9	29964494	2.00979		4	27667049	1.15966						8	90871917	90521917	91221917	NFU1
3	83315919	2.00895		4	27698115	1.15966						8	90871917	90521917	91221917	LOC122914952
3	73651164	2.00676		4	27898171	1.15966						8	90871917	90521917	91221917	GMCL1
3	73672799	2.00676		4	27948665	1.15966						8	90871917	90521917	91221917	ANTXR1
3	73685192	2.00676		4	28022148	1.15966						8	90871917	90521917	91221917	GFPT1
3	73688937	2.00676		4	28183047	1.15966						8	90871917	90521917	91221917	AAK1
3	73689866	2.00676		4	28419941	1.15966						8	90871917	90521917	91221917	ANXA4
3	73690773	2.00676		4	28496662	1.15966						8	90871917	90521917	91221917	MXD1
3	73692870	2.00676		4	28510266	1.15966						8	92191638	91841638	92541638	LOC122915445
3	73693912	2.00676		4	28638803	1.15966						8	92191638	91841638	92541638	FIGLA
3	73708065	2.00676		4	28645107	1.15966						8	92191638	91841638	92541638	LOC122915726
3	73708339	2.00676		4	28998000	1.15966						8	92191638	91841638	92541638	CLEC4F
3	73709852	2.00676		4	29004856	1.15966						8	92191638	91841638	92541638	TEX261
3	73718958	2.00676		4	29016485	1.15966						8	92191638	91841638	92541638	LOC122914973
3	73777457	2.00676		4	29018192	1.15966						8	92191638	91841638	92541638	LOC122916585
3	74441729	2.00676		4	29154454	1.15966						8	92191638	91841638	92541638	LOC122916575
3	74473146	2.00676		4	29156739	1.15966						8	92191638	91841638	92541638	LOC122916650
3	74612992	2.00676		4	29391364	1.15966						8	92191638	91841638	92541638	VAX2
3	74774226	2.00676		4	29571274	1.15966						8	92191638	91841638	92541638	ATP6V1B1
3	74809201	2.00676		4	29580471	1.15966						8	92191638	91841638	92541638	ANKRD53
3	75133489	2.00676		4	29583451	1.15966						8	92191638	91841638	92541638	PAIP2B
3	75164749	2.00676		4	29588021	1.15966						8	92191638	91841638	92541638	ZNF638
3	75177860	2.00676		4	29588706	1.15966						8	92191638	91841638	92541638	ADD2
3	75180119	2.00676		4	29652305	1.15966						8	92191638	91841638	92541638	CD207
3	75375832	2.00676		4	29675284	1.15966						8	92191638	91841638	92541638	NAGK
3	75480337	2.00676		4	29717220	1.15966						8	92191638	91841638	92541638	DYSF
3	75496358	2.00676		4	29755385	1.15966						8	92213342	91863342	92563342	LOC122915445
3	75591863	2.00676		4	30055050	1.15966						8	92213342	91863342	92563342	FIGLA
3	75639024	2.00676		4	30129635	1.15966						8	92213342	91863342	92563342	LOC122915726
3	75748623	2.00676		4	30155612	1.15966						8	92213342	91863342	92563342	CLEC4F
3	88673631	2.00676		4	30393327	1.15966						8	92213342	91863342	92563342	TEX261
3	88690507	2.00676		4	30608411	1.15966						8	92213342	91863342	92563342	LOC122914973
3	90448723	2.00676		4	30638083	1.15966						8	92213342	91863342	92563342	LOC122916585
3	92678515	2.00676		4	30656796	1.15966						8	92213342	91863342	92563342	LOC122916575
3	92791328	2.00676		4	30665290	1.15966						8	92213342	91863342	92563342	LOC122916650
8	88200223	2.00676		4	30681104	1.15966						8	92213342	91863342	92563342	VAX2
8	113597004	2.00676		4	30706360	1.15966						8	92213342	91863342	92563342	ATP6V1B1
8	113604315	2.00676		4	3078362	1.15966						8	92213342	91863342	92563342	ANKRD53
8	143954878	2.00676		4	30928203	1.15966						8	92213342	91863342	92563342	PAIP2B
9	27102108	2.00676		4	31042657	1.15966						8	92213342	91863342	92563342	ZNF638
12	61556887	2.00676		4	36780763	1.15966						8	92213342	91863342	92563342	ADD2
12	61557023	2.00676		4	4996941	1.15966						8	92213342	91863342	92563342	CD207
13	146547853	2.00676		4	5070632	1.15966						8	92213342	91863342	92563342	NAGK
11	188990985	2.00653		4	5075112	1.15966						8	92213342	91863342	92563342	DYSF
9	88449974	2.00482		4	5080244	1.15966						8	92232249	91882249	92582249	LOC122915445
5	145974516	2.00364		4	5081786	1.15966						8	92232249	91882249	92582249	FIGLA
4	84511204	1.98998		4	5084132	1.15966						8	92232249	91882249	92582249	LOC122915726
8	135160100	1.97685		4	5085943	1.15966						8	92232249	91882249	92582249	CLEC4F
12	41643160	1.97301		4	5086363	1.15966						8	92232249	91882249	92582249	TEX261
11	182200519	1.97155		4	6871751	1.15966						8	92232249	91882249	92582249	LOC122914973
11	182224577	1.97155		4	78803334	1.15966						8	92232249	91882249	92582249	LOC122916585
13	16897259	1.97155		4	78804985	1.15966						8	92232249	91882249	92582249	LOC122916575
8	93674978	1.97123		4	78814445	1.15966						8	92232249	91882249	92582249	LOC122916650
11	189004152	1.97123		4	78840929	1.15966						8	92232249	91882249	92582249	VAX2
11	189005771	1.97123		4	78959300	1.15966						8	92232249	91882249	92582249	ATP6V1B1
4	29590647	1.96563		4	78959711	1.15966						8	92232249	91882249	92582249	ANKRD53
4	185125913	1.96563		4	78982174	1.15966						8	92232249	91882249	92582249	PAIP2B
8	96588628	1.96534		4	79109672	1.15966						8	92232249	91882249	92582249	ZNF638
8	102168830	1.96404		4	79119332	1.15966						8	92232249	91882249	92582249	ADD2
9	50430558	1.96404		4	79132494	1.15966						8	92232249	91882249	92582249	CD207
12	25865671	1.96404		4	79238267	1.15966						8	92232249	91882249	92582249	NAGK
12	39595135	1.96404		4	79253511	1.15966						8	92232249	91882249	92582249	DYSF
12	41503231	1.96404		4	79452864	1.15966						8	95318231	94968231	95668231	HTRA2
12	41941008	1.96404		4	79490742	1.15966						8	95318231	94968231	95668231	DOK1
12	42164662	1.96404		4	80103696	1.15966						8	95318231	94968231	95668231	LOC122916560
12	42188716	1.96404		4	80323480	1.15966						8	95318231	94968231	95668231	POLE4
12	42207821	1.96404		4	80585293	1.15966						8	95318231	94968231	95668231	LOXL3
12	42234686	1.96404		4	80589503	1.15966						8	95318231	94968231	95668231	SEMA4F
12	42293202	1.96404		4	82410398	1.15966						8	95318231	94968231	95668231	HK2
12	42304005	1.96404		4	82428472	1.15966						8	95318231	94968231	95668231	LOC122915029
13	135811615	1.96404		4	82536984	1.15966						8	95318231	94968231	95668231	TACR1
8	123285772	1.96353		4	83282733	1.15966						8	95365205	95015205	95715205	LOC122916560
7	34711377	1.9628		5	70929617	1.15966						8	95365205	95015205	95715205	POLE4
12	46857901	1.9628		6	11027544	1.15966						8	95365205	95015205	95715205	SEMA4F
				6	11035729	1.15966						8	95365205	95015205	95715205	HK2
				6	11038014	1.15966						8	95365205	95015205	95715205	LOC122915029
				6	14837214	1.15966						8	95365205	95015205	95715205	TACR1
				6	149394382	1.15966						8	95575506	95225506	95925506	POLE4
				6	149396912	1.15966						8	95575506	95225506	95925506	LOC122915736
				6	149506280	1.15966						8	95575506	95225506	95925506	MRPL19
				6	15244909	1.15966						8	95575506	95225506	95925506	HK2
				6	162219857	1.15966						8	95575506	95225506	95925506	EVA1A
				6	171332539	1.15966						8	95575506	95225506	95925506	GCFC2
				6	181287956	1.15966						8	95575506	95225506	95925506	TACR1
				6	187120022	1.15966						8	95975774	95625774	96325774	LOC122915736
				6	188565188	1.15966						8	95975774	95625774	96325774	MRPL19
				6	188577708	1.15966						8	95975774	95625774	96325774	LOC122915449
				6	188586650	1.15966						8	95975774	95625774	96325774	LOC122915737
				6	188590664	1.15966						8	95975774	95625774	96325774	EVA1A
				6	190602034	1.15966						8	95975774	95625774	96325774	GCFC2
				6	190628966	1.15966						8	96020133	95670133	96370133	LOC122915736
				6	190742554	1.15966						8	96020133	95670133	96370133	MRPL19
				6	190952358	1.15966						8	96020133	95670133	96370133	LOC122915449
				6	190956984	1.15966						8	96020133	95670133	96370133	LOC122915737
				6	215021294	1.15966						8	96020133	95670133	96370133	EVA1A
				6	217352801	1.15966						8	96020133	95670133	96370133	GCFC2
				6	25355363	1.15966						8	96388865	96038865	96738865	LOC122915449
				6	25950386	1.15966						8	96388865	96038865	96738865	LOC122915737
				6	32964829	1.15966						8	96388865	96038865	96738865	LOC122915450
				6	35280047	1.15966						8	96528149	96178149	96878149	LOC122915449
				6	35455348	1.15966						8	96528149	96178149	96878149	LOC122915737
				6	35492301	1.15966						8	96528149	96178149	96878149	LRRTM4
				6	35492717	1.15966						8	96528149	96178149	96878149	LOC122915450
				6	37834017	1.15966						8	96588628	96238628	96938628	LOC122915449
				6	38006763	1.15966						8	96588628	96238628	96938628	LOC122915737
				6	38429236	1.15966						8	96588628	96238628	96938628	LRRTM4
				6	38448397	1.15966						8	96588628	96238628	96938628	LOC122915450
				6	38891511	1.15966						8	97175045	96825045	97525045	LRRTM4
				6	38923164	1.15966						8	97199445	96849445	97549445	LRRTM4
				6	38950023	1.15966						8	97692720	97342720	98042720	LOC122915452
				6	40627225	1.15966						8	97692720	97342720	98042720	LRRTM4
				6	40651498	1.15966						8	97694476	97344476	98044476	LOC122915452
				6	5161440	1.15966						8	97694476	97344476	98044476	LRRTM4
												8	97698372	97348372	98048372	LOC122915452
												8	97698372	97348372	98048372	LRRTM4
												8	97707875	97357875	98057875	LOC122915452
												8	97707875	97357875	98057875	LRRTM4
												8	97712619	97362619	98062619	LOC122915452
												8	97712619	97362619	98062619	LRRTM4
												8	97716089	97366089	98066089	LOC122915452
												8	97716089	97366089	98066089	LRRTM4
												8	97717209	97367209	98067209	LOC122915452
												8	97717209	97367209	98067209	LRRTM4
												8	97771719	97421719	98121719	LOC122915452
												8	97771719	97421719	98121719	LRRTM4
												8	97785108	97435108	98135108	LOC122915452
												8	97785108	97435108	98135108	LRRTM4
												8	98063862	97713862	98413862	LOC122916563
												8	98072147	97722147	98422147	LOC122916563
												8	98256515	97906515	98606515	LOC122916563
												8	98256515	97906515	98606515	LOC122916619
												8	98284517	97934517	98634517	LOC122916563
												8	98284517	97934517	98634517	LOC122916619
												8	98305169	97955169	98655169	LOC122916563
												8	98305169	97955169	98655169	LOC122916619
												8	98305169	97955169	98655169	LOC122915738
												8	98327599	97977599	98677599	LOC122916563
												8	98327599	97977599	98677599	LOC122916619
												8	98327599	97977599	98677599	LOC122915738
												8	98327983	97977983	98677983	LOC122916563
												8	98327983	97977983	98677983	LOC122916619
												8	98327983	97977983	98677983	LOC122915738
												8	99481510	99131510	99831510	LOC122916639
												8	99481510	99131510	99831510	CTNNA2
												8	99513317	99163317	99863317	LOC122916639
												8	99513317	99163317	99863317	CTNNA2
												8	99660064	99310064	100010064	LRRTM1
												8	99660064	99310064	100010064	CTNNA2
												8	99702059	99352059	100052059	LRRTM1
												8	99702059	99352059	100052059	CTNNA2
												8	100281133	99931133	100631133	CTNNA2
												8	100320006	99970006	100670006	CTNNA2
												8	100349356	99999356	100699356	CTNNA2
												8	100363544	100013544	100713544	CTNNA2
												8	100431887	100081887	100781887	LOC122915744
												8	100431887	100081887	100781887	CTNNA2
												8	100706976	100356976	101056976	LOC122915744
												8	100825858	100475858	101175858	LOC122915744
												8	100825858	100475858	101175858	LOC122915453
												8	100856275	100506275	101206275	LOC122915744
												8	100856275	100506275	101206275	LOC122915453
												8	100868805	100518805	101218805	LOC122915744
												8	100868805	100518805	101218805	LOC122915453
												8	101749237	101399237	102099237	LOC122916667
												8	101749237	101399237	102099237	LOC122915454
												8	106304099	105954099	106654099	LOC122915508
												8	106304099	105954099	106654099	LOC122915509
												8	106304099	105954099	106654099	LOC122915458
												8	106304099	105954099	106654099	LOC122915459
												8	106304099	105954099	106654099	LOC122915511
												8	106304099	105954099	106654099	LOC122915462
												8	106304099	105954099	106654099	LOC122916663
												8	106304099	105954099	106654099	LOC122915077
												8	106304099	105954099	106654099	LOC122915460
												8	106304099	105954099	106654099	LOC122915510
												8	106304099	105954099	106654099	LOC122915755
												8	106304099	105954099	106654099	PAX8
												8	106304099	105954099	106654099	LOC122915504
												8	106313341	105963341	106663341	LOC122915508
												8	106313341	105963341	106663341	LOC122915509
												8	106313341	105963341	106663341	LOC122915458
												8	106313341	105963341	106663341	LOC122915459
												8	106313341	105963341	106663341	LOC122915511
												8	106313341	105963341	106663341	LOC122915462
												8	106313341	105963341	106663341	LOC122916663
												8	106313341	105963341	106663341	LOC122915077
												8	106313341	105963341	106663341	LOC122915460
												8	106313341	105963341	106663341	LOC122915510
												8	106313341	105963341	106663341	LOC122915755
												8	106313341	105963341	106663341	PAX8
												8	106313341	105963341	106663341	LOC122915504
												8	106315088	105965088	106665088	LOC122915508
												8	106315088	105965088	106665088	LOC122915509
												8	106315088	105965088	106665088	LOC122915458
												8	106315088	105965088	106665088	LOC122915459
												8	106315088	105965088	106665088	LOC122915511
												8	106315088	105965088	106665088	LOC122915462
												8	106315088	105965088	106665088	LOC122916663
												8	106315088	105965088	106665088	LOC122915077
												8	106315088	105965088	106665088	LOC122915460
												8	106315088	105965088	106665088	LOC122915510
												8	106315088	105965088	106665088	LOC122915755
												8	106315088	105965088	106665088	PAX8
												8	106315088	105965088	106665088	LOC122915504
												8	106320533	105970533	106670533	LOC122915508
												8	106320533	105970533	106670533	LOC122915509
												8	106320533	105970533	106670533	LOC122915458
												8	106320533	105970533	106670533	LOC122915459
												8	106320533	105970533	106670533	LOC122915511
												8	106320533	105970533	106670533	LOC122915462
												8	106320533	105970533	106670533	LOC122916663
												8	106320533	105970533	106670533	LOC122915077
												8	106320533	105970533	106670533	LOC122915460
												8	106320533	105970533	106670533	LOC122915510
												8	106320533	105970533	106670533	LOC122915755
												8	106320533	105970533	106670533	PAX8
												8	106320533	105970533	106670533	LOC122915504
												8	106320856	105970856	106670856	LOC122915508
												8	106320856	105970856	106670856	LOC122915509
												8	106320856	105970856	106670856	LOC122915458
												8	106320856	105970856	106670856	LOC122915459
												8	106320856	105970856	106670856	LOC122915511
												8	106320856	105970856	106670856	LOC122915462
												8	106320856	105970856	106670856	LOC122916663
												8	106320856	105970856	106670856	LOC122915077
												8	106320856	105970856	106670856	LOC122915460
												8	106320856	105970856	106670856	LOC122915510
												8	106320856	105970856	106670856	LOC122915755
												8	106320856	105970856	106670856	PAX8
												8	106320856	105970856	106670856	LOC122915504
												8	106330068	105980068	106680068	LOC122915508
												8	106330068	105980068	106680068	LOC122915509
												8	106330068	105980068	106680068	LOC122915458
												8	106330068	105980068	106680068	LOC122915459
												8	106330068	105980068	106680068	LOC122915511
												8	106330068	105980068	106680068	LOC122915462
												8	106330068	105980068	106680068	LOC122916663
												8	106330068	105980068	106680068	LOC122915077
												8	106330068	105980068	106680068	LOC122915460
												8	106330068	105980068	106680068	LOC122915510
												8	106330068	105980068	106680068	LOC122915755
												8	106330068	105980068	106680068	PAX8
												8	106330068	105980068	106680068	LOC122915504
												8	106330183	105980183	106680183	LOC122915508
												8	106330183	105980183	106680183	LOC122915509
												8	106330183	105980183	106680183	LOC122915458
												8	106330183	105980183	106680183	LOC122915459
												8	106330183	105980183	106680183	LOC122915511
												8	106330183	105980183	106680183	LOC122915462
												8	106330183	105980183	106680183	LOC122916663
												8	106330183	105980183	106680183	LOC122915077
												8	106330183	105980183	106680183	LOC122915460
												8	106330183	105980183	106680183	LOC122915510
												8	106330183	105980183	106680183	LOC122915755
												8	106330183	105980183	106680183	PAX8
												8	106330183	105980183	106680183	LOC122915504
												8	106335859	105985859	106685859	LOC122915508
												8	106335859	105985859	106685859	LOC122915509
												8	106335859	105985859	106685859	LOC122915458
												8	106335859	105985859	106685859	LOC122915459
												8	106335859	105985859	106685859	LOC122915511
												8	106335859	105985859	106685859	LOC122915462
												8	106335859	105985859	106685859	LOC122916663
												8	106335859	105985859	106685859	LOC122915077
												8	106335859	105985859	106685859	LOC122915460
												8	106335859	105985859	106685859	LOC122915510
												8	106335859	105985859	106685859	LOC122915755
												8	106335859	105985859	106685859	PAX8
												8	106335859	105985859	106685859	LOC122915504
												8	106822804	106472804	107172804	LOC122915511
												8	106822804	106472804	107172804	LOC122915462
												8	106822804	106472804	107172804	LOC122916663
												8	106822804	106472804	107172804	LOC122915077
												8	106822804	106472804	107172804	LOC122915079
												8	106822804	106472804	107172804	IL36RN
												8	106822804	106472804	107172804	LOC122915757
												8	106822804	106472804	107172804	IL1A
												8	106822804	106472804	107172804	LOC122915084
												8	106822804	106472804	107172804	LOC122916580
												8	106822804	106472804	107172804	CHCHD5
												8	106822804	106472804	107172804	LOC122915460
												8	106822804	106472804	107172804	LOC122915510
												8	106822804	106472804	107172804	LOC122915755
												8	106822804	106472804	107172804	PAX8
												8	106822804	106472804	107172804	IL1RN
												8	106822804	106472804	107172804	IL1F10
												8	106822804	106472804	107172804	LOC122915758
												8	106822804	106472804	107172804	IL1B
												8	106822804	106472804	107172804	CKAP2L
												8	106822804	106472804	107172804	SLC20A1
												8	106822804	106472804	107172804	POLR1B
												8	106822804	106472804	107172804	PSD4
												8	107159103	106809103	107509103	LOC122915757
												8	107159103	106809103	107509103	IL1A
												8	107159103	106809103	107509103	LOC122915084
												8	107159103	106809103	107509103	LOC122916580
												8	107159103	106809103	107509103	CHCHD5
												8	107159103	106809103	107509103	LOC122915838
												8	107159103	106809103	107509103	LOC122915762
												8	107159103	106809103	107509103	LOC122916603
												8	107159103	106809103	107509103	LOC122915758
												8	107159103	106809103	107509103	IL1B
												8	107159103	106809103	107509103	CKAP2L
												8	107159103	106809103	107509103	SLC20A1
												8	107159103	106809103	107509103	POLR1B
												8	107159103	106809103	107509103	ZC3H6
												8	107159103	106809103	107509103	ZC3H8
												8	107159103	106809103	107509103	FBLN7
												8	107159103	106809103	107509103	TTL
												8	107159103	106809103	107509103	TMEM87B
												8	107364641	107014641	107714641	LOC122915084
												8	107364641	107014641	107714641	LOC122916580
												8	107364641	107014641	107714641	CHCHD5
												8	107364641	107014641	107714641	LOC122915838
												8	107364641	107014641	107714641	LOC122915762
												8	107364641	107014641	107714641	LOC122916603
												8	107364641	107014641	107714641	LOC122915763
												8	107364641	107014641	107714641	LOC122915764
												8	107364641	107014641	107714641	CKAP2L
												8	107364641	107014641	107714641	SLC20A1
												8	107364641	107014641	107714641	POLR1B
												8	107364641	107014641	107714641	ZC3H6
												8	107364641	107014641	107714641	ZC3H8
												8	107364641	107014641	107714641	FBLN7
												8	107364641	107014641	107714641	TTL
												8	107364641	107014641	107714641	TMEM87B
												8	107364641	107014641	107714641	MERTK
												8	107364641	107014641	107714641	ANAPC1
												8	107658406	107308406	108008406	LOC122915763
												8	107658406	107308406	108008406	LOC122915764
												8	107658406	107308406	108008406	LOC122915839
												8	107658406	107308406	108008406	LOC122915096
												8	107658406	107308406	108008406	ZC3H6
												8	107658406	107308406	108008406	ZC3H8
												8	107658406	107308406	108008406	FBLN7
												8	107658406	107308406	108008406	LOC122915464
												8	107658406	107308406	108008406	TMEM87B
												8	107658406	107308406	108008406	MERTK
												8	107658406	107308406	108008406	ANAPC1
												8	107658406	107308406	108008406	LOC122915097
												8	107773126	107423126	108123126	LOC122915763
												8	107773126	107423126	108123126	LOC122915764
												8	107773126	107423126	108123126	LOC122915839
												8	107773126	107423126	108123126	LOC122915096
												8	107773126	107423126	108123126	FBLN7
												8	107773126	107423126	108123126	LOC122915464
												8	107773126	107423126	108123126	TMEM87B
												8	107773126	107423126	108123126	MERTK
												8	107773126	107423126	108123126	ANAPC1
												8	107773126	107423126	108123126	LOC122915097
												8	107816902	107466902	108166902	LOC122915763
												8	107816902	107466902	108166902	LOC122915764
												8	107816902	107466902	108166902	LOC122915839
												8	107816902	107466902	108166902	LOC122915096
												8	107816902	107466902	108166902	LOC122915465
												8	107816902	107466902	108166902	LOC122915464
												8	107816902	107466902	108166902	TMEM87B
												8	107816902	107466902	108166902	MERTK
												8	107816902	107466902	108166902	ANAPC1
												8	107816902	107466902	108166902	LOC122915097
												8	108299881	107949881	108649881	LOC122915465
												8	108299881	107949881	108649881	LOC122915840
												8	108299881	107949881	108649881	LOC122915841
												8	108299881	107949881	108649881	BCL2L11
												8	108299881	107949881	108649881	ACOXL
												8	108299881	107949881	108649881	LOC122915097
												8	108335783	107985783	108685783	LOC122915465
												8	108335783	107985783	108685783	LOC122915840
												8	108335783	107985783	108685783	LOC122915841
												8	108335783	107985783	108685783	LOC122915102
												8	108335783	107985783	108685783	BCL2L11
												8	108335783	107985783	108685783	BUB1
												8	108335783	107985783	108685783	ACOXL
												8	108335783	107985783	108685783	LOC122915097
												8	108346862	107996862	108696862	LOC122915465
												8	108346862	107996862	108696862	LOC122915840
												8	108346862	107996862	108696862	LOC122915841
												8	108346862	107996862	108696862	LOC122915102
												8	108346862	107996862	108696862	BCL2L11
												8	108346862	107996862	108696862	BUB1
												8	108346862	107996862	108696862	ACOXL
												8	108346862	107996862	108696862	LOC122915097
												8	108416397	108066397	108766397	LOC122915465
												8	108416397	108066397	108766397	LOC122915840
												8	108416397	108066397	108766397	LOC122915841
												8	108416397	108066397	108766397	LOC122915102
												8	108416397	108066397	108766397	LOC122916678
												8	108416397	108066397	108766397	BCL2L11
												8	108416397	108066397	108766397	BUB1
												8	108416397	108066397	108766397	LOC122915104
												8	108416397	108066397	108766397	MTLN
												8	108416397	108066397	108766397	ACOXL
												8	108416397	108066397	108766397	LOC122915097
												8	108541133	108191133	108891133	LOC122915840
												8	108541133	108191133	108891133	LOC122915841
												8	108541133	108191133	108891133	LOC122915102
												8	108541133	108191133	108891133	LOC122916678
												8	108541133	108191133	108891133	LOC122916633
												8	108541133	108191133	108891133	BCL2L11
												8	108541133	108191133	108891133	BUB1
												8	108541133	108191133	108891133	LOC122915104
												8	108541133	108191133	108891133	MTLN
												8	108541133	108191133	108891133	MALL
												8	108541133	108191133	108891133	ACOXL
												8	108541133	108191133	108891133	NPHP1
												8	108593068	108243068	108943068	LOC122915840
												8	108593068	108243068	108943068	LOC122915841
												8	108593068	108243068	108943068	LOC122915102
												8	108593068	108243068	108943068	LOC122916678
												8	108593068	108243068	108943068	LOC122916633
												8	108593068	108243068	108943068	BCL2L11
												8	108593068	108243068	108943068	BUB1
												8	108593068	108243068	108943068	LOC122915104
												8	108593068	108243068	108943068	MTLN
												8	108593068	108243068	108943068	MALL
												8	108593068	108243068	108943068	ACOXL
												8	108593068	108243068	108943068	NPHP1
												8	108593068	108243068	108943068	MAL
												8	109378950	109028950	109728950	LOC122916579
												8	109378950	109028950	109728950	LOC122915467
												8	109378950	109028950	109728950	FAHD2A
												8	109378950	109028950	109728950	ADRA2B
												8	109378950	109028950	109728950	DUSP2
												8	109378950	109028950	109728950	LOC122915115
												8	109378950	109028950	109728950	CIAO1
												8	109378950	109028950	109728950	LOC122915470
												8	109378950	109028950	109728950	NEURL3
												8	109378950	109028950	109728950	LOC122916631
												8	109378950	109028950	109728950	PROM2
												8	109378950	109028950	109728950	KCNIP3
												8	109378950	109028950	109728950	GPAT2
												8	109378950	109028950	109728950	ASTL
												8	109378950	109028950	109728950	STARD7
												8	109378950	109028950	109728950	TMEM127
												8	109378950	109028950	109728950	SNRNP200
												8	109378950	109028950	109728950	ITPRIPL1
												8	109378950	109028950	109728950	NCAPH
												8	109378950	109028950	109728950	ARID5A
												8	109378950	109028950	109728950	MTA3
												8	109378950	109028950	109728950	LOC122915110
												8	109748612	109398612	110098612	LOC122915470
												8	109748612	109398612	110098612	NEURL3
												8	109748612	109398612	110098612	LOC122916631
												8	109748612	109398612	110098612	TRNAG-CCC_2
												8	109748612	109398612	110098612	LOC122916643
												8	109748612	109398612	110098612	SNRNP200
												8	109748612	109398612	110098612	ITPRIPL1
												8	109748612	109398612	110098612	LOC122915125
												8	109748612	109398612	110098612	NCAPH
												8	109748612	109398612	110098612	ARID5A
												8	109748612	109398612	110098612	MTA3
												8	109748612	109398612	110098612	KCNG3
												8	109748612	109398612	110098612	EML4
												8	112618980	112268980	112968980	LOC122915772
												8	112618980	112268980	112968980	LOC122915136
												8	112618980	112268980	112968980	LOC122916668
												8	112618980	112268980	112968980	TMEM178A
												8	112618980	112268980	112968980	CDKL4
												8	112618980	112268980	112968980	LOC122916628
												8	112618980	112268980	112968980	ARHGEF33
												8	112618980	112268980	112968980	MAP4K3
												8	112618980	112268980	112968980	SOS1
												8	112624188	112274188	112974188	LOC122915772
												8	112624188	112274188	112974188	LOC122915136
												8	112624188	112274188	112974188	LOC122916668
												8	112624188	112274188	112974188	TMEM178A
												8	112624188	112274188	112974188	CDKL4
												8	112624188	112274188	112974188	LOC122916628
												8	112624188	112274188	112974188	ARHGEF33
												8	112624188	112274188	112974188	MAP4K3
												8	112624188	112274188	112974188	SOS1
												8	112649277	112299277	112999277	LOC122915772
												8	112649277	112299277	112999277	LOC122915136
												8	112649277	112299277	112999277	LOC122916668
												8	112649277	112299277	112999277	CDKL4
												8	112649277	112299277	112999277	LOC122916628
												8	112649277	112299277	112999277	ARHGEF33
												8	112649277	112299277	112999277	MORN2
												8	112649277	112299277	112999277	MAP4K3
												8	112649277	112299277	112999277	SOS1
												8	112877110	112527110	113227110	GEMIN6
												8	112877110	112527110	113227110	LOC122915773
												8	112877110	112527110	113227110	SRSF7
												8	112877110	112527110	113227110	CDKL4
												8	112877110	112527110	113227110	LOC122916628
												8	112877110	112527110	113227110	ARHGEF33
												8	112877110	112527110	113227110	MORN2
												8	112877110	112527110	113227110	DHX57
												8	112877110	112527110	113227110	GALM
												8	112877110	112527110	113227110	MAP4K3
												8	112877110	112527110	113227110	SOS1
												8	113051967	112701967	113401967	GEMIN6
												8	113051967	112701967	113401967	LOC122915773
												8	113051967	112701967	113401967	SRSF7
												8	113051967	112701967	113401967	LOC122916657
												8	113051967	112701967	113401967	CDKL4
												8	113051967	112701967	113401967	LOC122916628
												8	113051967	112701967	113401967	ARHGEF33
												8	113051967	112701967	113401967	MORN2
												8	113051967	112701967	113401967	DHX57
												8	113051967	112701967	113401967	GALM
												8	113051967	112701967	113401967	SOS1
												8	113051967	112701967	113401967	HNRNPLL
												8	113078671	112728671	113428671	GEMIN6
												8	113078671	112728671	113428671	LOC122915773
												8	113078671	112728671	113428671	SRSF7
												8	113078671	112728671	113428671	LOC122916657
												8	113078671	112728671	113428671	LOC122916628
												8	113078671	112728671	113428671	ARHGEF33
												8	113078671	112728671	113428671	MORN2
												8	113078671	112728671	113428671	DHX57
												8	113078671	112728671	113428671	GALM
												8	113078671	112728671	113428671	ATL2
												8	113078671	112728671	113428671	SOS1
												8	113078671	112728671	113428671	HNRNPLL
												8	113145089	112795089	113495089	GEMIN6
												8	113145089	112795089	113495089	LOC122915773
												8	113145089	112795089	113495089	SRSF7
												8	113145089	112795089	113495089	LOC122916657
												8	113145089	112795089	113495089	LOC122916568
												8	113145089	112795089	113495089	LOC122916628
												8	113145089	112795089	113495089	ARHGEF33
												8	113145089	112795089	113495089	MORN2
												8	113145089	112795089	113495089	DHX57
												8	113145089	112795089	113495089	GALM
												8	113145089	112795089	113495089	ATL2
												8	113145089	112795089	113495089	SOS1
												8	113145089	112795089	113495089	HNRNPLL
												8	113397602	113047602	113747602	GEMIN6
												8	113397602	113047602	113747602	LOC122915773
												8	113397602	113047602	113747602	SRSF7
												8	113397602	113047602	113747602	LOC122916657
												8	113397602	113047602	113747602	LOC122916568
												8	113397602	113047602	113747602	LOC122915774
												8	113397602	113047602	113747602	DHX57
												8	113397602	113047602	113747602	GALM
												8	113397602	113047602	113747602	ATL2
												8	113397602	113047602	113747602	LOC122915146
												8	113397602	113047602	113747602	RMDN2
												8	113397602	113047602	113747602	HNRNPLL
												8	113412285	113062285	113762285	GEMIN6
												8	113412285	113062285	113762285	LOC122915773
												8	113412285	113062285	113762285	SRSF7
												8	113412285	113062285	113762285	LOC122916657
												8	113412285	113062285	113762285	LOC122916568
												8	113412285	113062285	113762285	LOC122915774
												8	113412285	113062285	113762285	GALM
												8	113412285	113062285	113762285	ATL2
												8	113412285	113062285	113762285	LOC122915146
												8	113412285	113062285	113762285	RMDN2
												8	113412285	113062285	113762285	HNRNPLL
												8	113415155	113065155	113765155	GEMIN6
												8	113415155	113065155	113765155	LOC122915773
												8	113415155	113065155	113765155	SRSF7
												8	113415155	113065155	113765155	LOC122916657
												8	113415155	113065155	113765155	LOC122916568
												8	113415155	113065155	113765155	LOC122915774
												8	113415155	113065155	113765155	GALM
												8	113415155	113065155	113765155	ATL2
												8	113415155	113065155	113765155	LOC122915146
												8	113415155	113065155	113765155	RMDN2
												8	113415155	113065155	113765155	HNRNPLL
												8	113420139	113070139	113770139	GEMIN6
												8	113420139	113070139	113770139	LOC122915773
												8	113420139	113070139	113770139	SRSF7
												8	113420139	113070139	113770139	LOC122916657
												8	113420139	113070139	113770139	LOC122916568
												8	113420139	113070139	113770139	LOC122915774
												8	113420139	113070139	113770139	GALM
												8	113420139	113070139	113770139	ATL2
												8	113420139	113070139	113770139	LOC122915146
												8	113420139	113070139	113770139	RMDN2
												8	113420139	113070139	113770139	HNRNPLL
												8	113459801	113109801	113809801	LOC122916657
												8	113459801	113109801	113809801	LOC122916568
												8	113459801	113109801	113809801	LOC122915774
												8	113459801	113109801	113809801	GALM
												8	113459801	113109801	113809801	ATL2
												8	113459801	113109801	113809801	LOC122915146
												8	113459801	113109801	113809801	RMDN2
												8	113459801	113109801	113809801	HNRNPLL
												8	113549883	113199883	113899883	LOC122916657
												8	113549883	113199883	113899883	LOC122916568
												8	113549883	113199883	113899883	LOC122915774
												8	113549883	113199883	113899883	LOC122915473
												8	113549883	113199883	113899883	ATL2
												8	113549883	113199883	113899883	LOC122915146
												8	113549883	113199883	113899883	RMDN2
												8	113549883	113199883	113899883	HNRNPLL
												8	113597004	113247004	113947004	LOC122916657
												8	113597004	113247004	113947004	LOC122916568
												8	113597004	113247004	113947004	LOC122915774
												8	113597004	113247004	113947004	LOC122915473
												8	113597004	113247004	113947004	ATL2
												8	113597004	113247004	113947004	LOC122915146
												8	113597004	113247004	113947004	RMDN2
												8	113597004	113247004	113947004	CDC42EP3
												8	113597004	113247004	113947004	HNRNPLL
												8	113604315	113254315	113954315	LOC122916657
												8	113604315	113254315	113954315	LOC122916568
												8	113604315	113254315	113954315	LOC122915774
												8	113604315	113254315	113954315	LOC122915473
												8	113604315	113254315	113954315	ATL2
												8	113604315	113254315	113954315	LOC122915146
												8	113604315	113254315	113954315	RMDN2
												8	113604315	113254315	113954315	CDC42EP3
												8	113604315	113254315	113954315	HNRNPLL
												8	113629020	113279020	113979020	LOC122916568
												8	113629020	113279020	113979020	LOC122915774
												8	113629020	113279020	113979020	LOC122915473
												8	113629020	113279020	113979020	ATL2
												8	113629020	113279020	113979020	LOC122915146
												8	113629020	113279020	113979020	RMDN2
												8	113629020	113279020	113979020	CDC42EP3
												8	113709879	113359879	114059879	LOC122916568
												8	113709879	113359879	114059879	LOC122915774
												8	113709879	113359879	114059879	LOC122915473
												8	113709879	113359879	114059879	ATL2
												8	113709879	113359879	114059879	LOC122915146
												8	113709879	113359879	114059879	RMDN2
												8	113709879	113359879	114059879	CDC42EP3
												8	113709879	113359879	114059879	LOC122916589
												8	113730057	113380057	114080057	LOC122916568
												8	113730057	113380057	114080057	LOC122915774
												8	113730057	113380057	114080057	LOC122915473
												8	113730057	113380057	114080057	ATL2
												8	113730057	113380057	114080057	LOC122915146
												8	113730057	113380057	114080057	RMDN2
												8	113730057	113380057	114080057	CDC42EP3
												8	113730057	113380057	114080057	LOC122916589
												8	113809195	113459195	114159195	LOC122915774
												8	113809195	113459195	114159195	LOC122915473
												8	113809195	113459195	114159195	ATL2
												8	113809195	113459195	114159195	LOC122915146
												8	113809195	113459195	114159195	RMDN2
												8	113809195	113459195	114159195	CDC42EP3
												8	113809195	113459195	114159195	LOC122916589
												8	113809195	113459195	114159195	LOC122915150
												8	113824923	113474923	114174923	LOC122915774
												8	113824923	113474923	114174923	LOC122915473
												8	113824923	113474923	114174923	LOC122915146
												8	113824923	113474923	114174923	RMDN2
												8	113824923	113474923	114174923	CDC42EP3
												8	113824923	113474923	114174923	LOC122916589
												8	113824923	113474923	114174923	LOC122915150
												8	113830502	113480502	114180502	LOC122915774
												8	113830502	113480502	114180502	LOC122915473
												8	113830502	113480502	114180502	LOC122915146
												8	113830502	113480502	114180502	RMDN2
												8	113830502	113480502	114180502	CDC42EP3
												8	113830502	113480502	114180502	LOC122916589
												8	113830502	113480502	114180502	LOC122915150
												8	113862491	113512491	114212491	LOC122915774
												8	113862491	113512491	114212491	LOC122915473
												8	113862491	113512491	114212491	LOC122915146
												8	113862491	113512491	114212491	RMDN2
												8	113862491	113512491	114212491	CDC42EP3
												8	113862491	113512491	114212491	LOC122916589
												8	113862491	113512491	114212491	LOC122915150
												8	113862491	113512491	114212491	QPCT
												8	113865464	113515464	114215464	LOC122915774
												8	113865464	113515464	114215464	LOC122915473
												8	113865464	113515464	114215464	LOC122915146
												8	113865464	113515464	114215464	RMDN2
												8	113865464	113515464	114215464	CDC42EP3
												8	113865464	113515464	114215464	LOC122916589
												8	113865464	113515464	114215464	LOC122915150
												8	113865464	113515464	114215464	QPCT
												8	113867653	113517653	114217653	LOC122915774
												8	113867653	113517653	114217653	LOC122915473
												8	113867653	113517653	114217653	LOC122915146
												8	113867653	113517653	114217653	RMDN2
												8	113867653	113517653	114217653	CDC42EP3
												8	113867653	113517653	114217653	LOC122916589
												8	113867653	113517653	114217653	LOC122915150
												8	113867653	113517653	114217653	QPCT
												8	113871185	113521185	114221185	LOC122915774
												8	113871185	113521185	114221185	LOC122915473
												8	113871185	113521185	114221185	LOC122915146
												8	113871185	113521185	114221185	RMDN2
												8	113871185	113521185	114221185	CDC42EP3
												8	113871185	113521185	114221185	LOC122916589
												8	113871185	113521185	114221185	LOC122915150
												8	113871185	113521185	114221185	QPCT
												8	114475276	114125276	114825276	LOC122916609
												8	114475276	114125276	114825276	QPCT
												8	114475276	114125276	114825276	NDUFAF7
												8	114475276	114125276	114825276	CEBPZ
												8	114475276	114125276	114825276	CEBPZOS
												8	114475276	114125276	114825276	SULT6B1
												8	114475276	114125276	114825276	LOC122915474
												8	114475276	114125276	114825276	LOC122915777
												8	114475276	114125276	114825276	LOC122915475
												8	114475276	114125276	114825276	TTC27
												8	114475276	114125276	114825276	LTBP1
												8	114475276	114125276	114825276	PRKD3
												8	114477591	114127591	114827591	LOC122916609
												8	114477591	114127591	114827591	QPCT
												8	114477591	114127591	114827591	NDUFAF7
												8	114477591	114127591	114827591	CEBPZ
												8	114477591	114127591	114827591	CEBPZOS
												8	114477591	114127591	114827591	SULT6B1
												8	114477591	114127591	114827591	LOC122915474
												8	114477591	114127591	114827591	LOC122915777
												8	114477591	114127591	114827591	LOC122915475
												8	114477591	114127591	114827591	TTC27
												8	114477591	114127591	114827591	LTBP1
												8	114477591	114127591	114827591	PRKD3
												8	114485596	114135596	114835596	LOC122916609
												8	114485596	114135596	114835596	QPCT
												8	114485596	114135596	114835596	NDUFAF7
												8	114485596	114135596	114835596	CEBPZ
												8	114485596	114135596	114835596	CEBPZOS
												8	114485596	114135596	114835596	SULT6B1
												8	114485596	114135596	114835596	LOC122915474
												8	114485596	114135596	114835596	LOC122915777
												8	114485596	114135596	114835596	LOC122915475
												8	114485596	114135596	114835596	TTC27
												8	114485596	114135596	114835596	LTBP1
												8	114485596	114135596	114835596	PRKD3
												8	114496370	114146370	114846370	LOC122916609
												8	114496370	114146370	114846370	QPCT
												8	114496370	114146370	114846370	NDUFAF7
												8	114496370	114146370	114846370	CEBPZ
												8	114496370	114146370	114846370	CEBPZOS
												8	114496370	114146370	114846370	SULT6B1
												8	114496370	114146370	114846370	LOC122915474
												8	114496370	114146370	114846370	LOC122915777
												8	114496370	114146370	114846370	LOC122915475
												8	114496370	114146370	114846370	TTC27
												8	114496370	114146370	114846370	LTBP1
												8	114496370	114146370	114846370	PRKD3
												8	114753990	114403990	115103990	LOC122916609
												8	114753990	114403990	115103990	LOC122915474
												8	114753990	114403990	115103990	LOC122915475
												8	114753990	114403990	115103990	TTC27
												8	114753990	114403990	115103990	LTBP1
												8	114906342	114556342	115256342	LOC122916552
												8	114906342	114556342	115256342	TTC27
												8	114906342	114556342	115256342	LTBP1
												8	114906342	114556342	115256342	RASGRP3
												8	115067555	114717555	115417555	LOC122916552
												8	115067555	114717555	115417555	FAM98A
												8	115067555	114717555	115417555	LTBP1
												8	115067555	114717555	115417555	RASGRP3
												8	115078491	114728491	115428491	LOC122916552
												8	115078491	114728491	115428491	FAM98A
												8	115078491	114728491	115428491	LTBP1
												8	115078491	114728491	115428491	RASGRP3
												8	115199810	114849810	115549810	LOC122916552
												8	115199810	114849810	115549810	FAM98A
												8	115199810	114849810	115549810	LTBP1
												8	115199810	114849810	115549810	RASGRP3
												8	115967393	115617393	116317393	LOC122915476
												8	115967393	115617393	116317393	LOC122915160
												8	116051663	115701663	116401663	LOC122915476
												8	116051663	115701663	116401663	LOC122915160
												8	116466468	116116468	116816468	LOC122915476
												8	120817281	120467281	121167281	YPEL5
												8	120817281	120467281	121167281	ALK
												8	120824064	120474064	121174064	YPEL5
												8	120824064	120474064	121174064	ALK
												8	120826622	120476622	121176622	YPEL5
												8	120826622	120476622	121176622	ALK
												8	122801127	122451127	123151127	LOC122915209
												8	122801127	122451127	123151127	SUPT7L
												8	122801127	122451127	123151127	LOC122916594
												8	122801127	122451127	123151127	KRTCAP3
												8	122801127	122451127	123151127	ZNF513
												8	122801127	122451127	123151127	SNX17
												8	122801127	122451127	123151127	MPV17
												8	122801127	122451127	123151127	UCN
												8	122801127	122451127	123151127	DNAJC5G
												8	122801127	122451127	123151127	SLC30A3
												8	122801127	122451127	123151127	ATRAID
												8	122801127	122451127	123151127	TCF23
												8	122801127	122451127	123151127	LOC122915484
												8	122801127	122451127	123151127	PRR30
												8	122801127	122451127	123151127	PREB
												8	122801127	122451127	123151127	ABHD1
												8	122801127	122451127	123151127	MRPL33
												8	122801127	122451127	123151127	LOC122915207
												8	122801127	122451127	123151127	GPN1
												8	122801127	122451127	123151127	CCDC121
												8	122801127	122451127	123151127	ZNF512
												8	122801127	122451127	123151127	C8H2orf16
												8	122801127	122451127	123151127	FNDC4
												8	122801127	122451127	123151127	IFT172
												8	122801127	122451127	123151127	NRBP1
												8	122801127	122451127	123151127	PPM1G
												8	122801127	122451127	123151127	EIF2B4
												8	122801127	122451127	123151127	TRIM54
												8	122801127	122451127	123151127	CAD
												8	122801127	122451127	123151127	SLC5A6
												8	122801127	122451127	123151127	CGREF1
												8	122801127	122451127	123151127	BABAM2
												8	122801127	122451127	123151127	RBKS
												8	122801127	122451127	123151127	LOC122915208
												8	122801127	122451127	123151127	GCKR
												8	122801127	122451127	123151127	GTF3C2
												8	122801127	122451127	123151127	LOC122915202
												8	122814169	122464169	123164169	LOC122915209
												8	122814169	122464169	123164169	SUPT7L
												8	122814169	122464169	123164169	LOC122916594
												8	122814169	122464169	123164169	KRTCAP3
												8	122814169	122464169	123164169	ZNF513
												8	122814169	122464169	123164169	SNX17
												8	122814169	122464169	123164169	MPV17
												8	122814169	122464169	123164169	UCN
												8	122814169	122464169	123164169	DNAJC5G
												8	122814169	122464169	123164169	SLC30A3
												8	122814169	122464169	123164169	ATRAID
												8	122814169	122464169	123164169	TCF23
												8	122814169	122464169	123164169	LOC122915484
												8	122814169	122464169	123164169	PRR30
												8	122814169	122464169	123164169	PREB
[truncated: 1,210 more rows]

## Sheet: S1c (Immune Response_Demi)
	Top 5% Fst				Top 5% log2(θπ ratio)				XP-EHH: -log(p-value)>2			SNPs detected as candidate selection signatures by at least two methods and the genes annotated from the candidate selection signatures
Chromosome	SNP position	Fst		Chromosome	SNP position	log2(θπ ratio)		Chromosome	SNP position	-log(p-value)		Chromosome	SNP position	Start	End	Genes
7	120465136	13.3163		14	11267284	3.57718		1	91487689	5.54019		1	3298600	2948600	3648600	LOC122897414
7	120469313	13.071		4	186258290	3.45309		1	92276767	5.29093		1	3298600	2948600	3648600	LOC122896693
1	119722286	11.4937		1	18661157	3.15764		1	92300731	4.95044		1	3298600	2948600	3648600	LOC122896682
1	92300731	10.8329		6	32971182	3.15764		1	91563695	4.91245		1	3298600	2948600	3648600	C1H6orf118
1	101531226	10.2772		14	6279626	2.76859		1	116056037	4.79281		1	3298600	2948600	3648600	PDE10A
1	98814860	10.2095		14	6279783	2.76859		1	91759467	4.69974		1	18661157	18311157	19011157	LOC122905355
1	98771373	10.1477		11	14016948	2.46351		1	92020688	4.62726		1	18661157	18311157	19011157	MARCKS
1	101412282	9.98941		3	36293675	2.46351		1	102895828	4.5782		1	18661157	18311157	19011157	HDAC2
1	98726325	9.74662		6	34936798	2.46351		1	102892454	4.4283		1	18661157	18311157	19011157	HS3ST5
1	106950580	9.31789		6	36540464	2.46351		1	92611779	4.20573		1	20951034	20601034	21301034	LOC122903448
1	139006994	9.09094		1	228875020	2.44326		1	116177467	4.1948		1	20951034	20601034	21301034	LOC122903504
9	50276958	9.06733		2	173614870	2.40561		1	92515500	4.18187		1	20951034	20601034	21301034	LOC122907507
1	107162366	9.00317		6	37375327	2.36418		12	27397512	4.15731		1	20951034	20601034	21301034	TRAF3IP2
1	106857802	8.83276		3	175215807	2.27081		1	92427959	4.14638		1	20951034	20601034	21301034	FYN
1	106916851	8.83276		1	121808909	2.22691		1	92430334	4.14638		1	20951034	20601034	21301034	REV3L
1	107049803	8.83276		1	123250012	2.22691		1	91348258	4.1353		1	20951034	20601034	21301034	MFSD4B
1	107105908	8.83276		1	228921316	2.20124		1	139053744	4.08634		1	20951034	20601034	21301034	SLC16A10
1	91759467	8.76222		14	6088980	2.17549		1	182125520	4.04438		1	46358562	46008562	46708562	LOC122898810
1	103268677	8.76105		1	228922902	2.17411		4	191061034	4.02544		1	46358562	46008562	46708562	LOC122891399
1	103282445	8.76105		14	11512719	2.16805		1	182120551	3.94771		1	46358562	46008562	46708562	LOC122905083
1	101117641	8.65473		1	80352970	2.14716		1	91264609	3.92626		1	46358562	46008562	46708562	LOC122905075
1	106963472	8.62767		1	228895609	2.13313		1	103019804	3.88844		1	46358562	46008562	46708562	PGM3
1	106917459	8.58984		2	183826636	2.12511		1	91242982	3.88377		1	46358562	46008562	46708562	DOP1A
1	107298870	8.585		1	113788549	2.12493		6	14203387	3.84784		1	46358562	46008562	46708562	RWDD2A
1	107289950	8.4907		1	228870071	2.11255		7	33589584	3.79119		1	46358562	46008562	46708562	UBE3D
9	50292252	8.44744		1	80348267	2.10466		7	33598935	3.78051		1	46358562	46008562	46708562	LOC122905089
1	106999520	8.37521		6	36568368	2.03543		1	103197700	3.64136		1	46358562	46008562	46708562	ME1
1	122459883	8.2543		4	33663752	2.01312		1	92754695	3.6351		1	46467559	46117559	46817559	LOC122905083
1	103197700	8.16374		6	36595599	2.01312		1	92642964	3.6297		1	46467559	46117559	46817559	LOC122905075
1	103215838	8.16374		1	124312748	2.0021		1	126898362	3.62028		1	46467559	46117559	46817559	PGM3
1	103220558	8.16374		1	124304087	2.00115		1	103215838	3.57933		1	46467559	46117559	46817559	DOP1A
1	92276767	8.07274		6	28143517	1.98846		1	103220558	3.5683		1	46467559	46117559	46817559	RWDD2A
1	93205026	7.99612		6	28146141	1.98846		1	91810988	3.56725		1	46467559	46117559	46817559	UBE3D
1	122766520	7.80246		6	36081935	1.95362		1	91725488	3.54981		1	46467559	46117559	46817559	LOC122905089
1	107322081	7.78816		1	124582988	1.93861		1	140081196	3.53051		1	46467559	46117559	46817559	ME1
1	119668108	7.71205		4	220286373	1.91555		1	92125539	3.51821		1	66958405	66608405	67308405	LOC122897922
1	91242982	7.71022		3	38055725	1.89116		6	13352244	3.51629		1	66958405	66608405	67308405	LOC122897684
1	91264609	7.71022		1	113759921	1.89012		1	93042368	3.46859		1	66958405	66608405	67308405	ALDH8A1
1	122744285	7.58916		2	2618640	1.88904		6	28559143	3.45956		1	66958405	66608405	67308405	SLC2A12
1	140081196	7.57405		4	189130417	1.88904		1	139355057	3.44308		1	66958405	66608405	67308405	LOC122906477
9	8105393	7.57178		4	189142129	1.88904		1	139006994	3.42782		1	66958405	66608405	67308405	SGK1
1	103282687	7.55741		4	189177826	1.88904		1	91126381	3.41961		1	67136548	66786548	67486548	LOC122897922
1	92430334	7.536		4	189182397	1.88904		1	91128724	3.41961		1	67136548	66786548	67486548	LOC122897684
7	130396043	7.48562		4	189184297	1.88904		1	67136548	3.41843		1	67136548	66786548	67486548	TCF21
1	121899199	7.43965		4	21544538	1.88904		1	67142574	3.41843		1	67136548	66786548	67486548	SLC2A12
1	139053744	7.42439		6	29817423	1.88904		7	166208228	3.41633		1	67136548	66786548	67486548	TBPL1
1	122554587	7.35363		6	35161691	1.88904		1	93205026	3.41415		1	67136548	66786548	67486548	LOC122906477
6	37375327	7.31162		6	35178177	1.88904		1	91026375	3.38569		1	67136548	66786548	67486548	SGK1
1	92020688	7.26124		14	6476215	1.87369		1	91027902	3.38569		1	67142574	66792574	67492574	LOC122897922
1	92427959	7.26124		1	113801780	1.8697		1	91046549	3.38569		1	67142574	66792574	67492574	LOC122897684
1	92515500	7.26124		3	174862223	1.84214		1	91051681	3.38569		1	67142574	66792574	67492574	TCF21
1	92611779	7.26124		4	220257852	1.84214		1	102759648	3.37013		1	67142574	66792574	67492574	SLC2A12
1	93042368	7.26124		4	220260278	1.84214		3	226492575	3.36239		1	67142574	66792574	67492574	TBPL1
1	93211163	7.26124		4	220261096	1.84214		1	91137980	3.35168		1	67142574	66792574	67492574	LOC122906477
1	104508703	7.24218		6	208581526	1.84214		1	93211163	3.35115		1	67142574	66792574	67492574	SGK1
1	119299899	7.20288		1	259788980	1.82244		1	91131186	3.34431		1	69955774	69605774	70305774	LOC122899515
1	119420571	7.20288		1	259789354	1.82244		1	91147614	3.33171		1	69955774	69605774	70305774	LOC122899209
1	93885621	7.13182		1	259792971	1.82244		1	91147763	3.33171		1	69955774	69605774	70305774	PNO1
1	93946749	7.13182		14	5977129	1.80673		1	25191748	3.28516		1	69955774	69605774	70305774	LOC122899571
1	93315184	7.13124		14	6150582	1.80673		1	25191876	3.28516		1	69955774	69605774	70305774	SMLR1
1	113205197	7.09289		14	6171912	1.80673		7	165968502	3.28051		1	69955774	69605774	70305774	LOC122899220
1	113225839	7.0574		14	6467161	1.80673		7	166118081	3.28042		1	69955774	69605774	70305774	AKAP7
6	200544009	7.03936		14	6467598	1.80673		7	33599498	3.27175		1	69955774	69605774	70305774	EPB41L2
1	119085585	6.89131		14	6475471	1.80673		1	103268677	3.2714		1	70010892	69660892	70360892	LOC122899515
1	119332362	6.89131		14	6478641	1.80673		1	102638100	3.26998		1	70010892	69660892	70360892	LOC122899209
1	119336103	6.89131		3	37588347	1.80458		1	90969423	3.25955		1	70010892	69660892	70360892	PNO1
1	119573646	6.89131		4	189128436	1.79633		1	90995694	3.25955		1	70010892	69660892	70360892	LOC122899571
1	119635508	6.89131		1	113797364	1.78986		6	6492630	3.25687		1	70010892	69660892	70360892	SMLR1
1	119636822	6.89131		6	28120909	1.77901		6	37375327	3.24808		1	70010892	69660892	70360892	LOC122899220
1	119638174	6.89131		1	113775828	1.7689		1	25223601	3.24678		1	70010892	69660892	70360892	AKAP7
1	119639994	6.89131		1	113789579	1.7689		3	226593511	3.24429		1	70010892	69660892	70360892	EPB41L2
1	119655465	6.89131		1	113795295	1.7689		1	103282687	3.24059		1	70284635	69934635	70634635	PNO1
1	119685992	6.89131		1	113797024	1.7689		7	33588763	3.22974		1	70284635	69934635	70634635	LOC122899571
1	119782200	6.89131		1	113801193	1.7689		1	103282445	3.22666		1	70284635	69934635	70634635	SMLR1
1	119797201	6.89131		1	113801437	1.7689		1	103254440	3.22613		1	70284635	69934635	70634635	LOC122896827
1	119904697	6.89131		1	113801923	1.7689		2	229783051	3.20016		1	70284635	69934635	70634635	LOC122899220
1	121755885	6.89131		1	113817178	1.7689		1	102548802	3.16507		1	70284635	69934635	70634635	TMEM200A
1	121970625	6.89131		1	113831464	1.7689		1	102505862	3.13885		1	70284635	69934635	70634635	AKAP7
1	121976198	6.89131		1	113847030	1.7689		12	27417913	3.13585		1	70284635	69934635	70634635	EPB41L2
1	122009542	6.73502		3	175273443	1.7689		1	20951034	3.11914		1	70301101	69951101	70651101	PNO1
1	182125520	6.69265		3	176059286	1.7689		1	91818309	3.11771		1	70301101	69951101	70651101	LOC122899571
1	119630247	6.68934		3	176073276	1.7689		6	13099206	3.10445		1	70301101	69951101	70651101	SMLR1
1	121652588	6.68934		6	16010757	1.7689		1	20992388	3.10438		1	70301101	69951101	70651101	LOC122896827
1	122381120	6.68934		9	81566588	1.75607		1	102490916	3.09866		1	70301101	69951101	70651101	LOC122899220
1	110021071	6.52442		1	312909923	1.75033		1	102397051	3.09641		1	70301101	69951101	70651101	TMEM200A
1	94008174	6.51932		10	35799613	1.75033		1	93315184	3.08916		1	70301101	69951101	70651101	EPB41L2
1	109138010	6.46126		14	11682632	1.75033		10	58176733	3.08882		1	70328317	69978317	70678317	SMLR1
1	124157483	6.43564		4	186071599	1.75033		6	14196145	3.08879		1	70328317	69978317	70678317	LOC122896827
1	124564182	6.43564		3	37566630	1.74913		1	91817671	3.05419		1	70328317	69978317	70678317	LOC122899220
1	124883203	6.43564		1	113783975	1.74876		1	91817960	3.05419		1	70328317	69978317	70678317	TMEM200A
1	125136913	6.43564		3	37433077	1.74269		1	102821396	3.04883		1	70328317	69978317	70678317	EPB41L2
1	111198497	6.4348		3	37567334	1.74269		1	91844011	3.04756		1	70343970	69993970	70693970	SMLR1
1	104462829	6.39002		6	35225923	1.72266		1	102459756	3.04005		1	70343970	69993970	70693970	LOC122896827
1	171786525	6.359		14	35003261	1.72064		1	70301101	3.00895		1	70343970	69993970	70693970	TMEM200A
1	179866216	6.359		3	37545282	1.72064		3	226476283	3.00755		1	70343970	69993970	70693970	EPB41L2
1	114474830	6.32995		4	147993805	1.71111		2	229838779	2.98954		1	70556319	70206319	70906319	SMLR1
1	114490724	6.32995		1	82202230	1.70717		1	20947013	2.98399		1	70556319	70206319	70906319	LOC122896827
1	111505576	6.30447		1	228880699	1.70132		1	92060464	2.97752		1	70556319	70206319	70906319	TMEM200A
1	121737422	6.29913		1	80408127	1.70034		1	92013259	2.9769		1	70556319	70206319	70906319	L3MBTL3
1	98583985	6.22755		1	113783138	1.68986		14	25126412	2.97256		1	70556319	70206319	70906319	SAMD3
13	19665080	6.1922		2	91000641	1.68986		6	6561349	2.95374		1	70567761	70217761	70917761	SMLR1
1	119637579	6.17961		2	91002183	1.68986		6	167033114	2.9494		1	70567761	70217761	70917761	LOC122896827
1	122047880	6.16999		4	147990290	1.68986		1	67634253	2.93944		1	70567761	70217761	70917761	TMEM200A
1	113043717	6.15711		4	148025737	1.68986		6	16478071	2.90076		1	70567761	70217761	70917761	L3MBTL3
1	115300046	6.09741		6	14203387	1.67633		1	70567761	2.89365		1	70567761	70217761	70917761	SAMD3
1	103254440	6.06943		11	55696034	1.67153		1	70568603	2.89365		1	70568603	70218603	70918603	SMLR1
1	102759648	6.03663		4	147953304	1.66973		1	70568739	2.89365		1	70568603	70218603	70918603	LOC122896827
1	111157958	6.03663		3	213349036	1.66268		1	70556319	2.89304		1	70568603	70218603	70918603	TMEM200A
7	166208228	5.97391		6	46071549	1.65795		1	102436760	2.88886		1	70568603	70218603	70918603	L3MBTL3
9	51467305	5.94456		6	16478071	1.63148		1	82202230	2.88577		1	70568603	70218603	70918603	SAMD3
1	182120551	5.91106		6	37505402	1.62579		1	70699120	2.88023		1	70568739	70218739	70918739	LOC122896827
1	106914659	5.90785		3	94714670	1.61664		7	1674752	2.86663		1	70568739	70218739	70918739	TMEM200A
1	103890536	5.89922		3	62993196	1.61495		7	1675543	2.86663		1	70568739	70218739	70918739	L3MBTL3
1	102210071	5.88194		3	181441256	1.61151		3	21994650	2.86364		1	70568739	70218739	70918739	SAMD3
1	102459756	5.88194		6	6744991	1.61067		1	70328317	2.85984		1	70668759	70318759	71018759	LOC122896827
1	102490916	5.88194		3	37513443	1.61052		11	55696034	2.8537		1	70668759	70318759	71018759	TMEM200A
1	102505862	5.88194		10	60200749	1.60851		6	13350389	2.85317		1	70668759	70318759	71018759	L3MBTL3
1	102548802	5.88194		3	22317300	1.60751		12	27636734	2.85199		1	70668759	70318759	71018759	SAMD3
1	102638100	5.88194		8	141092560	1.6045		6	16391493	2.84841		1	70669589	70319589	71019589	LOC122896827
1	111176176	5.88194		10	60197350	1.60427		6	16393339	2.84841		1	70669589	70319589	71019589	TMEM200A
1	111202369	5.88194		10	60556099	1.60427		12	22037137	2.84167		1	70669589	70319589	71019589	L3MBTL3
1	111206739	5.88194		4	219525911	1.60427		1	102210071	2.84121		1	70669589	70319589	71019589	SAMD3
1	111213159	5.88194		3	94728187	1.59358		1	70691501	2.84106		1	70686314	70336314	71036314	LOC122896827
1	111217690	5.88194		6	210754685	1.59358		6	14638321	2.82783		1	70686314	70336314	71036314	TMEM200A
1	111419046	5.88194		6	220899190	1.59358		1	25191262	2.82429		1	70686314	70336314	71036314	L3MBTL3
1	112815538	5.88194		6	6231253	1.59358		7	165953919	2.82294		1	70686314	70336314	71036314	SAMD3
1	113076356	5.88194		6	6248440	1.59358		1	92374757	2.80113		1	70691501	70341501	71041501	LOC122896827
1	113094253	5.88194		3	181197756	1.58984		6	6553557	2.79084		1	70691501	70341501	71041501	TMEM200A
1	113094680	5.88194		4	219991275	1.58414		1	70686314	2.77671		1	70691501	70341501	71041501	L3MBTL3
1	113186335	5.88194		2	194213534	1.57068		7	33501141	2.77512		1	70691501	70341501	71041501	SAMD3
1	113365592	5.88194		3	181275820	1.56986		3	21840703	2.75804		1	70691501	70341501	71041501	TMEM244
1	113401654	5.88194		11	11079022	1.56922		1	70559798	2.75176		1	70699120	70349120	71049120	LOC122896827
1	113481878	5.88194		6	28559143	1.56309		3	36221145	2.75123		1	70699120	70349120	71049120	TMEM200A
1	113563544	5.88194		3	15876228	1.54941		4	190946975	2.74442		1	70699120	70349120	71049120	L3MBTL3
1	114073191	5.88194		1	259794925	1.53295		1	70343970	2.74405		1	70699120	70349120	71049120	SAMD3
1	114201763	5.88194		10	60706359	1.53295		1	20985323	2.73942		1	70699120	70349120	71049120	TMEM244
1	114204728	5.88194		1	287570609	1.51659		2	229811774	2.73507		1	70994975	70644975	71344975	L3MBTL3
1	114216152	5.88194		1	287573259	1.51659		6	14096014	2.73436		1	70994975	70644975	71344975	SAMD3
1	114284974	5.88194		1	89325762	1.51659		2	229814933	2.73092		1	70994975	70644975	71344975	TMEM244
1	114541846	5.88194		3	179241871	1.51659		4	144966932	2.72013		1	70994975	70644975	71344975	ARHGAP18
1	111164555	5.8364		3	179277266	1.51659		1	115807056	2.71614		1	71334018	70984018	71684018	LOC122898300
1	125134339	5.80022		12	5114302	1.51116		4	190883350	2.71557		1	71334018	70984018	71684018	LOC122916496
1	111193023	5.79281		3	24662684	1.51116		1	115147928	2.70623		1	71334018	70984018	71684018	TMEM244
1	228921316	5.77173		6	216877338	1.51116		10	51325206	2.70222		1	71334018	70984018	71684018	LAMA2
1	103019804	5.76619		3	181982426	1.50986		12	27596236	2.70037		1	71334018	70984018	71684018	ARHGAP18
1	127894562	5.76232		3	182125459	1.50986		1	70994975	2.69866		1	75224264	74874264	75574264	TRNAE-CUC
13	145734372	5.75049		4	220057440	1.50986		1	287570609	2.69353		1	75224264	74874264	75574264	LOC122900198
1	228875020	5.74019		14	34564124	1.50714		1	287573259	2.69353		1	75224264	74874264	75574264	LOC122897981
1	127958953	5.73799		4	189126020	1.50714		6	46048321	2.68463		1	75224264	74874264	75574264	HINT3
1	112669709	5.73156		1	113789861	1.49662		12	27727772	2.68308		1	75224264	74874264	75574264	HEY2
1	104195173	5.72483		3	25238501	1.49662		1	70668759	2.66871		1	75224264	74874264	75574264	HDDC2
1	113299963	5.72173		6	212959382	1.4927		1	70669589	2.66871		1	75224264	74874264	75574264	TRMT11
1	121873249	5.71509		6	216875304	1.49102		6	95290315	2.65832		1	75224264	74874264	75574264	NCOA7
1	111205849	5.6986		3	183171060	1.48852		12	27729585	2.64793		1	75224264	74874264	75574264	TPD52L1
1	114226950	5.6986		4	19529825	1.48685		12	27731630	2.64793		1	75489009	75139009	75839009	LOC122900198
1	175203218	5.68762		14	37086964	1.48457		1	115452259	2.63709		1	75489009	75139009	75839009	LOC122897981
11	211597291	5.68507		14	37087596	1.48457		12	27722906	2.62617		1	75489009	75139009	75839009	HDDC2
1	107429462	5.66459		6	29676117	1.48457		12	27725081	2.62617		1	75489009	75139009	75839009	TPD52L1
1	110022752	5.62113		6	29711353	1.48457		6	13190946	2.61847		1	75489009	75139009	75839009	RNF217
1	111158378	5.62113		6	29713770	1.48457		2	190155392	2.61238		1	76326237	75976237	76676237	LOC122907027
1	111167223	5.62113		6	6553557	1.48457		6	16010757	2.60973		1	76326237	75976237	76676237	LOC122907022
1	111174816	5.62113		6	6583094	1.48457		1	115679181	2.60216		1	76326237	75976237	76676237	NKAIN2
1	102397051	5.59584		1	118745172	1.48035		6	197912271	2.59836		1	76334932	75984932	76684932	LOC122907027
6	14203387	5.58084		1	209206349	1.46428		1	107298870	2.59751		1	76334932	75984932	76684932	LOC122907022
1	126898362	5.57056		4	7256302	1.46428		1	107322081	2.59751		1	76334932	75984932	76684932	NKAIN2
1	122254958	5.5664		6	181635986	1.46428		1	116725875	2.59714		1	76341870	75991870	76691870	LOC122907027
1	116177467	5.56602		6	182235563	1.46428		1	115474809	2.59382		1	76341870	75991870	76691870	LOC122907022
1	112723598	5.52908		2	32775672	1.46361		1	66958405	2.59031		1	76341870	75991870	76691870	NKAIN2
1	112724979	5.52908		3	180444726	1.4588		1	68533949	2.58771		1	76356652	76006652	76706652	LOC122907027
1	114607244	5.46745		1	13276583	1.44386		1	70284635	2.58566		1	76356652	76006652	76706652	LOC122907022
1	115170658	5.46745		3	24426415	1.4434		1	175418699	2.56909		1	76356652	76006652	76706652	NKAIN2
1	115198595	5.46745		1	118785088	1.43756		6	16476760	2.56777		1	76459941	76109941	76809941	LOC122907022
1	115227807	5.46745		1	118844399	1.43756		7	1988372	2.56525		1	76459941	76109941	76809941	NKAIN2
1	115257678	5.46745		1	98882605	1.43756		14	25011509	2.56317		1	76472609	76122609	76822609	LOC122907022
1	115275830	5.46745		4	206418764	1.43756		4	211790823	2.55658		1	76472609	76122609	76822609	NKAIN2
1	115306488	5.46745		6	209245461	1.43756		10	51641774	2.55385		1	77153714	76803714	77503714	TRDN
1	115318955	5.46745		6	143260333	1.4373		6	94381945	2.5525		1	77153714	76803714	77503714	NKAIN2
1	115322314	5.46745		1	203296668	1.43141		6	37505402	2.54919		1	80348267	79998267	80698267	LOC122898286
1	115324139	5.46745		3	42729209	1.43141		6	188478943	2.54733		1	80348267	79998267	80698267	LOC122899316
1	115327785	5.46745		3	45738790	1.41989		1	115198595	2.54626		1	80352970	80002970	80702970	LOC122898286
1	115333043	5.46745		3	180955281	1.41858		6	37386208	2.54625		1	80352970	80002970	80702970	LOC122899316
1	115380375	5.46745		6	12831746	1.414		1	115434332	2.54371		1	80408127	80058127	80758127	LOC122898286
1	115452259	5.46745		6	143163573	1.414		1	304579375	2.5425		1	80408127	80058127	80758127	LOC122899319
1	112673039	5.45922		6	143163896	1.414		1	107105908	2.53946		1	80408127	80058127	80758127	LOC122900675
1	107459992	5.45181		6	143175863	1.414		6	6562171	2.53844		1	80408127	80058127	80758127	LOC122899316
1	228922902	5.44617		6	143209191	1.414		14	12977676	2.53758		1	82202230	81852230	82552230	LOC122899322
6	90717611	5.44494		6	143222913	1.414		1	107289950	2.53371		1	82202230	81852230	82552230	LOC122897669
1	118703370	5.4411		6	143337013	1.414		1	175822574	2.52587		1	82202230	81852230	82552230	LOC122907206
1	118709712	5.4411		6	143359378	1.414		1	70422628	2.5219		1	82202230	81852230	82552230	NUS1
1	118717824	5.4411		6	143377043	1.414		1	67107152	2.51239		1	82202230	81852230	82552230	LOC122899330
6	200228662	5.40391		6	213441175	1.414		1	182294878	2.50667		1	82202230	81852230	82552230	DCBLD1
1	127460973	5.38258		1	204689030	1.40936		7	33553874	2.50582		1	82202230	81852230	82552230	GOPC
1	94212337	5.38159		1	204693553	1.40936		6	5161440	2.50134		1	82202230	81852230	82552230	ROS1
1	106926517	5.36961		1	204738833	1.40936		1	76356652	2.50052		1	82202230	81852230	82552230	SLC35F1
7	165968502	5.35969		3	151066514	1.40936		3	22007515	2.50046		1	89325762	88975762	89675762	TBCC
6	36081935	5.35138		3	24587455	1.40936		3	22008071	2.50046		1	89325762	88975762	89675762	LOC122901068
6	28559143	5.34565		6	154185031	1.40936		1	104239193	2.49842		1	89325762	88975762	89675762	C1H6orf226
1	109138891	5.34527		2	32841442	1.39894		1	104248708	2.49842		1	89325762	88975762	89675762	CNPY3
1	127946440	5.32864		2	32864795	1.39894		1	115170658	2.49799		1	89325762	88975762	89675762	GNMT
1	127970336	5.32864		3	24315068	1.39804		6	14799563	2.49494		1	89325762	88975762	89675762	MEA1
1	127973823	5.32864		1	84279736	1.39781		3	21817830	2.4942		1	89325762	88975762	89675762	KLHDC3
1	128058526	5.32864		14	2528922	1.39532		4	190962843	2.49393		1	89325762	88975762	89675762	MRPL2
1	128060717	5.32864		3	180000491	1.39532		6	16341260	2.49319		1	89325762	88975762	89675762	PRPH2
1	129233213	5.32864		4	220153503	1.39532		1	115227807	2.48998		1	89325762	88975762	89675762	BICRAL
1	129344269	5.32864		4	189140943	1.39512		6	188390941	2.48896		1	89325762	88975762	89675762	RPL7L1
1	129413177	5.32864		6	143330077	1.39355		1	115257678	2.48872		1	89325762	88975762	89675762	PTCRA
1	129466520	5.32864		1	203493140	1.39085		1	115275830	2.48872		1	89325762	88975762	89675762	PEX6
1	129474220	5.32864		1	78377727	1.38922		4	142494408	2.481		1	89325762	88975762	89675762	CUL7
1	129493372	5.32864		11	11085644	1.38747		1	107297980	2.47973		1	89325762	88975762	89675762	KLC4
1	129500233	5.32864		1	110643994	1.37825		7	1769513	2.47953		1	89325762	88975762	89675762	SRF
1	129601721	5.32864		2	32755201	1.37825		1	223820683	2.4795		1	89325762	88975762	89675762	TRERF1
1	129761942	5.32864		2	32766116	1.37825		2	73198068	2.47705		1	89325762	88975762	89675762	UBR2
1	112701776	5.32861		2	32819082	1.37825		2	73213465	2.47705		1	89325762	88975762	89675762	PPP2R5D
1	115316258	5.28906		2	32892362	1.37825		2	73213605	2.47705		1	89325762	88975762	89675762	PTK7
1	111219420	5.28605		2	32906829	1.37825		7	11928061	2.46642		1	90236458	89886458	90586458	LOC122899546
1	111221110	5.28605		2	32914986	1.37825		1	182516492	2.4648		1	90236458	89886458	90586458	LOC122901121
1	114227891	5.28605		2	33195257	1.37825		1	70010892	2.4632		1	90236458	89886458	90586458	DLK2
1	115292984	5.28605		14	2532528	1.37348		1	115292984	2.46043		1	90236458	89886458	90586458	LRRC73
1	113788549	5.27031		2	32771449	1.35905		1	115300046	2.46043		1	90236458	89886458	90586458	YIPF3
1	104287487	5.26238		3	56227979	1.35844		1	69955774	2.46032		1	90236458	89886458	90586458	GTPBP2
1	115371730	5.25124		6	201454320	1.35542		1	70712242	2.45269		1	90236458	89886458	90586458	LOC122899558
1	129440498	5.24759		6	21615437	1.3524		2	73013896	2.45177		1	90236458	89886458	90586458	LOC122908608
1	109132295	5.21819		1	312263703	1.35196		7	40355090	2.45106		1	90236458	89886458	90586458	LOC122898324
7	129635718	5.21479		1	81753365	1.35196		7	11917797	2.44853		1	90236458	89886458	90586458	ABCC10
1	114991668	5.214		1	82317851	1.35196		1	104261841	2.44677		1	90236458	89886458	90586458	TJAP1
1	175205435	5.2132		1	82333750	1.35196		1	182175265	2.44254		1	90236458	89886458	90586458	POLR1C
1	106618092	5.20609		2	228290309	1.35196		1	115306488	2.44002		1	90236458	89886458	90586458	XPO5
1	70301101	5.19694		2	86185818	1.35196		1	115316258	2.44002		1	90236458	89886458	90586458	RSPH9
1	102436760	5.18831		2	86186563	1.35196		1	115318955	2.44002		1	90236458	89886458	90586458	MRPS18A
1	104248708	5.18831		3	179995850	1.35196		1	115322314	2.44002		1	90236458	89886458	90586458	VEGFA
1	104351741	5.18831		3	180036503	1.35196		1	115324139	2.44002		1	90236458	89886458	90586458	LOC122901245
1	104534823	5.18831		3	180129719	1.35196		1	115327785	2.44002		1	90236458	89886458	90586458	POLH
1	104656501	5.18831		3	180160252	1.35196		1	70809468	2.43558		1	90256938	89906938	90606938	LOC122901121
1	104900858	5.18831		3	180245619	1.35196		7	1435644	2.4344		1	90256938	89906938	90606938	DLK2
1	105472551	5.18831		3	180313701	1.35196		1	76459941	2.43265		1	90256938	89906938	90606938	LRRC73
1	105490934	5.18831		3	180424712	1.35196		1	114991668	2.43214		1	90256938	89906938	90606938	YIPF3
1	106576755	5.18831		3	180513092	1.35196		10	51452520	2.42855		1	90256938	89906938	90606938	GTPBP2
1	107573913	5.18831		3	180948647	1.35196		6	46071549	2.42709		1	90256938	89906938	90606938	LOC122899558
1	107592124	5.18831		3	5971910	1.35196		1	70215149	2.42351		1	90256938	89906938	90606938	LOC122908608
1	107771966	5.18831		4	145760391	1.35196		1	70677885	2.42332		1	90256938	89906938	90606938	LOC122898324
1	107809293	5.18831		4	219721177	1.35196		1	115371730	2.42311		1	90256938	89906938	90606938	ABCC10
1	107897149	5.18831		4	219920269	1.35196		4	13272118	2.42177		1	90256938	89906938	90606938	TJAP1
1	108499033	5.18831		4	219997789	1.35196		1	110022752	2.41833		1	90256938	89906938	90606938	POLR1C
1	108694389	5.18831		6	16476760	1.35196		1	110021071	2.41592		1	90256938	89906938	90606938	XPO5
1	108882599	5.18831		2	5551447	1.34586		3	15947784	2.4157		1	90256938	89906938	90606938	RSPH9
1	109121227	5.18831		3	170645207	1.34586		11	2195155	2.40768		1	90256938	89906938	90606938	MRPS18A
1	109133340	5.18831		3	58764949	1.34586		1	21395668	2.4046		1	90256938	89906938	90606938	VEGFA
1	109134956	5.18831		6	45992177	1.34586		6	28336868	2.39743		1	90256938	89906938	90606938	LOC122901245
1	109156223	5.18831		3	139142750	1.34457		7	33561735	2.39183		1	90256938	89906938	90606938	POLH
1	109156440	5.18831		6	201438712	1.33626		7	33569567	2.38696		1	90969423	90619423	91319423	LOC122908679
1	109165006	5.18831		3	222276695	1.33589		7	33573209	2.38696		1	90969423	90619423	91319423	MYMX
1	109438585	5.18831		4	219707547	1.33199		7	33573768	2.38696		1	90969423	90619423	91319423	LOC122908711
1	113069747	5.18831		4	219804374	1.33199		6	188804798	2.38594		1	90969423	90619423	91319423	LOC122899574
1	129311794	5.17373		4	219908798	1.33199		3	16315054	2.38152		1	90969423	90619423	91319423	SLC35B2
1	104558274	5.16816		1	203208576	1.32856		4	190869375	2.37968		1	90969423	90619423	91319423	LOC122897037
7	159449234	5.15446		2	38239945	1.32856		11	2220334	2.37769		1	90969423	90619423	91319423	TMEM151B
1	228895609	5.14374		3	182929173	1.32811		1	107162366	2.37676		1	90969423	90619423	91319423	LOC122898234
1	128016283	5.13689		3	182951888	1.32811		4	19416949	2.37538		1	90969423	90619423	91319423	LOC122908790
1	128047814	5.13689		3	183132284	1.32811		4	144862913	2.37149		1	90969423	90619423	91319423	LOC122908783
1	107924653	5.10903		3	209471021	1.32811		1	115380375	2.36597		1	90969423	90619423	91319423	LOC122908823
13	22641861	5.08823		3	55869676	1.32811		1	182284131	2.36362		1	90969423	90619423	91319423	MRPL14
1	228870071	5.05471		4	35718067	1.32811		1	182289912	2.36362		1	90969423	90619423	91319423	TMEM63B
7	129607607	5.04941		4	7268412	1.32557		11	55957427	2.36194		1	90969423	90619423	91319423	LOC122908682
7	129609139	5.04941		1	280731229	1.30865		1	182301895	2.36163		1	90969423	90619423	91319423	SLC29A1
7	129615066	5.04941		3	55818051	1.30852		1	182302332	2.36163		1	90969423	90619423	91319423	HSP90AB1
8	130312171	5.04881		1	198889182	1.30644		7	12144756	2.35675		1	90969423	90619423	91319423	NFKBIE
1	115147928	5.03456		1	203498555	1.30644		4	135253214	2.35483		1	90969423	90619423	91319423	TCTE1
1	115399752	5.03456		10	58176733	1.305		1	90624693	2.35442		1	90969423	90619423	91319423	AARS2
1	115474809	5.03456		3	24374549	1.305		1	115399752	2.35058		1	90969423	90619423	91319423	SPATS1
1	115679181	5.03456		3	24428955	1.305		1	182296923	2.34837		1	90969423	90619423	91319423	CDC5L
1	117026620	5.03456		3	24518094	1.305		6	167488921	2.34801		1	90969423	90619423	91319423	CAPN11
1	117592883	5.03456		3	24518618	1.305		2	73004332	2.3458		1	90969423	90619423	91319423	SUPT3H
1	117647990	5.03456		3	25233665	1.305		4	19327464	2.34149		1	90995694	90645694	91345694	LOC122908679
1	117965148	5.03456		3	25247187	1.305		2	229902730	2.34148		1	90995694	90645694	91345694	MYMX
1	108524601	5.02661		3	25506048	1.305		1	70148184	2.33986		1	90995694	90645694	91345694	LOC122908711
1	104239193	5.01483		1	84050493	1.30179		6	14052665	2.33605		1	90995694	90645694	91345694	LOC122899574
2	173614870	5.01054		1	202926851	1.29955		1	25073564	2.33542		1	90995694	90645694	91345694	SLC35B2
1	104265720	5.00583		1	142058166	1.29737		12	18892864	2.32417		1	90995694	90645694	91345694	LOC122897037
1	104673373	5.00583		1	203528042	1.29737		1	46358562	2.32365		1	90995694	90645694	91345694	TMEM151B
1	107815094	5.00583		2	164587780	1.29737		10	58147937	2.32265		1	90995694	90645694	91345694	LOC122898234
13	21747065	4.99213		3	142268327	1.29737		1	76466050	2.32074		1	90995694	90645694	91345694	LOC122908790
1	70343970	4.98917		3	142324346	1.29737		1	76467983	2.32074		1	90995694	90645694	91345694	LOC122908783
7	124812779	4.97178		4	135208428	1.29737		3	173500907	2.31364		1	90995694	90645694	91345694	LOC122908823
1	104454100	4.95303		4	39352089	1.29737		2	226402109	2.31353		1	90995694	90645694	91345694	MRPL14
1	129950885	4.94844		4	39353093	1.29737		2	73467339	2.31123		1	90995694	90645694	91345694	TMEM63B
7	165953919	4.93305		6	154154862	1.29737		2	72850626	2.31059		1	90995694	90645694	91345694	LOC122908682
7	124833304	4.91515		6	154225148	1.29737		1	115333043	2.30974		1	90995694	90645694	91345694	SLC29A1
1	111556917	4.90797		6	26929801	1.29737		1	76465493	2.30632		1	90995694	90645694	91345694	HSP90AB1
1	127904035	4.90738		6	28861324	1.29737		12	22019675	2.30381		1	90995694	90645694	91345694	NFKBIE
1	129405185	4.90738		4	220480241	1.2852		11	55913509	2.29601		1	90995694	90645694	91345694	TCTE1
1	104402656	4.90286		6	5138532	1.28512		2	72814367	2.29298		1	90995694	90645694	91345694	AARS2
1	108046181	4.86283		3	15885345	1.28409		4	135230724	2.29257		1	90995694	90645694	91345694	SPATS1
1	111173214	4.8604		3	15889102	1.28409		7	11888560	2.29063		1	90995694	90645694	91345694	CDC5L
1	88884136	4.85021		6	20747674	1.28278		5	142460106	2.28477		1	90995694	90645694	91345694	CAPN11
1	104667882	4.83376		1	86162931	1.28064		1	76472609	2.28415		1	90995694	90645694	91345694	SUPT3H
14	11267284	4.8238		6	154119099	1.27724		3	11913607	2.28384		1	91026375	90676375	91376375	LOC122908679
1	175418699	4.79405		3	183298570	1.26535		4	19476183	2.28296		1	91026375	90676375	91376375	MYMX
1	175822574	4.79405		14	11296432	1.26526		2	72815174	2.28147		1	91026375	90676375	91376375	LOC122908711
1	175907271	4.79405		14	14471343	1.26461		1	175907271	2.28126		1	91026375	90676375	91376375	LOC122899574
1	113759921	4.79301		1	229145714	1.25885		3	12316106	2.28054		1	91026375	90676375	91376375	SLC35B2
1	108802807	4.7895		1	7257346	1.25885		5	12306583	2.27949		1	91026375	90676375	91376375	LOC122897037
1	109164562	4.7895		1	86141670	1.25885		12	27788274	2.27483		1	91026375	90676375	91376375	TMEM151B
1	118550437	4.7895		1	86151569	1.25885		12	27789439	2.27483		1	91026375	90676375	91376375	LOC122898234
1	136319387	4.7895		1	86171150	1.25885		4	135208428	2.27194		1	91026375	90676375	91376375	LOC122908790
3	132253440	4.7718		1	86173326	1.25885		1	46467559	2.26994		1	91026375	90676375	91376375	LOC122908783
7	30178470	4.76837		10	36561148	1.25885		3	22317300	2.26881		1	91026375	90676375	91376375	LOC122908823
1	131058166	4.76338		11	18613312	1.25885		1	115303702	2.26809		1	91026375	90676375	91376375	TMEM63B
1	131093501	4.76338		4	145945257	1.25885		1	75224264	2.2678		1	91026375	90676375	91376375	LOC122908682
1	129603246	4.76227		6	14638321	1.25885		3	9744243	2.26705		1	91026375	90676375	91376375	SLC29A1
4	32707428	4.75812		6	25054529	1.25885		7	1831449	2.26675		1	91026375	90676375	91376375	HSP90AB1
2	73467339	4.72806		3	24630959	1.24896		5	12644448	2.26247		1	91026375	90676375	91376375	NFKBIE
1	77153714	4.71114		6	9732323	1.24496		6	28687284	2.2623		1	91026375	90676375	91376375	TCTE1
9	13193066	4.70853		7	165217898	1.23414		1	71041549	2.25968		1	91026375	90676375	91376375	AARS2
4	13272118	4.70639		10	61292291	1.2285		6	188398230	2.25515		1	91026375	90676375	91376375	SPATS1
1	113801780	4.69933		3	212413943	1.2285		7	161904545	2.25249		1	91026375	90676375	91376375	CDC5L
1	104463147	4.69312		4	220482100	1.22741		11	55435355	2.24914		1	91026375	90676375	91376375	CAPN11
1	171876775	4.69257		10	37936581	1.22597		6	36595599	2.24735		1	91026375	90676375	91376375	SUPT3H
1	117932339	4.68529		2	184027513	1.22597		11	53506350	2.24201		1	91027902	90677902	91377902	LOC122908679
1	91348258	4.68165		4	204053715	1.22193		7	11911277	2.23352		1	91027902	90677902	91377902	MYMX
5	101670620	4.66259		1	95720497	1.21731		11	55725663	2.23316		1	91027902	90677902	91377902	LOC122908711
1	91563695	4.66098		11	210778211	1.21532		6	15994341	2.22994		1	91027902	90677902	91377902	LOC122899574
1	109162101	4.65707		6	80116004	1.21217		4	142572464	2.22051		1	91027902	90677902	91377902	SLC35B2
7	40355090	4.65262		9	33147281	1.20959		1	41199408	2.2197		1	91027902	90677902	91377902	LOC122897037
1	103838902	4.64162		10	55810180	1.20904		1	46404583	2.21935		1	91027902	90677902	91377902	TMEM151B
1	111738832	4.63853		3	25513659	1.20904		7	11882845	2.21783		1	91027902	90677902	91377902	LOC122898234
1	115807056	4.63686		14	3760993	1.20757		5	12183444	2.21346		1	91027902	90677902	91377902	LOC122908790
1	116725875	4.63686		6	6492630	1.20757		3	226753826	2.21325		1	91027902	90677902	91377902	LOC122908783
5	150846028	4.63172		6	210296238	1.20454		2	190194910	2.21262		1	91027902	90677902	91377902	LOC122908823
1	104088925	4.61291		1	310956286	1.20151		3	227106000	2.21111		1	91027902	90677902	91377902	TMEM63B
1	119644960	4.58946		6	20683504	1.19989		1	76326237	2.21017		1	91027902	90677902	91377902	LOC122908682
2	71112215	4.58094		1	109239452	1.1965		1	76334932	2.21017		1	91027902	90677902	91377902	SLC29A1
1	104300561	4.57737		3	55828926	1.1965		1	76341870	2.21017		1	91027902	90677902	91377902	HSP90AB1
1	115303702	4.56321		6	222039532	1.1965		4	144711983	2.20735		1	91027902	90677902	91377902	NFKBIE
1	91026375	4.55373		1	138594284	1.19586		6	6539518	2.20735		1	91027902	90677902	91377902	TCTE1
1	91027902	4.55373		1	142307323	1.19586		11	27051630	2.20621		1	91027902	90677902	91377902	AARS2
1	91046549	4.55373		1	196152608	1.19586		11	27054687	2.20621		1	91027902	90677902	91377902	SPATS1
1	228880699	4.51343		1	203038435	1.19586		1	70338624	2.20607		1	91027902	90677902	91377902	CDC5L
1	104280105	4.5108		1	203367336	1.19586		1	21198905	2.2058		1	91027902	90677902	91377902	CAPN11
1	104347546	4.5108		1	203564513	1.19586		1	20770371	2.20576		1	91027902	90677902	91377902	SUPT3H
1	107753656	4.5108		1	204678164	1.19586		4	142573049	2.20493		1	91046549	90696549	91396549	LOC122908679
1	109163110	4.5108		6	180196335	1.19586		4	142573785	2.20493		1	91046549	90696549	91396549	MYMX
1	109422748	4.5108		6	182443260	1.19586		2	190210866	2.2027		1	91046549	90696549	91396549	LOC122908711
7	1769513	4.50907		6	28614661	1.19586		6	16370398	2.19161		1	91046549	90696549	91396549	LOC122899574
7	120502394	4.47818		1	280413722	1.19532		11	27043874	2.18744		1	91046549	90696549	91396549	SLC35B2
1	128219391	4.47563		1	280433768	1.19532		2	230009958	2.18722		1	91046549	90696549	91396549	LOC122897037
1	104671733	4.43542		1	280434501	1.19532		1	106926517	2.18647		1	91046549	90696549	91396549	TMEM151B
1	107405104	4.41027		10	51641774	1.19532		1	305368686	2.18464		1	91046549	90696549	91396549	LOC122898234
1	118548368	4.39985		11	199980056	1.19012		11	55961079	2.18265		1	91046549	90696549	91396549	LOC122908790
6	90708049	4.39985		3	89942045	1.19012		11	55961352	2.18265		1	91046549	90696549	91396549	LOC122908783
1	112662910	4.39859		1	280522196	1.18924		11	55964751	2.18265		1	91046549	90696549	91396549	LOC122908823
5	101289294	4.39458		3	213340194	1.18924		1	71334018	2.17689		1	91046549	90696549	91396549	LOC122897077
9	7555918	4.37995		10	41113595	1.18911		1	117026620	2.17518		1	91046549	90696549	91396549	LOC122908682
4	30082144	4.36951		2	221870825	1.18911		7	1535762	2.17263		1	91046549	90696549	91396549	SLC29A1
1	232618402	4.36767		4	37061154	1.18911		1	106916851	2.172		1	91046549	90696549	91396549	HSP90AB1
2	190155392	4.36767		12	21729074	1.18885		1	106917459	2.172		1	91046549	90696549	91396549	NFKBIE
12	6669103	4.35279		3	58763203	1.18688		1	117592883	2.17088		1	91046549	90696549	91396549	TCTE1
3	211103514	4.3518		3	90010500	1.18358		1	117647990	2.17088		1	91046549	90696549	91396549	AARS2
13	21365883	4.33839		2	232940031	1.18234		3	226734013	2.16902		1	91046549	90696549	91396549	SPATS1
1	76472609	4.33756		1	82015038	1.1791		3	226736709	2.16902		1	91046549	90696549	91396549	CDC5L
2	73013896	4.33296		3	171090795	1.1791		10	58196398	2.16875		1	91046549	90696549	91396549	CAPN11
1	91051681	4.31771		4	219178307	1.1791		6	215464851	2.16816		1	91046549	90696549	91396549	SUPT3H
14	12977676	4.31351		4	219730661	1.1791		6	46310076	2.16626		1	91051681	90701681	91401681	LOC122908679
1	67136548	4.3126		3	24645560	1.17856		6	36568368	2.16529		1	91051681	90701681	91401681	MYMX
1	67142574	4.3126		1	203508059	1.17823		4	220859446	2.16289		1	91051681	90701681	91401681	LOC122908711
1	69955774	4.3126		3	15947784	1.17685		6	90717611	2.16035		1	91051681	90701681	91401681	LOC122899574
1	70010892	4.3126		1	196255570	1.17573		11	55393426	2.15861		1	91051681	90701681	91401681	SLC35B2
1	70669589	4.3126		1	262521376	1.17573		1	106914659	2.15789		1	91051681	90701681	91401681	LOC122897037
1	70691501	4.3126		4	217402883	1.17483		1	139584124	2.1577		1	91051681	90701681	91401681	TMEM151B
1	75489009	4.3126		1	137075259	1.17329		3	16229944	2.15456		1	91051681	90701681	91401681	LOC122898234
2	71799657	4.30753		1	141958991	1.17329		2	190188275	2.14566		1	91051681	90701681	91401681	LOC122908790
2	72815174	4.27156		1	142407521	1.17329		3	174862223	2.14272		1	91051681	90701681	91401681	LOC122908783
2	72850626	4.27156		1	195984471	1.17329		6	46569003	2.14218		1	91051681	90701681	91401681	LOC122908823
2	73913445	4.27156		1	196311097	1.17329		1	20767813	2.14084		1	91051681	90701681	91401681	LOC122897077
11	203633611	4.26664		1	196687594	1.17329		1	92864273	2.14066		1	91051681	90701681	91401681	LOC122908682
11	11079022	4.26579		1	197003695	1.17329		14	25323835	2.14012		1	91051681	90701681	91401681	SLC29A1
3	139142750	4.25794		1	198213975	1.17329		14	3438299	2.13988		1	91051681	90701681	91401681	HSP90AB1
5	101689396	4.24922		1	201542329	1.17329		7	161960606	2.13933		1	91051681	90701681	91401681	NFKBIE
1	79022450	4.24335		1	201985576	1.17329		6	90708049	2.13754		1	91051681	90701681	91401681	TCTE1
14	3760993	4.23214		1	202031498	1.17329		11	55947468	2.12783		1	91051681	90701681	91401681	AARS2
1	115329196	4.22934		1	202126030	1.17329		1	70987476	2.122		1	91051681	90701681	91401681	SPATS1
3	174862223	4.22535		1	202153304	1.17329		11	55784405	2.12114		1	91051681	90701681	91401681	CDC5L
4	220257852	4.22535		1	202999809	1.17329		6	95293967	2.12015		1	91051681	90701681	91401681	CAPN11
4	220260278	4.22535		1	203056502	1.17329		2	229947695	2.11926		1	91051681	90701681	91401681	SUPT3H
4	220261096	4.22535		1	203073616	1.17329		11	2157977	2.1148		1	91242982	90892982	91592982	LOC122908790
2	71840007	4.22522		1	203117269	1.17329		1	203866353	2.11353		1	91242982	90892982	91592982	LOC122908783
1	85300350	4.22371		1	203213690	1.17329		6	16318095	2.11199		1	91242982	90892982	91592982	LOC122908823
12	64877514	4.20311		1	203284287	1.17329		7	166293983	2.11137		1	91242982	90892982	91592982	LOC122897077
1	70668759	4.19982		1	203307691	1.17329		1	114490724	2.1112		1	91242982	90892982	91592982	CDC5L
6	6492630	4.19596		1	203335889	1.17329		7	11442267	2.11023		1	91242982	90892982	91592982	SUPT3H
1	109083183	4.18337		1	203386588	1.17329		11	56172885	2.10792		1	91264609	90914609	91614609	LOC122908783
1	139355057	4.16452		1	203475908	1.17329		6	188844729	2.10744		1	91264609	90914609	91614609	LOC122908823
3	15876228	4.16385		1	203476415	1.17329		1	175203218	2.10638		1	91264609	90914609	91614609	LOC122897077
1	175216587	4.1553		1	203665777	1.17329		6	167491518	2.10411		1	91264609	90914609	91614609	CDC5L
4	26906168	4.15407		1	203683030	1.17329		3	180444726	2.10083		1	91264609	90914609	91614609	SUPT3H
4	186258290	4.15105		1	204578108	1.17329		3	9694582	2.10007		1	91348258	90998258	91698258	LOC122908823
1	77218065	4.13898		1	209474808	1.17329		3	24587455	2.09827		1	91348258	90998258	91698258	LOC122897077
4	32991516	4.13796		1	210045984	1.17329		1	107429462	2.09435		1	91348258	90998258	91698258	SUPT3H
1	76356652	4.12911		1	210916104	1.17329		6	36562710	2.09222		1	91563695	91213695	91913695	LOC122908823
6	201454320	4.12064		10	35773858	1.17329		11	55950255	2.08987		1	91563695	91213695	91913695	LOC122897077
6	208581526	4.11401		3	141652856	1.17329		1	96678476	2.08932		1	91563695	91213695	91913695	SUPT3H
7	160223549	4.11331		3	141684028	1.17329		6	16693255	2.08266		1	91563695	91213695	91913695	RUNX2
1	104519517	4.11041		3	36242374	1.17329		11	53521109	2.08147		1	91759467	91409467	92109467	SUPT3H
1	104532419	4.11041		4	27565684	1.17329		12	27907180	2.07796		1	91759467	91409467	92109467	RUNX2
5	103344169	4.10826		4	27729167	1.17329		6	16694405	2.07561		1	92020688	91670688	92370688	LOC122898242
1	108726688	4.10303		4	38634103	1.17329		3	11827294	2.0729		1	92020688	91670688	92370688	SUPT3H
13	39578424	4.09084		6	13099206	1.17329		3	180416540	2.07246		1	92020688	91670688	92370688	RUNX2
3	175215807	4.07653		6	154031526	1.17329		11	55446544	2.07099		1	92020688	91670688	92370688	CLIC5
1	109434770	4.06607		6	178922124	1.17329		11	55451693	2.07099		1	92276767	91926767	92626767	LOC122898242
7	130539047	4.05093		6	178962484	1.17329		6	90714787	2.07004		1	92276767	91926767	92626767	ENPP5
1	145870324	4.0499		6	179014627	1.17329		1	175216587	2.06931		1	92276767	91926767	92626767	ENPP4
11	5543894	4.04044		6	179067420	1.17329		1	175216946	2.06931		1	92276767	91926767	92626767	LOC122908864
13	150391792	4.03267		6	179093915	1.17329		6	28576141	2.06737		1	92276767	91926767	92626767	RUNX2
1	70328317	4.03034		6	179891502	1.17329		1	175205435	2.0672		1	92276767	91926767	92626767	RCAN2
1	115434332	4.02984		6	179897589	1.17329		1	107459992	2.06603		1	92276767	91926767	92626767	CLIC5
1	124312748	4.02618		6	180162861	1.17329		13	145734372	2.0656		1	92300731	91950731	92650731	LOC122898242
1	119682068	4.02102		6	180171289	1.17329		12	27912229	2.06288		1	92300731	91950731	92650731	ENPP5
6	46071549	4.01299		6	180330315	1.17329		3	129475382	2.06073		1	92300731	91950731	92650731	ENPP4
4	8561597	4.00751		6	180449810	1.17329		9	41583893	2.0605		1	92300731	91950731	92650731	LOC122908864
7	166118081	4.00633		6	180508407	1.17329		10	39810540	2.05833		1	92300731	91950731	92650731	RUNX2
5	114401901	3.99644		6	180707415	1.17329		2	73487224	2.05829		1	92300731	91950731	92650731	RCAN2
11	55957427	3.99456		6	181396711	1.17329		3	22300089	2.05692		1	92300731	91950731	92650731	CLIC5
2	70973140	3.9877		6	181447500	1.17329		1	254239247	2.05672		1	92427959	92077959	92777959	LOC122898242
7	40445484	3.97824		6	181641797	1.17329		6	12892196	2.05356		1	92427959	92077959	92777959	ENPP5
3	12869860	3.96802		6	181698382	1.17329		12	27914964	2.05318		1	92427959	92077959	92777959	ENPP4
5	12661552	3.96479		6	181742140	1.17329		6	13014818	2.05151		1	92427959	92077959	92777959	LOC122908864
1	175163605	3.94959		6	181750057	1.17329		5	150858990	2.05102		1	92427959	92077959	92777959	RCAN2
1	175164563	3.94959		6	181750518	1.17329		11	55848763	2.04974		1	92427959	92077959	92777959	CLIC5
1	175200232	3.94959		6	181833610	1.17329		1	76432795	2.04713		1	92430334	92080334	92780334	LOC122898242
1	175216946	3.94959		6	181842788	1.17329		1	114607244	2.04165		1	92430334	92080334	92780334	ENPP5
4	23120494	3.94886		6	182052334	1.17329		1	76458041	2.0404		1	92430334	92080334	92780334	ENPP4
1	124304087	3.92797		6	182053614	1.17329		7	11064044	2.0378		1	92430334	92080334	92780334	LOC122908864
1	103850167	3.92491		6	182126586	1.17329		3	24630959	2.03748		1	92430334	92080334	92780334	RCAN2
1	103922367	3.92491		6	182297624	1.17329		4	135226360	2.03714		1	92430334	92080334	92780334	CLIC5
4	211790823	3.92021		6	182338113	1.17329		4	13681520	2.03706		1	92515500	92165500	92865500	LOC122898242
4	30608411	3.90652		6	182432014	1.17329		1	106009044	2.03504		1	92515500	92165500	92865500	ENPP5
1	113567864	3.90509		6	182667217	1.17329		1	106018968	2.03504		1	92515500	92165500	92865500	ENPP4
6	201438712	3.89966		6	183147034	1.17329		1	75489009	2.03495		1	92515500	92165500	92865500	LOC122908864
6	94381945	3.89801		6	28576141	1.17329		11	56136537	2.03427		1	92515500	92165500	92865500	RCAN2
9	101593642	3.88976		6	28615064	1.17329		1	114474830	2.02589		1	92515500	92165500	92865500	LOC122908865
12	21481234	3.88327		6	28649487	1.17329		1	107592124	2.02587		1	92515500	92165500	92865500	CLIC5
2	73545105	3.87851		6	28723637	1.17329		3	36242374	2.02451		1	92611779	92261779	92961779	LOC122898242
1	113797364	3.86785		1	201414601	1.16954		6	14172470	2.02389		1	92611779	92261779	92961779	ENPP5
1	70699120	3.86416		1	280371894	1.16915		1	115329196	2.02236		1	92611779	92261779	92961779	LOC122898005
1	82202230	3.84717		1	280398250	1.16915		11	55325490	2.02116		1	92611779	92261779	92961779	ENPP4
4	34808392	3.84189		1	280502143	1.16915		11	55328393	2.02116		1	92611779	92261779	92961779	LOC122908864
1	90969423	3.83358		1	280767601	1.16915		11	55330070	2.02116		1	92611779	92261779	92961779	SLC25A27
1	90995694	3.83358		1	281244275	1.16915		7	12050457	2.02095		1	92611779	92261779	92961779	RCAN2
8	136435565	3.82441		1	281464115	1.16915		7	40036737	2.01897		1	92611779	92261779	92961779	LOC122908865
2	70966684	3.82182		1	281472620	1.16915		3	180513092	2.01849		1	92611779	92261779	92961779	CLIC5
2	71239790	3.82182		1	281478115	1.16915		3	38088360	2.01762		1	93042368	92692368	93392368	LOC122898005
2	71242601	3.82182		1	281576329	1.16915		1	287630973	2.01692		1	93042368	92692368	93392368	SLC25A27
2	71622525	3.82182		1	281626908	1.16915		4	145265160	2.01391		1	93042368	92692368	93392368	TDRD6
2	71687756	3.82182		1	281645983	1.16915		7	37862597	2.01303		1	93042368	92692368	93392368	PLA2G7
2	71720294	3.82182		1	310919410	1.16915		11	2265596	2.01167		1	93042368	92692368	93392368	MEP1A
2	71842246	3.82182		3	209953482	1.16915		7	166286263	2.01039		1	93042368	92692368	93392368	RCAN2
2	71940420	3.82182		3	55545195	1.16915		6	6583094	2.01037		1	93042368	92692368	93392368	LOC122908865
2	72097451	3.82182		6	208486805	1.16915		2	190280359	2.01005		1	93042368	92692368	93392368	ANKRD66
2	72132926	3.82182		6	46048321	1.16915		3	180623426	2.00921		1	93042368	92692368	93392368	ADGRF5
2	72230485	3.82182		1	107297980	1.16724		6	28614661	2.00857		1	93042368	92692368	93392368	ADGRF1
2	72256237	3.82182		2	32891214	1.16321		6	28615064	2.00857		1	93205026	92855026	93555026	LOC122898005
9	5580023	3.81786		10	38166169	1.1619		6	28649487	2.00857		1	93205026	92855026	93555026	SLC25A27
12	64924116	3.81019		6	124008961	1.15752		11	211042339	2.00842		1	93205026	92855026	93555026	TDRD6
3	181982426	3.7902		1	78024168	1.15705		1	104287487	2.00813		1	93205026	92855026	93555026	PLA2G7
3	182125459	3.7902		1	78100328	1.15705		1	114541846	2.00775		1	93205026	92855026	93555026	MEP1A
7	170223788	3.78736		1	80020018	1.15705		7	12147976	2.00632		1	93205026	92855026	93555026	TNFRSF21
2	229783051	3.78629		1	81769813	1.15705		1	175163605	2.00522		1	93205026	92855026	93555026	LOC122908865
1	79200789	3.78304		2	193430081	1.15705		1	175164563	2.00522		1	93205026	92855026	93555026	ANKRD66
7	32578011	3.76031		2	193900812	1.15705		1	175171018	2.00522		1	93205026	92855026	93555026	ADGRF5
1	85342311	3.75023		2	194007173	1.15705		1	175200232	2.00522		1	93205026	92855026	93555026	ADGRF1
1	108747337	3.74986		2	194013227	1.15705		1	139842307	2.0041		1	93211163	92861163	93561163	LOC122898005
1	109162656	3.74663		2	194016747	1.15705		12	27394210	2.00342		1	93211163	92861163	93561163	SLC25A27
4	220057440	3.74211		2	194038749	1.15705		1	77153714	2.00283		1	93211163	92861163	93561163	TDRD6
1	106907315	3.74011		2	194041333	1.15705						1	93211163	92861163	93561163	PLA2G7
10	50413971	3.73291		2	194093779	1.15705						1	93211163	92861163	93561163	MEP1A
14	13485091	3.73291		2	194112601	1.15705						1	93211163	92861163	93561163	TNFRSF21
9	45873969	3.72651		2	194136706	1.15705						1	93211163	92861163	93561163	LOC122908865
1	80437132	3.72313		2	194295844	1.15705						1	93211163	92861163	93561163	ANKRD66
9	101538541	3.72267		3	166957946	1.15705						1	93211163	92861163	93561163	ADGRF5
3	181441256	3.72122		3	21495993	1.15705						1	93211163	92861163	93561163	ADGRF1
3	183171060	3.71736		4	3925678	1.15705						1	93315184	92965184	93665184	SLC25A27
2	71227130	3.71269		6	179606471	1.15705						1	93315184	92965184	93665184	TDRD6
2	72263200	3.71269		6	179635279	1.15705						1	93315184	92965184	93665184	PLA2G7
2	72303126	3.71269		6	180616419	1.15705						1	93315184	92965184	93665184	MEP1A
11	55913509	3.71129		6	182268224	1.15705						1	93315184	92965184	93665184	TNFRSF21
9	8762748	3.70108		6	22915504	1.15705						1	93315184	92965184	93665184	ANKRD66
1	86290084	3.69821		1	195974172	1.15316						1	93315184	92965184	93665184	ADGRF5
1	86435066	3.69821		1	198197240	1.15316						1	93315184	92965184	93665184	ADGRF1
1	86523813	3.69821		1	201981521	1.15316						1	96678476	96328476	97028476	LOC122899671
9	50174926	3.68942		1	202800975	1.15316						1	96678476	96328476	97028476	LOC122899677
1	113775828	3.6873		1	203412525	1.15316						1	96678476	96328476	97028476	LOC122898314
1	113789579	3.6873		1	203491839	1.15316						1	96678476	96328476	97028476	TFAP2D
1	113795295	3.6873		2	194613519	1.15004						1	96678476	96328476	97028476	LOC122902270
1	113797024	3.6873		1	280427424	1.14968						1	96678476	96328476	97028476	TFAP2B
1	113801193	3.6873		10	61736965	1.14583						1	98882605	98532605	99232605	TMEM14A
1	113801437	3.6873		3	55834162	1.14422						1	98882605	98532605	99232605	LOC122902390
1	113801923	3.6873		1	280410153	1.14315						1	98882605	98532605	99232605	LOC122909172
1	113817178	3.6873		1	281221900	1.14315						1	98882605	98532605	99232605	LOC122898255
1	113831464	3.6873		10	50639242	1.14315						1	98882605	98532605	99232605	LOC122897641
1	113847030	3.6873		2	232924209	1.14315						1	98882605	98532605	99232605	TRAM2
13	44427881	3.68265		10	51809673	1.14106						1	98882605	98532605	99232605	LOC122909124
12	6555310	3.6785		1	239018291	1.14037						1	98882605	98532605	99232605	LOC122909140
13	43228381	3.67556		1	239084818	1.14037						1	98882605	98532605	99232605	LOC122909151
8	125670847	3.67341		1	288541386	1.14037						1	98882605	98532605	99232605	FBXO9
1	121808909	3.66772		1	82089666	1.14037						1	98882605	98532605	99232605	LOC122909177
1	123250012	3.66772		1	83099728	1.14037						1	98882605	98532605	99232605	LOC122899711
1	73818704	3.66352		1	84209044	1.14037						1	98882605	98532605	99232605	CILK1
1	73872365	3.66352		10	4296316	1.14037						1	98882605	98532605	99232605	GCM1
1	74291799	3.66352		11	4091019	1.14037						1	98882605	98532605	99232605	ELOVL5
12	17744416	3.65939		3	21817830	1.14037						1	98882605	98532605	99232605	EFHC1
6	16478071	3.64815		3	21994650	1.14037						1	102210071	101860071	102560071	LOC122909270
1	124582988	3.64341		3	37110065	1.14037						1	102210071	101860071	102560071	LOC122898260
13	31364409	3.63852		6	180831825	1.14037						1	102210071	101860071	102560071	LOC122897250
4	76464293	3.63366		6	20711590	1.14037						1	102210071	101860071	102560071	COL21A1
13	137740271	3.63221		10	61394549	1.13708						1	102210071	101860071	102560071	DST
3	175273443	3.62898		6	182747133	1.13651						1	102397051	102047051	102747051	LOC122898260
3	176059286	3.62898		1	202932578	1.13641						1	102397051	102047051	102747051	LOC122897250
3	176073276	3.62898		1	202841055	1.1346						1	102397051	102047051	102747051	COL21A1
8	143661846	3.62552		1	203532469	1.1346						1	102397051	102047051	102747051	DST
5	149987530	3.62511		4	8561597	1.13426						1	102436760	102086760	102786760	LOC122898260
1	83510962	3.61568		1	203548152	1.13274						1	102436760	102086760	102786760	LOC122897250
1	113783975	3.60436		3	213350969	1.1316						1	102436760	102086760	102786760	BEND6
2	3487739	3.6031		13	78040046	1.13117						1	102436760	102086760	102786760	COL21A1
7	165217898	3.60087		3	173500907	1.13012						1	102436760	102086760	102786760	DST
9	5580316	3.59955		3	222241443	1.12722						1	102459756	102109756	102809756	LOC122898260
7	180346736	3.58802		1	312871326	1.12325						1	102459756	102109756	102809756	LOC122897250
1	134011851	3.57778		2	225012231	1.12325						1	102459756	102109756	102809756	BEND6
1	82783915	3.57579		3	24096281	1.12325						1	102459756	102109756	102809756	DST
1	83284581	3.57579		3	24207644	1.12325						1	102490916	102140916	102840916	LOC122898260
1	83700236	3.57579		3	55805625	1.12325						1	102490916	102140916	102840916	LOC122897250
1	84437708	3.57579		3	55872589	1.12325						1	102490916	102140916	102840916	BEND6
1	84874587	3.57579		3	55901635	1.12325						1	102490916	102140916	102840916	DST
1	85316040	3.57579		3	55906414	1.12325						1	102505862	102155862	102855862	LOC122897250
1	85463003	3.57579		3	55924475	1.12325						1	102505862	102155862	102855862	LOC122909378
3	37513443	3.56718		3	55934864	1.12325						1	102505862	102155862	102855862	BEND6
6	181363	3.55858		3	55992001	1.12325						1	102505862	102155862	102855862	LOC122909368
13	17690280	3.55834		3	56003140	1.12325						1	102505862	102155862	102855862	DST
2	63319588	3.55522		3	56019108	1.12325						1	102548802	102198802	102898802	LOC122897250
9	50576620	3.55142		3	56049541	1.12325						1	102548802	102198802	102898802	LOC122909378
7	130400282	3.53866		3	56078676	1.12325						1	102548802	102198802	102898802	BEND6
2	72240830	3.53448		3	56087191	1.12325						1	102548802	102198802	102898802	LOC122909368
1	75224264	3.53382		3	56095522	1.12325						1	102548802	102198802	102898802	ZNF451
8	135723612	3.53327		3	56115722	1.12325						1	102548802	102198802	102898802	DST
13	144324976	3.51517		3	56119446	1.12325						1	102638100	102288100	102988100	LOC122897250
1	108731625	3.51365		3	56169679	1.12325						1	102638100	102288100	102988100	LOC122909378
11	11085644	3.51305		3	56184128	1.12325						1	102638100	102288100	102988100	LOC122909395
6	16010757	3.51234		3	56187652	1.12325						1	102638100	102288100	102988100	BEND6
1	70284635	3.50864		3	56199744	1.12325						1	102638100	102288100	102988100	LOC122909368
1	70686314	3.50864		3	6252213	1.12325						1	102638100	102288100	102988100	ZNF451
1	70994975	3.50864		4	220472132	1.12325						1	102638100	102288100	102988100	DST
9	45850555	3.50058		3	180092035	1.12195						1	102759648	102409648	103109648	LOC122897250
4	221846443	3.4925		3	148234751	1.11359						1	102759648	102409648	103109648	LOC122909378
7	39343569	3.49076		2	232933725	1.10735						1	102759648	102409648	103109648	LOC122909395
11	19504080	3.47708		10	58768762	1.10657						1	102759648	102409648	103109648	BEND6
11	5558839	3.47368		3	55804627	1.10572						1	102759648	102409648	103109648	LOC122909368
6	167033114	3.46848		3	180623426	1.10564						1	102759648	102409648	103109648	BAG2
6	5519981	3.4579		3	8870113	1.10564						1	102759648	102409648	103109648	ZNF451
1	82553626	3.45461		1	88155398	1.10361						1	102759648	102409648	103109648	RAB23
1	84980091	3.45461		3	55872370	1.10361						1	102759648	102409648	103109648	PRIM2
3	213349036	3.44733		3	56168258	1.10361						1	102759648	102409648	103109648	DST
4	72524908	3.4462		6	178906296	1.10361						1	103019804	102669804	103369804	LOC122909378
3	181197756	3.4398		6	5533167	1.09117						1	103019804	102669804	103369804	LOC122909395
1	111794526	3.41524		6	131909819	1.09003						1	103019804	102669804	103369804	LOC122898299
11	55848763	3.3971		3	179962144	1.08922						1	103019804	102669804	103369804	BEND6
3	132256355	3.38979		2	205495578	1.08757						1	103019804	102669804	103369804	LOC122909368
2	16728269	3.37944		3	215637570	1.08757						1	103019804	102669804	103369804	BAG2
12	64982296	3.36061		3	180386942	1.08618						1	103019804	102669804	103369804	LOC122917650
5	105449270	3.3571		10	49963832	1.08369						1	103019804	102669804	103369804	ZNF451
11	200362860	3.35567		1	174691131	1.07826						1	103019804	102669804	103369804	RAB23
1	79095232	3.35566		6	163512165	1.07282						1	103019804	102669804	103369804	PRIM2
1	79155780	3.35566		3	37112362	1.06906						1	103019804	102669804	103369804	DST
1	175171018	3.35547		6	20742924	1.06906						1	103197700	102847700	103547700	LOC122909378
9	50596415	3.35346		2	40384318	1.06895						1	103197700	102847700	103547700	LOC122909395
3	181275820	3.35304		1	4621410	1.06865						1	103197700	102847700	103547700	LOC122898299
9	51573504	3.33832		11	47136222	1.06738						1	103197700	102847700	103547700	LOC122909368
1	304579375	3.33078		6	132538360	1.06738						1	103197700	102847700	103547700	BAG2
4	220286373	3.31973		6	132579086	1.06738						1	103197700	102847700	103547700	LOC122917650
1	86758778	3.31887		6	182269575	1.06738						1	103197700	102847700	103547700	ZNF451
1	87201504	3.31887		4	187625840	1.06644						1	103197700	102847700	103547700	RAB23
1	87257357	3.31887		6	200544009	1.0642						1	103197700	102847700	103547700	PRIM2
2	72291464	3.31879		1	281651238	1.05822						1	103215838	102865838	103565838	LOC122909395
3	15885345	3.31769		3	48106379	1.05822						1	103215838	102865838	103565838	LOC122898299
3	15889102	3.31769		6	202253848	1.05822						1	103215838	102865838	103565838	BAG2
5	3861814	3.31107		1	202302140	1.0574						1	103215838	102865838	103565838	LOC122917650
7	1674752	3.30784		1	6702892	1.0574						1	103215838	102865838	103565838	ZNF451
7	1675543	3.30784		11	13966220	1.0574						1	103215838	102865838	103565838	RAB23
13	18430640	3.28968		3	31767737	1.0574						1	103215838	102865838	103565838	PRIM2
7	130405659	3.28517		4	182338236	1.0574						1	103220558	102870558	103570558	LOC122909395
1	144685854	3.28395		4	208501204	1.0574						1	103220558	102870558	103570558	LOC122898299
1	86096414	3.28329		4	28314517	1.0574						1	103220558	102870558	103570558	BAG2
9	49888419	3.28247		3	174256718	1.05597						1	103220558	102870558	103570558	LOC122917650
9	49927007	3.28247		4	33179372	1.05512						1	103220558	102870558	103570558	ZNF451
3	90010500	3.27317		6	38571885	1.04981						1	103220558	102870558	103570558	RAB23
1	80352970	3.26852		10	43204610	1.04981						1	103220558	102870558	103570558	PRIM2
3	210962578	3.26238		2	184561866	1.04925						1	103254440	102904440	103604440	LOC122909395
1	1596676	3.2622		2	12915847	1.0483						1	103254440	102904440	103604440	LOC122898299
4	33179372	3.25017		1	86020308	1.04726						1	103254440	102904440	103604440	BAG2
1	73821361	3.24772		11	4186742	1.04726						1	103254440	102904440	103604440	LOC122917650
4	33517743	3.24183		2	205762279	1.04726						1	103254440	102904440	103604440	ZNF451
2	72814367	3.24105		3	163977341	1.04726						1	103254440	102904440	103604440	RAB23
1	85285146	3.23948		3	170647945	1.04726						1	103254440	102904440	103604440	PRIM2
1	86216717	3.23848		3	8417564	1.04726						1	103268677	102918677	103618677	LOC122909395
3	132256912	3.2366		6	20641866	1.04726						1	103268677	102918677	103618677	LOC122898299
7	202180994	3.23528		6	20679786	1.04726						1	103268677	102918677	103618677	BAG2
1	280413722	3.23042		6	20695506	1.04726						1	103268677	102918677	103618677	LOC122917650
1	280433768	3.23042		6	20743682	1.04726						1	103268677	102918677	103618677	ZNF451
1	280434501	3.23042		6	20746582	1.04726						1	103268677	102918677	103618677	RAB23
11	55725663	3.22016		6	37818156	1.04726						1	103268677	102918677	103618677	PRIM2
9	13196562	3.21698		6	47092040	1.04726						1	103282445	102932445	103632445	LOC122909395
9	13203395	3.21698		6	9811636	1.04726						1	103282445	102932445	103632445	LOC122898299
5	165738785	3.20682		3	56027032	1.04582						1	103282445	102932445	103632445	BAG2
3	165528650	3.20451		1	195856763	1.04507						1	103282445	102932445	103632445	LOC122917650
7	37862597	3.19707		1	261937194	1.04507						1	103282445	102932445	103632445	ZNF451
1	107844443	3.1926		1	262134473	1.04507						1	103282445	102932445	103632445	RAB23
2	71161458	3.18168		1	262214062	1.04507						1	103282445	102932445	103632445	PRIM2
4	13681520	3.18047		1	262679466	1.04507						1	103282687	102932687	103632687	LOC122909395
1	87622314	3.17242		10	61379812	1.04507						1	103282687	102932687	103632687	LOC122898299
1	87875280	3.17242		10	61382949	1.04507						1	103282687	102932687	103632687	BAG2
1	14774106	3.16648		10	61388736	1.04507						1	103282687	102932687	103632687	LOC122917650
11	56172885	3.15848		10	61409615	1.04507						1	103282687	102932687	103632687	ZNF451
10	51641774	3.14992		11	47140553	1.04507						1	103282687	102932687	103632687	RAB23
4	147993805	3.14649		2	161642489	1.04507						1	103282687	102932687	103632687	PRIM2
13	44411657	3.12906		2	161770032	1.04507						1	104239193	103889193	104589193	LOC122897349
1	256214225	3.12509		2	220416032	1.04507						1	104239193	103889193	104589193	LOC122909444
13	22455187	3.12358		3	142404155	1.04507						1	104239193	103889193	104589193	LOC122909457
13	22532861	3.12358		4	27490556	1.04507						1	104239193	103889193	104589193	LOC122909464
2	183826636	3.12273		6	131894279	1.04507						1	104239193	103889193	104589193	KHDRBS2
1	76723536	3.11775		6	131909103	1.04507						1	104248708	103898708	104598708	LOC122897349
1	76732621	3.11775		6	132239209	1.04507						1	104248708	103898708	104598708	LOC122909444
1	76755916	3.11775		6	132317085	1.04507						1	104248708	103898708	104598708	LOC122909457
1	313656836	3.11775		6	132359347	1.04507						1	104248708	103898708	104598708	LOC122909464
8	121787514	3.11593		6	132377302	1.04507						1	104248708	103898708	104598708	KHDRBS2
12	27397512	3.11522		6	132417056	1.04507						1	104287487	103937487	104637487	LOC122897349
3	52615347	3.11364		6	132503747	1.04507						1	104287487	103937487	104637487	LOC122909444
2	232940031	3.10954		6	132511687	1.04507						1	104287487	103937487	104637487	LOC122909457
1	113783138	3.10658		6	132556509	1.04507						1	104287487	103937487	104637487	LOC122909464
11	15500976	3.10629		6	132565634	1.04507						1	104287487	103937487	104637487	KHDRBS2
5	3820750	3.10548		1	221405909	1.04422						1	106914659	106564659	107264659	LOC122909508
2	191728564	3.0837		1	80216299	1.04422						1	106914659	106564659	107264659	LOC122918972
2	191772562	3.0837		1	80269240	1.04422						1	106914659	106564659	107264659	LOC122898288
4	221869730	3.08089		1	81040340	1.04422						1	106914659	106564659	107264659	LOC122909514
6	9967785	3.07178		10	12092518	1.04422						1	106914659	106564659	107264659	EYS
12	64996998	3.06776		10	3762762	1.04422						1	106916851	106566851	107266851	LOC122909508
8	135318527	3.06699		10	3785451	1.04422						1	106916851	106566851	107266851	LOC122918972
9	51178671	3.06672		10	59177068	1.04422						1	106916851	106566851	107266851	LOC122898288
3	55869676	3.06634		11	207436868	1.04422						1	106916851	106566851	107266851	LOC122909514
3	182929173	3.06634		2	238812726	1.04422						1	106916851	106566851	107266851	EYS
3	182951888	3.06634		3	221788021	1.04422						1	106917459	106567459	107267459	LOC122909508
3	183132284	3.06634		3	222237603	1.04422						1	106917459	106567459	107267459	LOC122918972
3	209471021	3.06634		3	222397250	1.04422						1	106917459	106567459	107267459	LOC122898288
2	38239945	3.06014		3	222429371	1.04422						1	106917459	106567459	107267459	LOC122909514
1	80348267	3.05826		3	222587061	1.04422						1	106917459	106567459	107267459	EYS
13	26390172	3.05807		3	42144544	1.04422						1	106926517	106576517	107276517	LOC122909508
1	74010771	3.04008		3	55024642	1.04422						1	106926517	106576517	107276517	LOC122918972
6	188478943	3.03564		3	55034163	1.04422						1	106926517	106576517	107276517	LOC122898288
5	153996374	3.02617		3	55073418	1.04422						1	106926517	106576517	107276517	LOC122909514
11	5926831	3.02274		14	38377828	1.03754						1	106926517	106576517	107276517	EYS
1	87361571	3.02045		1	144420274	1.03458						1	107105908	106755908	107455908	LOC122918972
4	35718067	3.0196		1	76281567	1.03458						1	107105908	106755908	107455908	LOC122898288
6	174241016	3.0019		10	71292672	1.03458						1	107105908	106755908	107455908	LOC122909514
1	79367741	3.00084		11	13965810	1.03458						1	107105908	106755908	107455908	EYS
1	90138496	2.99246		2	218755788	1.03458						1	107162366	106812366	107512366	LOC122918972
9	52418835	2.98624		3	164394883	1.03458						1	107162366	106812366	107512366	LOC122898288
3	45738790	2.98562		3	36359494	1.03458						1	107162366	106812366	107512366	LOC122909514
2	91000641	2.98413		3	36364021	1.03458						1	107162366	106812366	107512366	EYS
2	91002183	2.98413		3	36365666	1.03458						1	107289950	106939950	107639950	LOC122918972
4	147990290	2.98413		3	91432767	1.03458						1	107289950	106939950	107639950	LOC122898288
4	148025737	2.98413		6	178868789	1.03458						1	107289950	106939950	107639950	LOC122909514
4	26766899	2.96895		3	91417452	1.03283						1	107289950	106939950	107639950	LOC122896847
12	10823843	2.96802		10	58440086	1.03045						1	107289950	106939950	107639950	EYS
1	280731229	2.96245		2	234848167	1.02821						1	107297980	106947980	107647980	LOC122918972
4	221857334	2.95827		2	234853926	1.02821						1	107297980	106947980	107647980	LOC122898288
10	43204610	2.95231		6	140789946	1.02746						1	107297980	106947980	107647980	LOC122909514
2	207922946	2.94513		6	20661686	1.02746						1	107297980	106947980	107647980	LOC122896847
1	280498742	2.94447		6	25102418	1.02746						1	107297980	106947980	107647980	EYS
1	316246582	2.94186		10	13756639	1.0259						1	107298870	106948870	107648870	LOC122918972
6	20511449	2.94025		4	213554972	1.02457						1	107298870	106948870	107648870	LOC122898288
4	32985690	2.92996		3	217171898	1.01807						1	107298870	106948870	107648870	LOC122909514
12	43678993	2.92832		3	15887789	1.01678						1	107298870	106948870	107648870	LOC122896847
11	15330505	2.92253		6	29974420	1.01563						1	107298870	106948870	107648870	EYS
5	3838675	2.9193		2	194019111	1.01327						1	107322081	106972081	107672081	LOC122898288
3	36293675	2.9154		9	94744367	1.01015						1	107322081	106972081	107672081	LOC122909514
6	34936798	2.9154		3	29644708	1.00953						1	107322081	106972081	107672081	LOC122896847
6	36540464	2.9154		6	178831268	1.00953						1	107322081	106972081	107672081	EYS
11	14016948	2.9154		6	192567249	1.00953						1	107429462	107079462	107779462	LOC122896847
13	44417945	2.90995		6	22618470	1.00953						1	107429462	107079462	107779462	EYS
11	4605150	2.90957		6	5428249	1.00953						1	107459992	107109992	107809992	LOC122896847
9	86320031	2.90727		3	49896772	1.0089						1	107459992	107109992	107809992	EYS
4	147953304	2.90548		3	52615347	1.00861						1	107592124	107242124	107942124	LOC122896847
11	55947468	2.89562		1	78580013	1.00843						1	107592124	107242124	107942124	LOC122909519
11	55961352	2.89562		3	146658779	1.00572						1	107592124	107242124	107942124	LOC122902880
11	55964751	2.89562		1	264061030	1.00484						1	107592124	107242124	107942124	EYS
11	57757409	2.89562		10	13751173	1.00466						1	109239452	108889452	109589452	LOC122896806
1	180022686	2.89464		3	50478233	1.00367						1	109239452	108889452	109589452	LOC122897603
13	144980503	2.88564		1	3298600	1.00357						1	109239452	108889452	109589452	LOC122899762
1	287570609	2.88122		2	108350446	1.00035						1	109239452	108889452	109589452	LOC122902965
1	287573259	2.88122		3	222589225	0.998331						1	110021071	109671071	110371071	LOC122899770
3	179241871	2.88122		3	55957156	0.992584						1	110021071	109671071	110371071	ADGRB3
3	179277266	2.88122		1	205294029	0.989759						1	110022752	109672752	110372752	LOC122899770
3	212413943	2.88016		6	183857564	0.989233						1	110022752	109672752	110372752	ADGRB3
3	37588347	2.87635		1	280498742	0.98911						1	110643994	110293994	110993994	ADGRB3
1	96678476	2.87006		11	4605150	0.98911						1	113759921	113409921	114109921	LOC122897055
5	100247927	2.8675		1	204271619	0.985777						1	113759921	113409921	114109921	LOC122909856
1	14260380	2.86262		3	55809884	0.985257						1	113759921	113409921	114109921	LOC122909882
12	13862561	2.84918		3	55951419	0.985257						1	113759921	113409921	114109921	LOC122896889
11	59158267	2.84424		4	5081786	0.985257						1	113759921	113409921	114109921	RIMS1
1	77379728	2.84126		6	218729208	0.985098						1	113759921	113409921	114109921	KCNQ5
9	30686636	2.83943		3	46315331	0.982334						1	113775828	113425828	114125828	LOC122897055
13	39594264	2.8325		2	222262077	0.980981						1	113775828	113425828	114125828	LOC122909856
1	280506201	2.82814		4	39139272	0.980981						1	113775828	113425828	114125828	LOC122909882
3	25513659	2.82712		1	201454969	0.978894						1	113775828	113425828	114125828	LOC122896889
13	39516371	2.82544		6	210278063	0.978102						1	113775828	113425828	114125828	RIMS1
4	210249943	2.82514		3	52550513	0.973814						1	113775828	113425828	114125828	KCNQ5
1	89325762	2.825		11	200362860	0.973263						1	113783138	113433138	114133138	LOC122897055
5	103346370	2.82447		4	142494408	0.970551						1	113783138	113433138	114133138	LOC122909856
11	11093146	2.82248		1	280506201	0.97034						1	113783138	113433138	114133138	LOC122909882
9	24433770	2.82131		2	192171731	0.969521						1	113783138	113433138	114133138	LOC122896889
1	18661157	2.8144		1	295079095	0.969022						1	113783138	113433138	114133138	RIMS1
6	32971182	2.8144		3	217919826	0.968858						1	113783138	113433138	114133138	KCNQ5
2	32841442	2.81113		6	13352244	0.968129						1	113783975	113433975	114133975	LOC122897055
2	32864795	2.81113		1	83943252	0.967514						1	113783975	113433975	114133975	LOC122909856
1	113789861	2.79996		6	9812680	0.967514						1	113783975	113433975	114133975	LOC122909882
3	25238501	2.79996		3	176542817	0.965791						1	113783975	113433975	114133975	LOC122896889
3	175534688	2.79746		2	222271284	0.965791						1	113783975	113433975	114133975	RIMS1
3	175535425	2.79746		1	3126839	0.964705						1	113783975	113433975	114133975	KCNQ5
1	108494873	2.78991		2	44278468	0.964705						1	113788549	113438549	114138549	LOC122897055
5	146851926	2.78737		3	142633076	0.964705						1	113788549	113438549	114138549	LOC122909856
2	190441794	2.78481		3	142798361	0.964705						1	113788549	113438549	114138549	LOC122909882
1	63732976	2.78179		6	39973150	0.964705						1	113788549	113438549	114138549	LOC122896889
5	122723644	2.77651		6	39976387	0.964705						1	113788549	113438549	114138549	RIMS1
1	107945372	2.77497		6	83059178	0.964705						1	113788549	113438549	114138549	KCNQ5
10	60200749	2.76784		1	87855615	0.96429						1	113789579	113439579	114139579	LOC122897055
11	15501115	2.76765		2	210780492	0.96429						1	113789579	113439579	114139579	LOC122909856
13	26602532	2.76508		3	143236096	0.96429						1	113789579	113439579	114139579	LOC122909882
1	280410153	2.76263		3	151618858	0.96429						1	113789579	113439579	114139579	LOC122896889
1	281221900	2.76263		4	24860894	0.96429						1	113789579	113439579	114139579	RIMS1
6	201220981	2.75774		4	5070632	0.96429						1	113789579	113439579	114139579	KCNQ5
7	185375655	2.75344		4	5080244	0.96429						1	113789861	113439861	114139861	LOC122897055
9	5095581	2.75257		4	5084132	0.96429						1	113789861	113439861	114139861	LOC122909856
14	12983582	2.75227		4	5085943	0.96429						1	113789861	113439861	114139861	LOC122909882
10	61292291	2.74831		4	5086363	0.96429						1	113789861	113439861	114139861	LOC122896889
3	22317300	2.73685		6	205456094	0.96429						1	113789861	113439861	114139861	RIMS1
14	10051786	2.73577		6	39934046	0.96429						1	113789861	113439861	114139861	KCNQ5
11	10805025	2.72721		6	82692260	0.96429						1	113795295	113445295	114145295	LOC122897055
11	10806017	2.72721		11	45120758	0.962824						1	113795295	113445295	114145295	LOC122909856
9	81566588	2.72659		10	51325206	0.961194						1	113795295	113445295	114145295	LOC122909882
1	259788980	2.72405		3	170857017	0.961194						1	113795295	113445295	114145295	LOC122896889
1	259789354	2.72405		3	174279374	0.961194						1	113795295	113445295	114145295	LOC122898275
1	259792971	2.72405		3	25523191	0.961194						1	113795295	113445295	114145295	RIMS1
9	40225891	2.72296		1	85589171	0.960498						1	113795295	113445295	114145295	KCNQ5
2	232924209	2.72111		1	26149562	0.959163						1	113797024	113447024	114147024	LOC122897055
1	79262499	2.71745		1	223193718	0.958623						1	113797024	113447024	114147024	LOC122909856
11	212556391	2.71745		1	223346356	0.958623						1	113797024	113447024	114147024	LOC122909882
6	204341404	2.71315		1	270084251	0.958623						1	113797024	113447024	114147024	LOC122896889
7	172611033	2.70798		2	44788612	0.958623						1	113797024	113447024	114147024	LOC122898275
11	46515422	2.70721		2	44796846	0.958623						1	113797024	113447024	114147024	RIMS1
4	221866597	2.70715		3	22614353	0.958623						1	113797024	113447024	114147024	KCNQ5
1	173586615	2.70617		4	44494021	0.958623						1	113797364	113447364	114147364	LOC122897055
8	135441883	2.70378		6	177082483	0.958623						1	113797364	113447364	114147364	LOC122909856
1	249254259	2.70322		3	52603165	0.954651						1	113797364	113447364	114147364	LOC122909882
10	55810180	2.69415		14	34692554	0.954329						1	113797364	113447364	114147364	LOC122896889
12	95475484	2.68928		14	34782817	0.954329						1	113797364	113447364	114147364	LOC122898275
6	37505402	2.68745		11	47057734	0.946503						1	113797364	113447364	114147364	RIMS1
1	308264877	2.68651		2	205746328	0.946503						1	113797364	113447364	114147364	KCNQ5
7	121650944	2.68232		3	24632828	0.946051						1	113801193	113451193	114151193	LOC122897055
7	4850914	2.67869		11	161494873	0.945645						1	113801193	113451193	114151193	LOC122909856
11	59157229	2.67869		4	30577108	0.945645						1	113801193	113451193	114151193	LOC122909882
9	33147281	2.67752		1	85651499	0.945463						1	113801193	113451193	114151193	LOC122896889
3	89942045	2.67418		10	12865567	0.945463						1	113801193	113451193	114151193	LOC122898275
2	73740146	2.67129		10	74329844	0.945463						1	113801193	113451193	114151193	RIMS1
7	160076641	2.66967		11	13989542	0.945463						1	113801193	113451193	114151193	KCNQ5
12	12992444	2.66956		11	13989715	0.945463						1	113801437	113451437	114151437	LOC122897055
12	12992942	2.66956		11	13991286	0.945463						1	113801437	113451437	114151437	LOC122909856
12	12993334	2.66956		11	46962162	0.945463						1	113801437	113451437	114151437	LOC122909882
12	13001839	2.66956		11	46986038	0.945463						1	113801437	113451437	114151437	LOC122896889
5	96741474	2.6695		11	47006368	0.945463						1	113801437	113451437	114151437	LOC122898275
2	75521695	2.66882		11	47045703	0.945463						1	113801437	113451437	114151437	RIMS1
7	43050820	2.66635		3	152052519	0.945463						1	113801437	113451437	114151437	KCNQ5
7	43071149	2.66635		3	73693311	0.945407						1	113801780	113451780	114151780	LOC122897055
2	40384318	2.66317		3	130103008	0.945398						1	113801780	113451780	114151780	LOC122909856
13	22547225	2.66281		3	163360294	0.945398						1	113801780	113451780	114151780	LOC122909882
4	15843486	2.66265		2	154638260	0.944918						1	113801780	113451780	114151780	LOC122896889
2	32775672	2.66253		6	221776047	0.944824						1	113801780	113451780	114151780	LOC122898275
13	43562882	2.65811		6	39952282	0.944824						1	113801780	113451780	114151780	RIMS1
1	182516492	2.64565		1	204732864	0.943555						1	113801780	113451780	114151780	KCNQ5
1	185101628	2.64565		10	35586992	0.943555						1	113801923	113451923	114151923	LOC122897055
4	26767624	2.64565		2	94358667	0.943555						1	113801923	113451923	114151923	LOC122909856
4	26792061	2.64565		4	27432669	0.943555						1	113801923	113451923	114151923	LOC122909882
2	32755201	2.64548		4	33666128	0.942071						1	113801923	113451923	114151923	LOC122896889
2	32766116	2.64548		1	122439976	0.940586						1	113801923	113451923	114151923	LOC122898275
2	32819082	2.64548		6	47861939	0.940586						1	113801923	113451923	114151923	RIMS1
2	32892362	2.64548		2	179779351	0.935362						1	113801923	113451923	114151923	KCNQ5
2	32906829	2.64548		3	65644774	0.93388						1	113817178	113467178	114167178	LOC122897055
2	32914986	2.64548		3	54153106	0.931803						1	113817178	113467178	114167178	LOC122909856
2	33195257	2.64548		4	171794491	0.927017						1	113817178	113467178	114167178	LOC122909882
6	36568368	2.64374		1	86960404	0.925842						1	113817178	113467178	114167178	LOC122896889
1	118745172	2.6424		11	13592969	0.925842						1	113817178	113467178	114167178	LOC122898275
10	50639242	2.63808		6	38280225	0.925842						1	113817178	113467178	114167178	LOC122909898
2	32771449	2.63596		1	179245370	0.925657						1	113817178	113467178	114167178	RIMS1
7	33501141	2.63154		2	153931567	0.922696						1	113817178	113467178	114167178	KCNQ5
12	12993225	2.62893		1	110547789	0.920984						1	113831464	113481464	114181464	LOC122897055
1	87588404	2.62862		1	179803295	0.920984						1	113831464	113481464	114181464	LOC122909856
6	8243104	2.6253		1	196662921	0.920984						1	113831464	113481464	114181464	LOC122909882
3	183298570	2.62399		1	196775615	0.920984						1	113831464	113481464	114181464	LOC122896889
13	8182483	2.62247		1	196794201	0.920984						1	113831464	113481464	114181464	LOC122898275
1	77398689	2.61869		1	196929767	0.920984						1	113831464	113481464	114181464	LOC122909898
9	49267764	2.61869		1	198214639	0.920984						1	113831464	113481464	114181464	RIMS1
9	49343982	2.61869		1	202866287	0.920984						1	113831464	113481464	114181464	KCNQ5
4	13676447	2.61342		1	268929179	0.920984						1	113847030	113497030	114197030	LOC122897055
4	13682092	2.61342		10	35711084	0.920984						1	113847030	113497030	114197030	LOC122909856
4	13686338	2.61342		11	203903360	0.920984						1	113847030	113497030	114197030	LOC122909882
3	56227979	2.6129		13	87602174	0.920984						1	113847030	113497030	114197030	LOC122896889
6	197912271	2.60543		4	21544134	0.920984						1	113847030	113497030	114197030	LOC122898275
7	130266175	2.60288		4	218510360	0.920984						1	113847030	113497030	114197030	LOC122909898
11	55961079	2.5963		6	213203676	0.920984						1	113847030	113497030	114197030	RIMS1
1	71334018	2.59365		6	28904248	0.920984						1	113847030	113497030	114197030	KCNQ5
2	93897025	2.59365		6	46018543	0.920984						1	114474830	114124830	114824830	LOC122898275
1	66958405	2.58671		6	7831561	0.920984						1	114474830	114124830	114824830	LOC122909898
11	211872235	2.58493		6	36391183	0.920396						1	114474830	114124830	114824830	DPPA5
13	25315633	2.58408		11	18024589	0.918354						1	114474830	114124830	114824830	KHDC3L
11	199980056	2.58076		1	235205460	0.916502						1	114474830	114124830	114824830	LOC122899782
3	50478233	2.57883		2	133248169	0.911653						1	114474830	114124830	114824830	LOC122899789
8	138885941	2.56874		3	55906134	0.909414						1	114474830	114124830	114824830	LOC122898329
4	32571485	2.56776		6	22652294	0.909414						1	114474830	114124830	114824830	EEF1A1
11	2195155	2.56776		14	7327035	0.9065						1	114474830	114124830	114824830	DDX43
14	27188558	2.56655		4	27740199	0.904203						1	114474830	114124830	114824830	CGAS
1	63702265	2.56583		1	302592282	0.902486						1	114474830	114124830	114824830	MTO1
3	37566630	2.56388		4	21869529	0.902486						1	114474830	114124830	114824830	KCNQ5
9	25450042	2.56064		1	234875564	0.901837						1	114490724	114140724	114840724	LOC122898275
5	158865684	2.55948		1	234908294	0.901837						1	114490724	114140724	114840724	LOC122909898
8	122801127	2.55753		1	234924674	0.901837						1	114490724	114140724	114840724	DPPA5
2	192828455	2.55727		1	281189716	0.901837						1	114490724	114140724	114840724	KHDC3L
2	193017475	2.55727		1	281200040	0.901837						1	114490724	114140724	114840724	LOC122899782
3	17750409	2.55495		3	8149960	0.901837						1	114490724	114140724	114840724	LOC122899789
12	91870189	2.55406		4	198313379	0.901837						1	114490724	114140724	114840724	LOC122898329
12	61760908	2.54771		4	199384597	0.901837						1	114490724	114140724	114840724	EEF1A1
12	61770440	2.54771		4	199384947	0.901837						1	114490724	114140724	114840724	DDX43
7	151201789	2.54703		6	14196145	0.901837						1	114490724	114140724	114840724	CGAS
7	129617822	2.54505		6	14799563	0.901837						1	114490724	114140724	114840724	MTO1
3	213340194	2.54465		6	38261542	0.901837						1	114490724	114140724	114840724	LOC122899802
4	30577108	2.54309		1	178031479	0.900894						1	114490724	114140724	114840724	KCNQ5
12	63228637	2.54185		4	27670820	0.900894						1	114541846	114191846	114891846	DPPA5
1	110643994	2.54138		1	296651891	0.899595						1	114541846	114191846	114891846	KHDC3L
10	60197350	2.54107		4	213489034	0.898875						1	114541846	114191846	114891846	LOC122899782
10	60556099	2.54107		3	216619855	0.897975						1	114541846	114191846	114891846	LOC122899789
1	249261796	2.53881		3	9694582	0.897177						1	114541846	114191846	114891846	LOC122898329
1	57055756	2.53436		1	93609309	0.896597						1	114541846	114191846	114891846	EEF1A1
1	14272707	2.531		2	13033784	0.896597						1	114541846	114191846	114891846	LOC122899805
12	92658780	2.53001		3	143565617	0.896597						1	114541846	114191846	114891846	DDX43
11	55435355	2.52061		3	214537041	0.896597						1	114541846	114191846	114891846	CGAS
[truncated: 2,694 more rows]

## Sheet: S1d (Immune Response_Mahogany)
	Top 5% Fst				Top 5% log2(θπ ratio)				XP-EHH: -log(p-value)>2			SNPs detected as candidate selection signatures by at least two methods and the genes annotated from the candidate selection signatures
[truncated: 2,650 more rows]

[truncated: 1 more sheets: S1e (Immune Response_Pastel)]
