# Supplementary material for: Identifying selection signatures for immune response and resilience to Aleutian disease in mink using genotype data
Source: Front Genet. 2024 Jul 12;15:1370891. doi: 10.3389/fgene.2024.1370891 (PMC11272623; doi:10.3389/fgene.2024.1370891)
Supplement: Supplementary file 3 [file DataSheet2.XLSX]

## Sheet: S2a (Immune Response)
Whole population (All)	Black color type	Demi color type	Mahogany color type	Pastel color type
HAS2	HNRNPLL	LOC122909999	TRIO	PIGK
LOC122905300	LOC122916657	LOC122910000	LOC122902374	AK5
SNTB1	ATL2	LOC122910001	DNAH5	ZZZ3
LOC122904335	LOC122916568	LOC122910322	MROH2B	LOC122898515
LOC122905665	LOC122915774	LOC122910323	C7	USP33
LOC122904336	LOC122915146	LOC122910324	CARD6	MIGA1
MRPL13	RMDN2	LOC122910325	RPL37	LOC122898516
COL14A1	LOC122915473	LOC122910002	LOC122898318	NEXN
MROH2B	CDC42EP3	LOC122910326	PRKAA1	FUBP1
C7	GEMIN6	LOC122910003	TTC33	HSD17B2
CARD6	LOC122915773	LOC122910327	PTGER4	LOC122911195
RPL37	SRSF7	LOC122910004	LOC122894848	SDR42E1
LOC122898318	GALM	LOC122910328	LOC122896906	PLCG2
PRKAA1	DHX57	LOC122910329	LOC122893973	LOC122911199
TTC33	LOC122916589	LOC122910330	LOC122904254	LOC122913736
PTGER4	LOC122915150	LOC122910005	LOC122904272	LOC122911200
LOC122894848	QPCT	LOC122910331	POPDC3	GAN
LOC122896906	BCL2L11	LOC122910332	BVES	LOC122911204
LOC122893973	ACOXL	LOC122910333	LIN28B	LOC122913738
LOC122903741	LOC122915840	LOC122910334	LOC122912869	BCO1
LOC122903829	LOC122915841	CLDN8	LOC122910266	PKD1L2
PARD3B	LOC122915102	CLDN17	LOC122889207	LOC122911207
LOC122905746	BUB1	TIAM1	CSMD1	LOC122901555
LOC122905520	LOC122916678	LOC122910311	LOC122890420	DNAJB4
LOC122905299	LOC122915104	LOC122910312	LOC122898556	GIPC2
ZNF436	MTLN	LOC122910313	HACE1	ST6GALNAC3
LOC122901533	LOC122916633	LOC122910314	ICE1	LOC122901557
TCEA3	NPHP1	LOC122910315	ADAMTS16	ST6GALNAC5
ASAP3	MALL	LOC122910316	MYOM2	LOC122901334
E2F2	TTC27	LOC122910317	FAM189A1	LOC122905746
ID3	LTBP1	LOC122910318	LOC122894677	LOC122905520
LOC122899085	LOC122916552	LOC122910319	TJP1	HAS2
RPL11	RASGRP3	LOC122910320	LOC122894026	LOC122905300
ELOA	CTNNA2	NRIP1	TRNAW-CCA_9	LOC122905299
LOC122901462	LOC122915744	LOC122910982	LOC122894678	POP5
PITHD1	FBLN7	SAMSN1	PLCXD3	RNF10
LYPLA2	TMEM87B	HSPA13	LOC122893821	LOC122903636
GALE	LOC122915763	LOC122908379	LOC122893904	COQ5
HMGCL	MERTK	ETS2	C6	DYNLL1
FUCA1	LOC122915764	ERG	LOC122897217	SRSF9
CNR2	ANAPC1	KCNJ15	LOC122894711	GATC
PNRC2	LOC122915839	LOC122910026	GRK5	TRIAP1
SRSF10	LOC122915096	TNN	RGS10	LOC122903357
LOC122901437	LOC122915464	MRPS14	TIAL1	MSI1
MYOM3	LOC122915097	LOC122918663	BAG3	PLA2G1B
IL22RA1	LOC122915465	RABGAP1L	LOC122899035	SIRT4
LOC122901650	LOC122915449	LOC122918953	INPP5F	LOC122903708
IFNLR1	LOC122915737	GPR52	LOC122901167	LOC122903706
LOC122899087	LOC122915450	LOC122910339	LOC122901382	PXN
ETS2	HK2	LOC122910340	LOC122898542	LOC122903364
ERG	POLE4	LOC122910341	LOC122901168	RPLP0
KCNJ15	TACR1	LOC122910343	RETREG1	GCN1
LOC122895469	EVA1A	SLC35F1	ZNF622	RAB35
PLCXD3	LOC122915736	LOC122899322	MARCHF11	BICDL1
LOC122893821	MRPL19	NUS1	FBXL7	CIT
LOC122893904	GCFC2	LOC122899330	LOC122897178	SLC12A9
C6	TMEM178A	LOC122897669	LOC122895826	TRIP6
LOC122897217	LOC122915772	GOPC	LOC122892437	SRRT
LOC122894711	LOC122915136	LOC122907206	LOC122901936	UFSP1
EDEM3	LOC122916668	DCBLD1	LOC122896982	ACHE
NIBAN1	MAP4K3	ROS1	TCF4	LOC122895526
LOC122918915	CDKL4	IRS1	LOC122901914	LOC122896054
LOC122918142	SOS1	RHBDD1	CCDC68	TRIM56
LOC122918923	ARHGEF33	COL4A4	RAB27B	SERPINE1
LOC122917980	LOC122916628	COL4A3	LOC122901916	AP1S1
RNF2	LRRTM4	MFF	LOC122898283	VGF
TRMT1L	LRRTM1	TM4SF20	LYPLAL1	NAT16
SWT1	MORN2	LOC122903486	LOC122918427	LOC122895986
LOC122918625	PCCA	AGFG1	LOC122918426	MOGAT3
LOC122917981	LOC122908019	LOC122902253	PRDM11	PLOD3
LOC122918627	LOC122907283	GDNF	SYT13	ZNHIT1
LOC122917982	GGACT	WDR70	LOC122914314	CLDN15
ST6GALNAC3	TMTC4	LOC122896616	LOC122913601	FIS1
LOC122901557	LOC122908104	NUP155	CHST1	LOC122895327
ST6GALNAC5	NALCN	CPLANE1	SLC35C1	LOC122895809
LOC122901334	LOC122915511	NIPBL	CRY2	IFT22
PIGK	LOC122915460	EPHA6	MAPK8IP1	COL26A1
AK5	LOC122915510	ARL6	C7H11orf94	MYL10
DEPTOR	LOC122915462	CRYBG3	PEX16	CUX1
DSCC1	LOC122915755	LOC122910905	LARGE2	LOC122903635
TAF2	LOC122916663	RIOX2	PHF21A	LOC122903864
ENPP2	PAX8	GABRR3	ADAMTS9	LOC122903341
CCN3	LOC122915077	LOC122910376	PRICKLE2	OASL
LOC122904346	PSD4	LOC122910377	PSMD6	C3H12orf43
MAL2	LOC122915079	LOC122910378	ATXN7	HNF1A
COLEC10	IL1RN	LOC122910036	THOC7	LOC122903344
PID1	IL1F10	LOC122910037	C6H3orf49	SPPL3
LOC122903785	IL36RN	LOC122910380	LOC122895649	ACADS
LOC122902384	LOC122915757	LOC122910381	XYLT1	UNC119B
LOC122901764	LOC122915758	LOC122910382	LOC122895648	MLEC
GRHL3	IL1B	LOC122910383	LOC122905917	CABP1
STPG1	IL1A	LOC122910039	LOC122905978	CHD2
NIPAL3	CKAP2L	LOC122910384	LOC122906042	LOC122894430
RCAN3	LOC122915084	LOC122910041	LOC122906096	LOC122893941
LOC122899579	SLC20A1	LOC122910385	LOC122906149	FAM174B
SPAG16	LOC122916580	LOC122910386	LOC122906212	LOC122894834
LOC122902274	CHCHD5	LOC122910040	LOC122911265	ST8SIA2
TRIB1	POLR1B	LOC122910038	NOTCH4	LOC122894683
NSMCE2	HTRA2	LOC122910338	GPSM3	SASH1
WASHC5	LOXL3	EDEM3	PBX2	PDHA2
SQLE	DOK1	NIBAN1	AGPAT1	LOC122890690
ZNF572	LOC122915029	LOC122918915	EGFL8	UNC5C
LOC122905605	SEMA4F	LOC122918142	PPT2	LOC122889377
EXT1	LOC122916560	LOC122918923	PRRT1	LOC122904254
MED30	LOC122915504	LOC122917980	FKBPL	LOC122904272
PTPRM	LOC122915508	RNF2	ATF6B	POPDC3
LOC122903028	LOC122915509	TRMT1L	TNXB	BVES
ATIC	LOC122915458	SWT1	LOC122911378	LOC122910266
FN1	LOC122915459	LOC122918625	C4A	LOC122890285
MREG	LOC122915838	LOC122917981	STK19	LOC122895469
LOC122902281	TTL	LOC122918627	LOC122911417	LOC122899635
LOC122902282	LOC122915762	LOC122917982	DXO	LOC122899648
HS3ST5	ZC3H6	CADM2	SKIV2L	PGK2
HDAC2	LOC122916603	LOC122908393	NELFE	CRISP1
LOC122905355	ZC3H8	LOC122895469	CFB	DEFB114
MARCKS	LOC122916579	LOC122910387	C2	DEFB113
LOC122901925	LOC122915467	CTLA4	LOC122911455	LOC122902226
LOC122892437	LOC122915110	ICOS	ZBTB12	LOC122899667
LOC122901936	PROM2	LOC122903741	EHMT2	LOC122899671
LOC122896982	KCNIP3	LOC122903829	SLC44A4	LOC122899677
LIPA	FAHD2A	PARD3B	NEU1	BMPR1B
CH25H	GPAT2	LDB2	LOC122911507	LOC122890649
FAS	ADRA2B	ROCK1	LOC122898292	LOC122890345
ACTA2	ASTL	USP14	LOC122898296	SLCO3A1
STAMBPL1	DUSP2	THOC1	LOC122911515	LRRFIP1
ANKRD22	STARD7	COLEC12	LOC122911522	RBM44
LOC122900662	LOC122915115	LOC122903721	LSM2	RAMP1
LIPM	TMEM127	LOC122901950	VARS1	UBE2F
LIPN	CIAO1	CETN1	VWA7	SCLY
LOC122901593	SNRNP200	CLUL1	SAPCD1	ESPNL
LIPK	NCAPH	TYMS	MSH5	KLHL30
LOC122900658	ITPRIPL1	ENOSF1	CLIC1	ERFE
SEZ6L	LOC122915470	YES1	DDAH2	LOC122902458
MYO18B	NEURL3	ERBB4	MPIG6B	HES6
GRK3	ARID5A	LOC122901728	LY6G6C	PER2
CRYBB2	MTA3	LOC122910025	LY6G6D	TRAF3IP1
CRYBB3	LOC122916631	QDPR	LOC122911599	ASB1
KIAA1671	LOC122890669	PTPRM	LY6G6F	LOC122901790
LOC122901549	LOC122890606	LOC122903028	ABHD16A	UNC5D
RAB12	LOC122889901	ANKRD44	LY6G5C	SEMA5A
LOC122901959	NRG1	LOC122903767	LY6G5B	DNAI3
MTCL1	LOC122890679	LOC122903783	CSNK2B	LOC122900144
LOC122901960	LOC122919277	LOC122902150	GPANK1	SYDE2
NDUFV2	LOC122890385	LOC122902151	C1H6orf47	C2H1orf52
LOC122903602	LOC122890386	COQ10B	APOM	BCL10
ANKRD12	LOC122915452	HSPD1	LOC122911268	DDAH1
TWSG1	LOC122916563	LOC122902155	LOC122905860	LOC122900149
LOC122901954	LOC122916619	RFTN2	BAG6	CCN1
METTL4	LOC122915803	LOC122902157	PRRC2A	ZNHIT6
LOC122903003	LOC122915494	MARS2	LOC122898309	COL24A1
NDC80	LOC122890910	BOLL	AIF1	HS3ST5
LOC122897055	LOC122892850	SPAG16	ENAH	HDAC2
RIMS1	RERGL	LOC122902274	LBR	LOC122905355
LOC122909856	PIK3C2G	LCORL	DNAH14	MARCKS
LOC122909882	LOC122892269	NCAPG	LOC122918695	LOC122898354
LOC122896889	LOC122892745	DCAF16	LOC122917993	TNP1
KCNQ5	LOC122892773	FAM184B	CNIH3	LOC122901734
PGPEP1	PLCZ1	MED28	LOC122918696	LOC122901735
LSM4	CAPZA3	LAP3	IKZF2	LOC122903686
JUND	LOC122891542	CLRN2	LOC122902272	LOC122899053
IQCN	DUSP26	CCL26	SPAG16	LOC122897723
LOC122909593	RNF122	HIP1	ZCCHC2	LOC122898239
PDE4C	LOC122890826	POM121C	LOC122903826	LOC122906533
RAB3A	TTI2	NSUN5	TNFRSF11A	LOC122898315
MPV17L2	MAK16	TRIM50	LOC122903560	LOC122898321
LOC122909595	LOC122889899	FKBP6	LOC122902839	SLC18B1
IFI30	FUT10	FZD9	RELCH	LOC122899063
PIK3R2	KIAA0930	BAZ1B	PIGN	VNN1
MAST3	NUP50	BCL7B	LOC122903561	LOC122897969
IL12RB1	PHF21B	TBL2	LOC122903562	LOC122897477
LOC122910728	ARHGAP8	MLXIPL	RNF152	LOC122899074
ARRDC2	PRR5	VPS37D	LOC122901903	TAAR1
KCNN1	RTL6	DNAJC30	LOC122898149	LOC122899101
CCDC124	LOC122892329	BUD23	LOC122898760	LOC122899112
SLC5A5	SHISAL1	LOC122896194	LOC122898771	LOC122899123
RPL18A	PARVG	STX1A	LOC122904853	LOC122899134
LOC122911057	DNAH5	LOC122895631	LOC122898293	LOC122899145
JAK3	DPY19L3	ABHD11	LOC122897606	LOC122899389
INSL3	PDCD5	CLDN3	LOC122904857	LOC122899169
B3GNT3	ANKRD27	LOC122895509	LOC122898294	LOC122899459
FCHO1	LOC122913810	CLDN4	SNX14	TAAR9
MAP1S	NUDT19	METTL27	CNOT6	LOC122898290
UNC13A	LOC122914790	TMEM270	GFPT2	LOC122899158
LOC122910730	TDRD12	GHRHR	MAPK9	LEXM
COLGALT1	SLC7A9	ADCYAP1R1	LOC122898276	DHCR24
NIBAN3	CEP89	LOC122904079	RASGEF1C	TMEM61
PGLS	LOC122911508	NEUROD6	RNF130	BSND
SLC27A1	LOC122911509	ITPRID1	LOC122897016	USP24
NXNL1	FAAP24	PPP1R17	TBC1D9B	RAPGEF5
TMEM221	RHPN2	PDE1C	LOC122915734	LOC122904062
TMEM211	GPATCH1	HS3ST5	SQSTM1	IL6
SGSM1	WDR88	HDAC2	MGAT4B	LOC122904895
LOC122903299	TRNAT-AGU_9	LOC122905355	LTC4S	TOMM7
CRYBA4	LRP3	MARCKS	MAML1	LOC122905420
CRYBB1	SLC7A10	ROBO1	LOC122900654	LOC122904065
TPST2	LOC122911516	LOC122890109	LOC122900659	LOC122905799
TFIP11	CEBPA	LOC122890758	LOC122916123	LOC122905683
SRRD	CEBPG	LOC122890177	LOC122900674	FAM126A
HPS4	LMO3	LOC122890178	LYPD8	KLHL7
ASPHD2	LOC122892800	LOC122903488	SH3BP5L	NUP42
LAMA1	LOC122892759	LOC122903489	ZNF672	ABL1
LRRC30	PARD3	LOC122902378	ZNF692	EXOSC2
PIEZO2	DENND5B	LOC122902377	TRNAL-CAA_6	LOC122916834
LOC122901966	LOC122890919	GBE1	TRNAE-CUC_2	PRDM12
PRICKLE2	SINHCAF	LOC122910023	LOC122900678	FUBP3
PSMD6	CAPRIN2	LOC122910024	LOC122900683	ASS1
ATXN7	IPO8	RAB3C	PGBD2	HMCN2
THOC7	LOC122892467	GAPT	LOC122900696	NCS1
C6H3orf49	LOC122892738	PLK2	LOC122916246	GPR107
PIWIL3	LOC122891686	UBE2D1	LOC122900697	LOC122916802
AIFM3	LOC122890911	TFAM	MGAT1	FNBP1
CRKL	LOC122892818	LOC122899241	LOC122916180	HSD17B12
SNAP29	LOC122892855	BICC1	ZFP62	LOC122914833
PI4KA	PDE3A	LOC122899243	BTNL9	ALKBH3
SERPIND1	SGCD	LOC122901954	LOC122897333	C7H11orf96
TMEM191C	LOC122892680	METTL4	LOC122916309	ACCSL
HIC2	CUL2	LOC122903003	LOC122900699	ACCS
LOC122903196	LOC122891382	NDC80	LOC122916375	EXT2
UBE2L3	LOC122891960	TNXB	LOC122900707	ALX4
YDJC	LOC122891440	LOC122911378	LOC122900715	LOC122914826
CCDC116	PLEKHA5	C4A	TRNAV-AAC_5	CD82
SDF2L1	LOC122892181	STK19	TRNAP-UGG	ABCA3
LOC122902011	LOC122892725	LOC122911417	TRNAT-UGU_1	LOC122895520
PPIL2	TRNAK-UUU_18	DXO	TRIM7	LOC122896062
YPEL1	LOC122892246	SKIV2L	LOC122915461	CCNF
MAPK1	TMTC1	NELFE	TRNAA-UGC_4	TEDC2
PPM1F	OVCH1	CFB	TRNAK-CUU_3	NTN3
TOP3B	ERGIC2	C2	TRNAK-CUU_4	TBC1D24
PRKN	SLCO1C1	LOC122911455	TRNAV-CAC_3	ATP6V0C
AGPAT4	LSM11	ZBTB12	TRIM41	AMDHD2
MAP3K4	THG1L	EHMT2	RACK1	PDPK1
PLG	SOX30	SLC44A4	LOC122898278	KCTD5
SLC22A3	ADAM19	NEU1	LOC122898291	PRSS27
SLC22A2	NIPAL4	LOC122911507	TRIM52	LOC122896144
RALBP1	CYFIP2	LOC122898292	LOC122915401	LOC122896066
PPP4R1	FNDC9	LOC122898296	LOC122915468	ZG16B
LOC122901961	LOC122898248	LOC122911515	LOC122916420	LOC122896067
LOC122901962	ITK	LOC122911522	LOC122915485	LOC122895309
RAB31	FAM71B	LSM2	LOC122900721	LOC122895310
TXNDC2	MED7	VARS1	LOC122916470	ELOB
VAPA	HAVCR2	VWA7	LOC122916519	SRRM2
L3MBTL4	HAVCR1	SAPCD1	LOC122900729	FLYWCH2
LOC122903601	TIMD4	MSH5	LOC122900733	FLYWCH1
ARHGAP28	LOC122892827	CLIC1	LOC122900738	KREMEN2
LOC122903024	LOC122902041	DDAH2	LOC122897027	PAQR4
SMCHD1	TENM3	MPIG6B	LOC122915496	PKMYT1
EMILIN2	LOC122890921	LY6G6C	LOC122915507	LOC122895659
LPIN2	KLHL42	LY6G6D	LOC122915505	LOC122895545
MYOM1	MANSC4	LOC122911599	LOC122900748	CLDN9
LOC122903010	MRPS35	LY6G6F	LOC122916630	CLDN6
LOC122903011	REP15	ABHD16A	LOC122915529	TNFRSF12A
LOC122903012	PPFIBP1	LY6G5C	LOC122915546	HCFC1R1
LOC122903013	C12H12orf71	LY6G5B	LOC122900755	THOC6
LOC122903733	SMCO2	CSNK2B	LOC122916954	BICDL2
TGIF1	LOC122890924	GPANK1	LOC122900760	LOC122896097
DLGAP1	ARNTL2	C1H6orf47	FLT4	MMP25
LOC122903598	LOC122891875	APOM	SCGB3A1	IL32
CACNA2D3	STK38L	BAG6	LOC122915564	ZSCAN10
ZDBF2	LOC122892270	PRRC2A	LOC122916854	ZNF205
ADAM23	TSHR	LOC122898309	LOC122916071	ZNF213
FAM237A	GTF2A1	AIF1	LOC122900642	LOC122895381
DYTN	LOC122894745	NCR3	LOC122900649	TRNAR-CCG_4
MDH1B	LOC122894317	LTB	MAP2	TRNAR-CCU_10
FASTKD2	STON2	LST1	UNC80	LOC122896199
CPO	SEL1L	TNF	C10H1orf112	TRNAK-CUU_29
KLF7	LOC122894008	LTA	SCYL3	TRNAP-UGG_4
LOC122903743	LOC122901925	NFKBIL1	KIFAP3	TRNAK-CUU_30
SGCD	LOC122892437	ATP6V1G2	LOC122917956	TRNAP-AGG_6
LOC122892680	LOC122901936	DDX39B	NTMT2	TRNAR-CCU_11
ABCC8	LOC122896982	LOC122898284	LOC122918477	TRNAK-CUU_31
LOC122912760	FSTL5	LOC122898285	GORAB	TRNAP-AGG_7
USH1C	LOC122890607	MCCD1	LOC122897645	TRNAK-CUU_32
OTOG	LOC122892248	LOC122911831	LOC122897427	TRNAP-AGG_8
MYOD1	MED21	LOC122906475	LOC122897898	TRNAR-CCU_12
KCNC1	TM7SF3	LOC122911837	LOC122901925	LOC122895382
SERGEF	FGFR1OP2	LOC122899963	ANKH	LOC122896068
LOC122914816	INTS13	LOC122906524	OTULIN	LOC122896069
LOC122914638	LOC122892770	LOC122911846	LOC122898268	ZNF200
TPH1	ITPR2	LOC122906416	OTULINL	SORCS1
LOC122913575	IRS2	ATAT1	LOC122899150	LOC122899004
SAAL1	COL4A1	MRPS18B	LOC122898967	LOC122899005
LOC122914282	LOC122907964	PPP1R10	LOC122898978	LOC122901100
LOC122914285	COL4A2	ABCF1	CITED2	LOC122901418
LOC122914284	CUL3	PRR3	TXLNB	PIK3AP1
HPS5	LOC122901757	GNL1	HECA	LOC122899280
LOC122910339	LOC122903483	RPP21	ABRACL	LOC122901398
LOC122910340	LOC122903484	LOC122912190	REPS1	LCOR
LOC122910341	DOCK10	LOC122912237	TDRD5	LOC122901525
LOC122910343	LOC122903775	LOC122907014	NPHS2	SLIT1
LOC122903597	LOC122910670	LOC122900024	AXDND1	ARHGAP19
SEPTIN5	LOC122910671	DUSP22	LOC122918638	LOC122900974
LOC122903163	CDC25A	IRF4	LOC122918963	FRAT1
CLDN5	MAP4	LOC122907075	SOAT1	FRAT2
CDC45	DHX30	EXOC2	LOC122918967	RRP12
UFD1	LOC122909471	LOC122889804	ABL2	PGAM1
LOC122903746	SMARCC1	LOC122899316	LOC122918643	EXOSC1
C3H22orf39	CSPG5	LOC122898286	TOR3A	ZDHHC16
MRPL40	LOC122909475	SRGN	FAM20B	MMS19
LOC122903168	ELP6	VPS26A	LIMCH1	UBTD1
LOC122903169	LOC122909476	SUPV3L1	UCHL1	LOC122898314
LOC122901999	AREG	HKDC1	LOC122889534	TFAP2D
CLTCL1	EREG	LOC122898907	APBB2	TFAP2B
SLC25A1	LOC122889798	HK1	NSUN7	LOC122899690
GSC2	EPGN	TACR2	LOC122896941	LOC122902270
ESS2	MTHFD2L	TSPAN15	LOC122899053	LOC122917946
TSSK2	LOC122889633	LOC122898909	LOC122897723	LOC122900586
LOC122903175	LOC122890618	NEUROG3	LOC122898239	LOC122900589
DGCR2	LOC122919245	FAM241B	LOC122906533	KCNK1
LOC122902001	LOC122919267	COL13A1	LOC122898315	MAP3K21
LOC122903620	LOC122889472	LOC122897055	LOC122898321	PCNX2
ZNF74	LOC122919268	RIMS1	SLC18B1	RNF32
SCARF2	LOC122889526	LOC122909856	LOC122899063	LMBR1
KLHL22	LOC122889385	LOC122909882	VNN1	LOC122905235
IQUB	CXCL6	LOC122896889	LOC122897969	NOM1
NDUFA5	LOC122890693	KCNQ5	LOC122897477	LOC122905238
ASB15	CXCL8	LRP12	LOC122899074	MNX1
LMOD2	RASSF6	DPYS	TAAR1	LOC122905636
WASL	LOC122891032	LOC122905535	LOC122899101	UBE3C
LOC122905585	GRID1	RIMS2	LOC122899112	LOC122905482
LOC122905608	WAPL	LOC122900031	LOC122899123	DNAJB6
LOC122904111	LOC122899260	FOXQ1	LOC122899134	PTPRN2
LOC122905438	OPN4	LOC122910912	LOC122899145	LOC122890347
SPAM1	LDB3	LOC122912290	LOC122899389	LOC122905431
TMEM229A	LOC122900859	LOC122900037	LOC122899169	LOC122905432
LOC122904114	BMPR1A	LOC122900043	LOC122899459	TFEC
LOC122904115	MMRN2	LOC122904153	TAAR9	TES
EPHA6	SNCG	LOC122905465	LOC122898290	ELOA
ARL6	ADIRF	GSTK1	LOC122899158	LOC122901462
CRYBG3	FAM25A	TMEM139	LOC122895712	PITHD1
LOC122910905	GLUD1	CASP2	LOC122897361	LYPLA2
RIOX2	SHLD2	CLCN1	CDH18	GALE
GABRR3	LOC122899261	FAM131B	LOC122902351	HMGCL
LOC122910376	TSHZ1	ZYX	LOC122895773	FUCA1
LOC122910377	CNDP1	EPHA1	LOC122895827	CNR2
LOC122910378	LOC122902807	LOC122905466	LOC122905615	PNRC2
LOC122910036	CNDP2	LOC122904154	ACTR3B	SRSF10
LOC122910037	DIPK1C	LOC122905467	LOC122905723	LOC122901437
LOC122910380	C3H18orf63	LOC122904156	LOC122905226	MYOM3
LOC122910381	LOC122902810	LOC122905468	SDCCAG8	IL22RA1
LOC122910382	LOC122901891	LOC122905165	AKT3	LOC122901650
LOC122910383	LARS2	TCAF1	LOC122918962	IFNLR1
LOC122910039	LOC122910688	LOC122905469	ZBTB18	LOC122899087
LOC122910384	TRNAE-CUC_5	LOC122905166	LOC122918759	GRHL3
LOC122910040	TMEM158	LOC122904157	BMERB1	STPG1
LOC122910038	CDCP1	LOC122904158	LOC122896197	NIPAL3
LOC122903476	CLEC3B	LOC122904159	MARF1	RCAN3
LOC122903477	EXOSC7	LOC122904160	NDE1	LOC122899579
LZTR1	ZDHHC3	LOC122904161	MYH11	GC
KBTBD2	TMEM42	LOC122904162	CEP20	SLC4A4
LOC122905429	KIF15	LOC122904163	ABCC1	LOC122889634
LOC122904969	LOC122910919	LOC122904164	ABCC6	LOC122890769
FKBP9	KIAA1143	LOC122905588	LOC122896121	LZTS1
NT5C3A	ZNF502	LOC122904165	CTNND2	ATP6V1B2
LOC122904082	LOC122910690	LOC122905169	PGAP1	LOC122889802
LOC122904083	ATP13A1	LOC122905171	ANKRD44	SLC18A1
LOC122904971	LOC122909512	PID1	LOC122903773	LOC122890348
BBS9	LPAR2	LOC122903785	LOC122903767	LPL
LOC122905271	PBX4	DNER	LOC122903783	LOC122889807
SLF1	LOC122910709	LOC122902387	LOC122902150	LOC122890349
KIAA0825	LOC122910710	TRIP12	LOC122902151	LOC122889808
LOC122918811	LOC122910711	LOC122898565	COQ10B	PPEF2
FAM172A	LOC122910712	AJAP1	HSPD1	LOC122889920
LOC122902950	LOC122910713	LOC122905765	LOC122902155	USO1
TRAPPC8	LOC122910714	NPSR1	RFTN2	LOC122890621
LOC122903687	LOC122910715	DPY19L1	LOC122904300	G3BP2
B4GALT6	LOC122910716	LOC122904974	LOC122905658	LOC122890809
TTR	LOC122910717	DPY19L2	LOC122904302	CDKL2
DSG2	LOC122910718	TBX20	LRATD2	ODAPH
LOC122902956	LOC122909553	LOC122905623	LOC122905515	THAP6
DSG3	SLC1A6	SAMD12	LOC122911037	RCHY1
DSG4	CCDC105	EXT1	TBL1XR1	TECPR2
LOC122903787	CASP14	LOC122905605	LOC122898940	LOC122893475
DSG1	LOC122910721	ROBO2	ZNF488	LOC122894742
DSC1	SYDE1	LOC122908384	LOC122901586	ZNF839
LOC122901964	ILVBL	LOC122908385	RBP3	TRNAI-AAU_10
APCDD1	LOC122910722	LOC122898275	GDF2	MOK
NAPG	NOTCH3	LOC122904152	GDF10	WDR20
UBE2D1	EPHX3	LOC122910685	LOC122898944	LOC122893326
TFAM	BRD4	LOC122909493	LOC122899265	HSP90AA1
LOC122899241	LOC122910724	XCR1	LOC122898537	LOC122893964
BICC1	AKAP8	FYCO1	FRMPD2	DYNC1H1
LOC122899243	AKAP8L	CXCR6	CAT	PPP2R5C
RNF165	ARMC6	CCR9	LOC122912834	LOC122893444
C3H18orf25	SUGP2	LZTFL1	ELF5	MAP10
HAUS1	HOMER3	SLC6A20	EHF	SIPA1L2
ATP5F1A	DDX49	SACM1L	LOC122912837	LOC122897307
PSTPIP2	COPE	TRNAR-ACG_5	PDHX	FNDC1
EPG5	BABAM2	LIMD1	CD44	LOC122897386
SIGLEC15	RBKS	LARS2	PDE4B	RSPH3
SLC14A1	LOC122915208	TENM2	LOC122900059	ATIC
SLC14A2	LOC122915209	LOC122896594	SGIP1	FN1
GNAL	MRPL33	LOC122909898	IQUB	MREG
CHMP1B	LOC122915207	LOC122903597	NDUFA5	LOC122902281
MPPE1	LOC122915202	SMCHD1	ASB15	LOC122902282
IMPA2	SUPT7L	EMILIN2	LMOD2	IRS1
LOC122903129	GPN1	LPIN2	WASL	RHBDD1
LOC122903615	CCDC121	MYOM1	LOC122905585	COL4A4
CIDEA	ZNF512	LOC122903010	LOC122905608	COL4A3
LOC122903614	LOC122916594	LOC122903011	LOC122904111	MFF
SETBP1	C8H2orf16	LOC122903012	LOC122905438	TM4SF20
LOC122903738	GCKR	LOC122903013	SPAM1	LOC122903486
LOC122917946	FNDC4	LOC122903733	TMEM229A	AGFG1
LOC122910041	IFT172	TGIF1	LOC122904114	EZR
LOC122910385	KRTCAP3	DLGAP1	LOC122904115	SYTL3
LOC122910386	NRBP1	LOC122903598	MAS1	DYNLT1
LOC122910387	PPM1G	LOC122917825	PNLDC1	TMEM181
LOC122910388	ZNF513	LOC122917819	MRPL18	ADGRL2
LOC122910883	SNX17	LOC122901764	TCP1	LOC122901552
LOC122910389	EIF2B4	LOC122902384	LOC122898313	CSF3R
LOC122910391	GTF3C2	LOC122895408	LOC122898304	GRIK3
LOC122910392	MPV17	LOC122895407	ACAT2	LOC122898662
LOC122910393	UCN	HS3ST2	LOC122902844	RRAGC
LOC122910394	TRIM54	LOC122895406	SOD2	LOC122899783
LOC122910395	DNAJC5G	OTOA	LOC122897307	GJA9
LOC122910042	SLC30A3	METTL9	FNDC1	RHBDL2
LOC122910396	CAD	IGSF6	LOC122898662	LOC122899785
LOC122910043	ATRAID	LOC122895763	ZC3H12A	AKIRIN1
LOC122910397	SLC5A6	CDR2	MEAF6	NDUFS5
LOC122910044	TCF23	POLR3E	SNIP1	LOC122899100
CLDND1	LOC122915484	TRNAL-AAG_5	DNALI1	LOC122900001
GPR15	PRR30	EEF2K	GNL2	MRPL37
CPOX	PREB	TRNAL-UAG_3	RSPO1	SSBP3
LOC122910045	ABHD1	SDR42E2	C2H1orf109	ACOT11
ANKH	CGREF1	MAGI2	CDCA8	TRNAK-CUU_7
OTULIN	KHK	LOC122905401	EPHA10	FAM151A
LOC122898268	TMEM144	LOC122905596	MANEAL	MROH7
OTULINL	RXFP1	LOC122905600	YRDC	TTC4
TUBB6	C11H4orf46	LOC122905400	C2H1orf122	PARS2
AFG3L2	ETFDH	LOC122899319	MTF1	TTC22
TRNAK-UUU_7	PPID	LOC122900675	INPP5B	LOC122897934
PRELID3A	LOC122889516	LOC122898777	LOC122901590	MTHFD1L
SPIRE1	FNIP2	LOC122899173	EFCAB2	PLEKHG1
CEP76	RAPGEF2	AIFM3	KIF26B	LOC122897992
PSMG2	LOC122890299	CRKL	LOC122918974	IYD
PTPN2	LOC122890761	SNAP29	SMYD3	LOC122901408
MDFIC	LOC122890592	PI4KA	CCAR2	LDLRAD2
LOC122904106	PDGFC	SERPIND1	C11H8orf58	HSPG2
LOC122905431	GLRB	TMEM191C	PDLIM2	LOC122898603
LOC122905432	LOC122890514	HIC2	SORBS3	LOC122898604
SLC35F1	LOC122889508	LOC122903196	PPP3CC	LOC122899547
LOC122899322	NAF1	UBE2L3	LOC122890737	CDC42
NUS1	NPY1R	YDJC	SLC39A14	LOC122901383
LOC122899330	NPY5R	CCDC116	PIWIL2	WNT4
LOC122897669	LOC122890303	SDF2L1	POLR3D	LOC122901451
GOPC	TKTL2	LOC122902011	LOC122889785	ZBTB40
LOC122907206	TMA16	PPIL2	BMP1	EPHA8
DCBLD1	MARCHF1	YPEL1	SFTPC	CFAP299
ROS1	LOC122889543	MAPK1	LGI3	FGF5
VGLL2	ELOA	PPM1F	REEP4	LOC122889730
FAM135B	LOC122901462	TOP3B	HRURF	LOC122889731
LOC122905718	PITHD1	RAB12	HR	PRDM8
CEP85L	LYPLA2	LOC122901959	NUDT18	LOC122889281
PLN	GALE	MTCL1	FHIP2B	LOC122889733
LOC122917060	HMGCL	LOC122901960	DMTN	LOC122889734
LOC122903634	FUCA1	NDUFV2	LOC122889793	ANTXR2
LOC122903711	CNR2	LOC122903602	FGF17	LOC122889780
C3H12orf76	PNRC2	ANKRD12	NPM2	TNS1
ANKRD13A	SRSF10	TWSG1	XPO7	CNTNAP2
GIT2	LOC122901437	LIN9	DOK2	BACE2
LOC122903316	MYOM3	MIXL1	LOC122901156	LOC122910880
LOC122902039	IL22RA1	ACBD3	NANOS1	LOC122909073
LOC122903317	LOC122901650	LOC122918683	EIF3A	EMCN
TRPV4	IFNLR1	SDE2	LOC122901634	LOC122890445
FAM222A	LOC122899087	LOC122918153	LOC122901635	LOC122890446
MVK	GRHL3	PYCR2	DENND10	LOC122890666
MMAB	STPG1	LOC122917992	SFXN4	DDIT4L
LOC122903323	NIPAL3	TMEM63A	LOC122901479	LOC122890448
UBE3B	RCAN3	EPHX1	PRDX3	LOC122890449
KCTD10	LOC122899579	SRP9	LOC122901375	LOC122890724
MYO1H	PIKFYVE	ENAH	OAT	LOC122889349
PMAIP1	PTH2R	LBR	NKX1-2	DNAJB14
LOC122901907	LOC122901725	LOC122918765	LOC122901197	LAMTOR3
LOC122901908	LOC122901726	DNAH14	LOC122901372	DAPP1
CCBE1	LOC122901727	LOC122918695	FAM53B	STPG2
LMAN1	LOC122890515	LOC122917993	EEF1AKMT2	LOC122890282
LOC122903724	GASK1B	LOC122905146	ABRAXAS2	LOC122890283
CPLX4	LOC122889506	LOC122904142	ZRANB1	LOC122890464
RAX	LOC122915738	LOC122905456	CTBP2	TSHZ1
LOC122903675	LOC122919288	LOC122904143	WDR7	ZADH2
LOC122901911	ZFP42	LOC122904145	TXNL1	MARCHF4
SEC11C	LOC122890391	LOC122904146	LOC122903857	SMARCAL1
LOC122901912	TRIML2	LOC122904147	DPP6	RPL37A
ZNF532	TRIML1	LOC122904148	LOC122905278	IGFBP2
LOC122902871	LOC122890698	LOC122905760	LOC122905228	IGFBP5
DCC	LOC122890540	LOC122905150	LOC122905750	MYO1B
LOC122903847	LOC122890542	LOC122905457	LOC122905619	LOC122901704
TRNAS-GCU_6	DAB2	LOC122905458	GPR37	LOC122901705
LOC122903914	C9	LOC122905459	POT1	LOC122903462
LOC122903672	FYB1	LOC122905461	LOC122905738	NABP1
LOC122902084	LOC122894972	LOC122905462	LOC122905036	CAVIN2
TMPRSS15	RICTOR	LOC122905151	LOC122905439	TMEFF2
CHODL	OSMR	LOC122905152	LOC122905440	UBASH3A
BMPER	LOC122895089	LOC122905463	AGK	TMPRSS3
LOC122905765	LOC122895062	EPHB6	DENND11	TFF1
NPSR1	LOC122895078	TRPV6	WEE2	TFF2
DPY19L1	LIFR	TRPV5	SSBP1	TFF3
LOC122899053	LOC122896854	LLCFC1	TAS2R3	ABCG1
LOC122897723	EGFLAM	KEL	TAS2R4	UMODL1
LOC122898239	CEP170	LOC122904150	LOC122904137	ZBTB21
LOC122906533	SDCCAG8	LOC122904151	TAS2R5	C2CD2
LOC122898315	LOC122918525	LOC122905464	PRSS37	PRDM15
LOC122898321	AKT3	SLC4A4	LOC122904139	RIPK4
SLC18B1	LOC122918759	LOC122889634	LOC122904140	LOC122908277
LOC122899063	LOC122890298	DCK	LOC122904141	LOC122910289
VNN1	LOC122890297	MOB1B	LOC122905454	LOC122910290
LOC122897969	GRIA2	LOC122890774	CLEC5A	LOC122910291
LOC122897477	LOC122890822	LOC122889537	TAS2R38	LOC122905797
LOC122899074	LOC122890650	GRSF1	MGAM	ZFAT
TAAR1	LOC122890550	RUFY3	LOC122905146	LOC122904283
LOC122899101	LOC122890683	LOC122890674	LOC122904142	KHDRBS3
LOC122899112	CCDC91	UTP3	LOC122905456	IMMP2L
LOC122899123	PTHLH	LOC122889474	LOC122904143	DOCK4
LOC122899134	LOC122891361	JCHAIN	LOC122904145	LOC122904994
LOC122899145	ZNF436	ENAM	LOC122904146	ZNF277
LOC122899389	LOC122901533	AMBN	LOC122904147	IFRD1
LOC122899169	TCEA3	CNIH3	LOC122904148	LOC122911531
LOC122899459	ASAP3	TRERF1	LOC122905760	LOC122911529
TAAR9	E2F2	UBR2	LOC122905150	LOC122914803
LOC122898290	ID3	PRPH2	LOC122905457	LOC122913295
LOC122899158	LOC122899085	TBCC	LOC122905458	ZNF599
LOC122903492	RPL11	LOC122901068	LOC122905459	ZNF30
TWIST2	KLHL21	BICRAL	LOC122910709	ZNF792
HDAC4	PHF13	RPL7L1	LOC122910710	LOC122911535
LOC122906524	THAP3	C1H6orf226	LOC122910711	GRAMD1A
LOC122911846	DNAJC11	PTCRA	LOC122910712	SCN1B
LOC122899971	CAMTA1	CNPY3	LOC122910713	HPN
LOC122906578	LOC122901523	GNMT	LOC122910714	FXYD3
LOC122911852	SLC45A1	PEX6	LOC122910715	LGI4
LOC122911861	RERE	PPP2R5D	LOC122910716	FXYD1
LOC122911871	LOC122899065	MEA1	LOC122910717	FXYD7
LOC122911883	ENO1	KLHDC3	LOC122910718	FXYD5
LOC122899976	CA6	CUL7	LOC122909553	LOC122914665
LOC122899982	LOC122899418	MRPL2	SLC1A6	LOC122911546
LOC122911891	GPR157	KLC4	CCDC105	LOC122911547
LOC122906759	LOC122910029	PTK7	CASP14	LSR
POU5F1	LOC122910970	SRF	LOC122910721	USF2
TCF19	VLDLR	L3MBTL4	SYDE1	LOC122913817
CCHCR1	KCNV2	LOC122903601	ILVBL	MAG
PSORS1C2	PUM3	ARHGAP28	LOC122910722	CD22
CDSN	LOC122916788	LOC122903024	NOTCH3	FFAR1
C1H6orf15	RFX3	SHISAL1	EPHX3	FFAR3
LOC122906816	LOC122917912	PARVG	BRD4	LOC122913819
MUC21	LOC122898924	PARVB	LOC122910724	LOC122913820
LOC122900002	UTRN	SAMM50	AKAP8	LOC122913821
SFTA2	LOC122898258	PNPLA3	AKAP8L	DMKN
VARS2	LOC122905873	PNPLA5	ARMC6	SBSN
GTF2H4	LOC122915289	SULT4A1	SUGP2	GAPDHS
DDR1	LOC122915812	EFCAB6	HOMER3	TMEM147
LOC122900010	LOC122916597	CARM1	DDX49	ATP4A
LOC122912021	NT5C1B	C6H19orf38	COPE	LOC122913297
LOC122912014	LOC122916640	TMED1	LOC122897303	HAUS5
LOC122906701	RDH14	DNM2	LOC122902306	LOC122913294
LOC122906952	SMAD2	QTRT1	LOC122895307	LOC122897349
LOC122906647	SKOR2	ILF3	IRX1	LOC122909457
LOC122910650	IER3IP1	SLC44A2	LOC122896099	KHDRBS2
LOC122918149	HDHD2	AP1M2	MOXD1	LOC122909444
BRINP2	KATNAL2	LOC122910837	LOC122897930	LOC122909464
LOC122918653	RNF165	CDKN2D	LOC122899189	LOC122916563
ASTN1	C3H18orf25	KRI1	LOC122898251	LOC122916619
LOC122902023	HAUS1	ATG4D	LOC122906602	LOC122915738
LOC122903232	ATP5F1A	LOC122909731	LOC122906606	LOC122915739
YWHAH	PSTPIP2	S1PR5	CCN2	LOC122915740
DEPDC5	EPG5	KEAP1	ENPP1	LOC122915741
LOC122903729	SIGLEC15	PDE4A	ENPP3	LOC122915742
LOC122903235	SLC14A1	CDC37	MED23	LOC122915743
PRR14L	SLC14A2	TYK2	ARG1	LOC122899322
PISD	SLC39A6	ICAM3	GFRA2	NUS1
SFI1	LOC122901931	RAVER1	LY6D	LOC122899330
EIF4ENIF1	RPRD1A	FDX2	LOC122904262	LOC122897669
LOC122903626	C3H18orf21	ZGLP1	SLURP2	GOPC
CABP7	LOC122903804	ICAM5	LOC122905501	LOC122907206
NF2	LOC122903577	LOC122909743	THEM6	DCBLD1
NIPSNAP1	GALNT1	ICAM4	JRK	ROS1
THOC5	INO80C	LOC122909742	ARC	VGLL2
NEFH	LOC122903851	ICAM1	LOC122905504	EFCAB2
AP1B1	ZNF396	MRPL4	ADGRB1	KIF26B
LOC122903907	LOC122902937	S1PR2	LOC122905505	LOC122918974
LOC122903911	ZNF24	DNMT1	TSNARE1	SMYD3
RASL10A	LOC122903579	EIF3G	IMPDH1	MAP3K7
GAS2L1	ZNF397	LOC122909747	HILPDA	LOC122904534
EWSR1	ZSCAN30	LOC122911076	FAM71F2	LOC122904537
RHBDD3	LOC122903578	LOC122911074	FAM71F1	BACH2
EMID1	PDE9A	ANGPTL6	CALU	LOC122897483
LOC122903720	SLC37A1	SHFL	OPN1SW	LOC122904542
LOC122903863	LOC122908272	LOC122910771	TRNAP-AGG_1	LOC122918562
KREMEN1	LOC122910282	RDH8	CCDC136	LOC122898265
LOC122903288	RSPH1	COL5A3	FLNC	EML1
C3H22orf31	UBASH3A	RALBP1	LOC122905669	LOC122893909
ZNRF3	TMPRSS3	PPP4R1	ATP6V1F	HHIPL1
ESRRG	TFF1	LOC122901961	ATP6V1FNB	CCDC85C
USH2A	TFF2	LOC122901962	LOC122905052	CCNK
LOC122895408	TFF3	RAB31	LOC122905444	SETD3
LOC122895407	ABCG1	TXNDC2	LOC122905050	BCL11B
HS3ST2	UMODL1	VAPA	IRF5	LOC122894883
LOC122895406	ZBTB21	VWC2L	TNPO3	LOC122895546
OTOA	C2CD2	BARD1	TSPAN33	LOC122896225
METTL9	PRDM15	YIPF2	SMO	AUTS2
IGSF6	TERF1	PIEZO2	AHCYL2	LOC122914486
LOC122895763	KCNB2	LOC122901966	LOC122905582	LOC122913669
CDR2	LOC122905250	NUDT3	STRIP2	LOC122914487
POLR3E	LOC122905621	LOC122897801	PLXNA4	LOC122914488
TRNAL-AAG_5	ZBBX	SMIM29	LOC122905448	LOC122913670
EEF2K	SERPINI2	HMGA1	FAM135B	LOC122913671
TRNAL-UAG_3	WDR49	LOC122904251	LOC122905718	LOC122914489
SDR42E2	PDCD10	GRM4	BIN3	LOC122913672
LOC122899671	SERPINI1	MLN	CACNA2D3	LOC122914490
LOC122899677	LOC122910475	LOC122910505	KCNMA1	LOC122913673
LOC122898314	LOC122911029	LEMD2	LOC122905734	LOC122914492
TFAP2D	GOLIM4	IP6K3	LOC122905514	LOC122914493
TFAP2B	LOC122908676	LOC122910521	LOC122904299	LOC122914494
LOC122902270	LOC122908677	ITPR3	ERCC4	LOC122914495
SPECC1L	LOC122895369	BAK1	MRTFB	LOC122914496
BCR	LOC122897293	LOC122910546	TRNAR-CCU_13	LOC122914497
RAB36	LOC122895438	LOC122904363	TRNAT-CGU_5	LOC122914498
RSPH14	LOC122902327	LOC122899832	LOC122895455	LOC122914499
GNAZ	LOC122895517	LOC122901475	PARN	LOC122914500
LOC122903624	LOC122895588	GUCA2B	BFAR	LOC122914501
LOC122903230	LOC122902332	GUCA2A	LOC122895696	LOC122914502
LOC122903648	LOC122889388	FOXJ3	LOC122895388	LOC122914503
LOC122903647	AFM	LOC122898675	LOC122895666	LPXN
LOC122902091	LOC122919276	RIMKLA	RRN3	ZFP91
LOC122903653	ALB	ZMYND12	NTAN1	CNTF
LOC122903651	LOC122889631	PPCS	PDXDC1	LOC122913675
LOC122903652	ANKRD17	CCDC30	LOC122896232	LOC122912951
LOC122904085	LOC122919240	ZBTB9	TIAM1	LOC122912952
LOC122904086	LOC122900902	SYNGAP1	LOC122910311	GLYATL2
LOC122906528	RASGEF1A	CUTA	LOC122910312	FAM111B
LOC122903654	LOC122900903	PHF1	LOC122910313	LOC122913674
LOC122903655	CSGALNACT2	KIFC1	LOC122910314	LOC122916625
LOC122903646	RET	LOC122904405	LOC122910315	RNF144A
ZNF280B	BMS1	EFHC1	LOC122910316	RSAD2
CCL26	LOC122900896	TRAM2	LOC122910317	CMPK2
HIP1	LOC122900904	TMEM14A	LOC122910318	LOC122899333
POM121C	LOC122900909	LOC122909124	LOC122910319	IFNGR1
NSUN5	IFIT5	LOC122899711	LOC122910320	IL22RA2
TRIM50	SLC16A12	LOC122902390	ETS2	LOC122896779
FKBP6	SETBP1	LOC122909140	ERG	LOC122896767
FZD9	LOC122903738	LOC122909151	KCNJ15	IL20RA
BAZ1B	LOC122902911	CILK1	USP54	SLC35D3
BCL7B	EIF4ENIF1	FBXO9	MYOZ1	PEX7
TBL2	DRG1	LOC122909172	SYNPO2L	MAP3K5
MLXIPL	PATZ1	LOC122909177	SEC24C	ESRRG
VPS37D	LOC122903627	LOC122898255	FUT11	USH2A
DNAJC30	PIK3IP1	GCM1	LOC122900800	LOC122906528
BUD23	LIMK2	LOC122897641	CHCHD1	LOC122905289
LOC122896194	RNF185	ELOVL5	ZSWIM8	RGS7
STX1A	PLA2G3	GRM8	NDST2	FH
LOC122895631	INPP5J	LOC122905274	CAMK2G	KMO
ABHD11	SELENOM	LOC122905038	PLAU	OPN3
CLDN3	SMTN	LOC122910688	LOC122900810	LOC122918518
LOC122895509	LOC122903251	TRNAE-CUC_5	VCL	CHML
CLDN4	MORC2	TMEM158	LOC122900813	WDR64
METTL27	LOC122903253	CDCP1	AP3M1	LOC122918927
TMEM270	OSBP2	CLEC3B	ADK	EXO1
CABIN1	C3H5orf52	EXOSC7	LOC122898535	BECN2
SUSD2	DUSP18	ZDHHC3	LOC122901661	MAP1LC3C
GGT5	SLC35E4	TMEM42	IRS1	PLD5
GGT1	TCN2	KIF15	RHBDD1	DCDC1
LRRC75B	LOC122903258	LOC122910919	COL4A4	DNAJC24
LOC122903623	LOC122902025	KIAA1143	COL4A3	IMMP1L
SNRPD3	PES1	ZNF502	MFF	ELP4
GUCD1	GAL3ST1	LOC122910690	TM4SF20	LOC122912815
UPB1	LOC122903261	ATP13A1	LOC122903486	PAX6
ADORA2A	LOC122903262	LOC122909512	AGFG1	LOC122913589
LOC122903226	ZFPM2	LPAR2	MAD1L1	IRS2
PIK3AP1	LOC122905247	PBX4	MRM2	COL4A1
LOC122899280	LOC122905757	CILP2	NUDT1	LOC122907964
LOC122901398	LOC122910312	YJEFN3	SNX8	COL4A2
LCOR	LOC122910313	NDUFA13	EIF3B	RAB20
LOC122901525	LOC122910314	TSSK6	LOC122896037	LOC122907244
SLIT1	LOC122910315	GATAD2A	CHST12	DHRS3
ARHGAP19	LOC122910316	LOC122903492	GRIFIN	AADACL4
LOC122900974	LOC122910317	TWIST2	LFNG	AADACL3
FRAT1	LOC122910318	HDAC4	LOC122895655	CFAP107
FRAT2	LOC122910319	LOC122898503	TTYH3	LOC122899073
RRP12	LOC122910320	PPIH	IQCE	LRRC38
PGAM1	LOC122910321	YBX1	BRAT1	PDPN
EXOSC1	LOC122909997	PRKAR1B	LOC122904116	PRDM2
ZDHHC16	LOC122909998	DNAAF5	LOC122901710	SGIP1
MMS19	LOC122909999	LOC122895393	LOC122903824	DYNLT5
UBTD1	LOC122910000	SUN1	SPATS2L	INSL5
LAMC1	LOC122910001	GET4	KCTD18	DNAI4
LAMC2	LOC122910322	ADAP1	SGO2	LOC122901591
NMNAT2	LOC122910323	LOC122895585	AOX1	MIER1
SMG7	LOC122910324	LOC122895808	LOC122902176	LOC122900065
NCF2	LOC122910325	C14H7orf50	LOC122903471	LOC122900066
ARPC5	YPEL5	GPR146	LOC122906815	SLC35D1
APOBEC4	ALK	GPER1	RFPL4B	C2H1orf141
RGL1	LOC122903697	ZFAND2A	LOC122897031	IL23R
LOC122902092	MBD5	UNCX	LAMA4	LOC122898733
LOC122903650	LOC122902676	MICALL2	LOC122906211	LOC122901587
LOC122903656	LOC122903800	LAMA1	LOC122905806	IL12RB2
LOC122903867	ORC4	LRRC30	PTPRZ1	SERBP1
LOC122903665	ACVR2A	AMTN	AASS	PRKAB1
LOC122902033	LOC122902675	ADGRB3	FEZF1	NKAIN2
XBP1	LOC122917867	LOC122901409	CADPS2	TRDN
CCDC117	SLC24A2	LOC122901546	LOC122905761	GCSH
LOC122903816	LOC122917884	CLDN19	LOC122905798	C7H16orf46
HSCB	ACER2	P3H1	LOC122905273	ATMIN
CHEK2	RPS6	C2H1orf50	LOC122905027	CENPN
LOC122903759	DENND4C	TMEM269	LOC122905436	CMC2
TTC28	PLIN2	LOC122899842	LOC122905638	CDYL2
LOC122903296	HAUS6	LOC122898678	TAS2R16	DYNLRB2
LOC122903625	SNTG1	LOC122901431	SLC13A1	CDH13
TIAM1	LOC122905362	ZNF691	KMT2C	LOC122913735
LOC122910311	LOC122903972	SLC2A1	CCT8L2	CLCN6
LOC122910312	LOC122905363	CCDC148	LOC122905223	NPPA
LOC122910313	LOC122905664	PKP4	XRCC2	NPPB
LOC122910314	LOC122917809	DAPL1	LOC122899038	LOC122899072
LOC122910315	LOC122917914	LOC122903679	FGFR2	LOC122901480
LOC122910316	RRAGA	LOC122903501	ATE1	KIAA2013
LOC122910317	LOC122916941	TANC1	CREB5	PLOD1
LOC122910318	SAXO1	LOC122903740	TRIL	MFN2
LOC122910319	ADAMTSL1	LOC122903678	CPVL	LOC122899465
LOC122910320	LOC122917579	LOC122903500	CHN2	TNFRSF8
LOC122898149	PKP4	CACNA2D3	GRXCR1	LOC122901499
LOC122898760	DAPL1	LOC122910650	LOC122890689	TNFRSF1B
LOC122898771	LOC122903679	LOC122903565	LOC122890200	VPS13D
LOC122904853	LOC122903501	MC4R	LOC122890201	LOC122899470
LOC122898293	TANC1	LOC122903669	EPS15L1	LOC122897231
LOC122897606	LOC122903740	LOC122903830	KLF2	SPAG16
LOC122904857	LOC122903678	TRABD2B	LOC122909636	LOC122902274
LOC122898294	WDSUB1	LOC122898698	AP1M1	DUSP26
SNX14	BAZ2B	SLC5A9	FAM32A	RNF122
LOC122900001	LOC122902525	SPATA6	CIB3	LOC122890826
MRPL37	LOC122903500	LOC122899951	HSH2D	TTI2
SSBP3	GRIN3A	LOC122901964	RAB8A	MAK16
ACOT11	PPP3R2	APCDD1	TPM4	LOC122889899
TRNAK-CUU_7	LOC122917395	NAPG	LOC122910739	FUT10
FAM151A	RNF20	GNAL	LOC122910740	LOC122890669
MROH7	PGAP4	CHMP1B	LOC122910236	LOC122890606
TTC4	LOC122917903	MPPE1	LOC122909641	LOC122889901
PARS2	ZC3H7B	IMPA2	LOC122910741	FBXO2
TTC22	RANGAP1	LOC122903129	LOC122910742	FBXO44
LEXM	CHADL	LOC122903615	LOC122910237	LOC122899453
DHCR24	L3MBTL2	CIDEA	LOC122910743	MAD2L2
TMEM61	LOC122892863	LOC122903614	LOC122910744	LOC122899455
BSND	LOC122892836	ACVR1	LOC122910239	DRAXIN
USP24	EP300	LOC122901817	LOC122910745	LOC122901597
LOC122890345	LOC122892823	LOC122903848	LOC122910746	LOC122899458
LOC122890347	LOC122892792	UPP2	LOC122910747	C2H1orf167
LOC122890769	RBX1	LOC122902072	LOC122910748	MTHFR
LZTS1	LOC122892793	NCALD	LOC122910751	AHDC1
PRKAR1B	XPNPEP3	GRHL2	LOC122910750	FGR
DNAAF5	LOC122892764	LOC122904391	LOC122910749	IFI6
LOC122895393	DNAJB7	LOC122905311	LOC122910752	FAM76A
SUN1	ST13	PARP8	LOC122910753	STX12
GET4	SLC25A17	EMB	LOC122909642	LOC122901443
ADAP1	MCHR1	LOC122897107	LOC122909643	PPP1R8
LOC122895585	ZNF385B	LOC122893688	LOC122909645	LOC122901642
LOC122895808	CWC22	ABCA12	LOC122909648	THEMIS2
C14H7orf50	LOC122902647	LOC122905172	PGLYRP2	RPA2
GPR146	LOC122903861	LOC122905470	RASAL3	SMPDL3B
GPER1	LOC122903524	LOC122905471	WIZ	XKR8
ZFAND2A	ARHGEF7	LOC122905170	MCC	EYA3
UNCX	TEX29	LOC122905167	LOC122898306	PTAFR
MICALL2	LOC122908090	LOC122904166	DCP2	DNAJC8
AUTS2	SLC39A11	LOC122905472	LOC122897834	LOC122901609
PTPRK	LOC122906033	ARHGEF5	REEP5	ATP5IF1
LOC122896960	LOC122907552	NOBOX	SRP19	SESN2
THEMIS	LOC122906034	AUTS2	LOC122900921	MED18
LOC122889162	LOC122906035	RUNX1	APC	PHACTR4
LOC122890601	LOC122906036	ABCC8	LOC122916831	LOC122899653
LOC122889163	SOX9	LOC122912760	LOC122916740	LOC122901422
LOC122890576	LOC122916667	USH1C	NPR3	LOC122890744
LRFN2	LOC122915454	OTOG	LOC122894404	LOC122890655
LOC122900885	LOC122904945	MYOD1	SUB1	LOC122890383
UNC5CL	PRR15	KCNC1	LOC122895637	SLC45A4
TSPO2	LOC122904076	SERGEF	LOC122895629	DENND3
APOBEC2	LOC122905427	LOC122914816	LOC122895641	PTK2
OARD1	WIPF3	LOC122914638	ZFR	AGO2
NFYA	SCRN1	TPH1	MTMR12	LOC122905803
LOC122899450	FKBP14	LOC122913575	LOC122895660	CHRAC1
TREML1	PLEKHA8	SAAL1	GOLPH3	TRAPPC9
TREM2	MTURN	LOC122914282	LOC122895669	BANK1
LOC122907842	ZNRF2	LOC122914285	PDZD2	LOC122889335
TREML2	LOC122905811	LOC122914284	LOC122895714	LOC122889337
LOC122907853	LOC122904954	HPS5	LOC122895710	LOC122889336
LOC122899480	NOD1	LOC122918696	LOC122890347	LOC122889341
ATP6V1B2	LOC122905790	LOC122918697	LOC122890769	PPP3CA
LOC122889802	NUDCD1	WDR26	LZTS1	LOC122889340
SLC18A1	TRHR	CNIH4	ATP6V1B2	RUNX1T1
ST3GAL1	TMEM74	NVL	LOC122889802	LOC122905552
NDRG1	LOC122905307	DEGS1	SLC18A1	LOC122905553
CCN4	LOC122905306	LOC122918155	SORCS1	SLC26A7
TG	LOC122892707	FBXO28	LOC122901394	PDE7A
VGLL3	LOC122892594	TP53BP2	LOC122899004	MTFR1
LOC122910366	MRTFA	CAPN2	ITSN1	ARMC1
LOC122910367	SGSM3	LOC122918157	LOC122910943	LOC122905340
LOC122908403	ADSL	LOC122917994	CRYZL1	LOC122905341
CHMP2B	TNRC6B	SEPTIN5	DONSON	LOC122901570
POU1F1	PTPRJ	LOC122903163	SON	LOC122897010
LOC122910369	LOC122914322	CLDN5	GART	LOC122915628
LOC122910027	LOC122914323	CDC45	DNAJC28	LOC122919277
LOC122910850	LOC122914704	UFD1	TMEM50B	LOC122890385
LOC122910035	LOC122914324	LOC122903746	IFNGR2	ALK
LOC122890630	LOC122914325	C3H22orf39	IFNAR1	CLIP4
LOC122902420	LOC122914326	MRPL40	LOC122910306	PCARE
DIS3L2	LOC122913604	LOC122903168	IL10RB	TOGARAM2
ALPI	LOC122914327	LOC122903169	IFNAR2	WDR43
ECEL1	LOC122914328	LOC122901999	LOC122910939	LOC122916673
PRSS56	LOC122914329	CLTCL1	OLIG1	LOC122916672
CHRND	LOC122913605	SLC25A1	LOC122909697	LOC122916674
CHRNG	LOC122913606	GSC2	LOC122909698	TRMT61B
EIF4E2	LOC122913607	ESS2	LOC122909700	PTP4A3
EFHD1	LOC122913608	TSSK2	LOC122909699	GPR20
GIGYF2	LOC122913609	LOC122903175	ACP5	LOC122904275
KCNJ13	LOC122913610	DGCR2	ELOF1	ZNRF2
LOC122902071	LOC122913611	LOC122902001	CNN1	LOC122905811
SNORC	LOC122913612	LOC122903620	ECSIT	LOC122904954
NGEF	LOC122914330	ZNF74	ZNF653	NOD1
LOC122890348	LOC122914331	SCARF2	ELAVL3	LOC122905790
FAM83B	LOC122913613	KLHL22	PRKCSH	LOC122905630
LOC122897642	LOC122913614	TRMO	ODAD3	GGCT
LOC122902533	LOC122914333	FOXE1	RGL3	LOC122904956
LOC122898199	LOC122914334	LOC122916891	EPOR	GARS1
HCRTR2	LOC122914335	XPA	SWSAP1	CRHR2
GFRAL	LOC122914336	NCBP1	PLPPR2	MINDY4
HMGCLL1	LOC122914337	TSTD2	CCDC159	AQP1
LOC122912470	LOC122914338	LOC122917435	TMEM205	GHRHR
SESN3	LOC122914339	TMOD1	RAB3D	LOC122895786
ENDOD1	LOC122914341	TDRD7	TSPAN16	LOC122895205
LOC122913475	LOC122914342	CCDC180	DOCK6	DISP3
LOC122913476	LOC122913615	LOC122917438	ANGPTL8	LOC122899069
LOC122914731	LOC122914343	IGFBPL1	KANK2	SAMD5
LOC122912473	LOC122914344	ALDH1B1	SPC24	STXBP5
CWC15	LOC122914345	LOC122917812	LDLR	LOC122905646
AMOTL1	LOC122913616	LOC122918149	SMARCA4	LOC122913599
CWC27	LOC122914346	BRINP2	LOC122903299	LRRC4C
SREK1IP1	LOC122914347	LOC122918653	CRYBA4	LOC122913598
SHISAL2B	LOC122913617	ASTN1	CRYBB1	AHI1
LOC122919294	LOC122914348	MAD1L1	TPST2	LOC122906402
LOC122889096	LOC122914349	MRM2	TFIP11	MYB
RNF180	LOC122914350	NUDT1	SRRD	HBS1L
HTR1A	LOC122913799	SNX8	HPS4	ALDH8A1
LOC122890806	PHKB	EIF3B	ASPHD2	PDE7B
DRG1	ITFG1	LOC122896037	SEZ6L	LOC122897397
PATZ1	LOC122914820	CHST12	MYO18B	PDE4B
LOC122903627	LOC122911597	GRIFIN	RXRG	LOC122900059
PIK3IP1	LOC122911610	LFNG	LOC122918090	SLC15A2
LIMK2	ZNF569	LOC122895655	LRRC52	EAF2
RNF185	ZNF527	TTYH3	LOC122918092	LOC122908418
PLA2G3	LOC122914683	IQCE	LOC122918403	IQCB1
INPP5J	LOC122911600	BRAT1	MGST3	GOLGB1
SELENOM	LOC122914770	AMZ1	ALDH9A1	HCLS1
SMTN	LOC122914823	GNA12	TMCO1	FBXO40
LOC122903251	LOC122911621	CARD11	UCK2	LOC122910126
MORC2	LOC122911598	LOC122896806	LOC122918902	POLQ
LOC122903253	LOC122914668	LOC122897603	LOC122918909	MMADHC
OSBP2	LOC122911616	LOC122899762	FAM78B	LOC122903716
C3H5orf52	ZNF570	LOC122902965	RBM47	KCNA4
DUSP18	LOC122914619	ZBTB7A	LOC122889319	FSHB
SLC35E4	LOC122913303	PIAS4	CHRNA9	LOC122912809
TCN2	LOC122913304	EEF2	LOC122889397	LOC122913587
LOC122903258	SIPA1L3	LOC122911067	RHOH	MPPED2
LOC122902025	LOC122911615	DAPK3	N4BP2	LOC122903494
LOC122910028	LOC122914742	ATCAY	LOC122898623	LOC122901807
HTR1F	LOC122914666	ZFR2	LOC122897312	LOC122903676
CGGBP1	NETO2	LOC122909878	MANEA	SEPTIN9
ZNF654	DNAJA2	LOC122910937	LOC122915024	LOC122905944
C6H3orf38	GPT2	MATK	TMCO4	SEC14L1
ARL13B	LOC122914747	RAX2	RNF186	LOC122907523
STX19	LOC122913800	MRPL54	OTUD3	LOC122905947
NSUN3	C7H16orf87	APBA3	LOC122898593	LOC122905946
LOC122911068	LOC122913801	TJP3	PLA2G5	LOC122908134
LOC122911069	WDR17	PIP5K1C	PLA2G2D	LOC122907524
LOC122910998	LOC122889178	CACTIN	PLA2G2F	LOC122907526
LOC122910031	GPM6A	TBXA2R	PLA2G2C	MGAT5B
PES1	LOC122890030	GIPC3	UBXN10	MFSD11
GAL3ST1	LOC122890028	HMG20B	LOC122898598	SRSF2
LOC122903261	DEFB109B	MFSD12	VWA5B1	METTL23
LOC122903262	DEFB108B	C6H19orf71	CAMK2N1	JMJD6
LOC122895546	LOC122890027	FZR1	MUL1	MXRA7
LOC122896225	CCDC7	DOHH	FAM43B	LOC122918925
GALNT17	LOC122891753	LOC122910824	CDA	HLX
OSBPL1A	LOC122892359	LOC122910825	PINK1	LOC122918948
LOC122903761	EPC1	NFIC	DDOST	MTARC1
CABYR	KIF5B	CELF5	KIF17	MTARC2
TTC39C	LOC122892820	NCLN	LOC122903468	C10H1orf115
LOC122901946	ARHGAP12	S1PR4	LOC122902162	MARK1
LAMA3	LOC122893861	GNA15	LOC122902163	ARFGEF3
LOC122902090	CRTC3	GNA11	LOC122902161	LOC122899012
LOC122910029	LOC122894220	LOC122911026	PLCL1	LOC122906216
LOC122910970	IQGAP1	TLE5	LOC122903769	TNFAIP3
EPHA3	ZNF774	TLE2	LOC122903469	GK2
LOC122902645	ZSCAN2	TLE6	LOC122901186	NAA11
BMP5	WDR73	LOC122909896	LOC122901187	LOC122889757
LOC122902706	NMB	LOC122898267	PSTK	LOC122891592
LOC122910771	SEC11A	LRP1B	IKZF5	DCN
RDH8	LOC122893345	LOC122902692	ACADSB	LUM
COL5A3	ZNF592	LZTR1	HMX3	KERA
OLFM2	ALPK3	LOC122902691	HMX2	EPYC
PIN1	SLC28A1	CHST15	BUB3	CCER1
UBL5	PDE8A	LOC122901375	LOC122899043	LOC122892729
FBXL12	LOC122893765	OAT	GPR26	ST6GALNAC1
LOC122909756	RASGRF1	NKX1-2	CPXM2	ST6GALNAC2
ZNF846	LOC122894772	LOC122901197	LOC122890345	LOC122905954
LOC122910243	CTSH	LOC122901372	LOC122890348	LOC122908115
LOC122910244	MORF4L1	FAM53B	LOC122905768	PRCD
LOC122910245	TRNAK-CUU_28	LOC122896919	RNF133	CYGB
LOC122909760	ADAMTS7	LOC122893620	RNF148	RHBDF2
LOC122909776	TBC1D2B	HCN1	ADAMTS5	LOC122915474
LOC122910840	SH2D7	LOC122898228	LOC122910344	LOC122915475
LOC122909775	CIB2	MRPS30	LOC122910345	TTC27
ZNF559	IDH3A	MTRR	ADAMTS1	LOC122916609
LOC122909757	ACSBG1	FASTKD3	CYYR1	LTBP1
LOC122909761	DNAJA4	C1H5orf49	LOC122911005	LOC122917293
LOC122909767	WDR61	ADCY2	LOC122908360	LOC122917294
LOC122909774	CRABP1	TUBB6	LPL	GGTA1
LOC122909769	IREB2	AFG3L2	LOC122889807	LOC122917297
LOC122910247	HYKK	TRNAK-UUU_7	LOC122890349	STOM
LOC122910248	PSMA4	PRELID3A	LOC122889808	GSN
LOC122909766	CHRNA5	SPIRE1	LOC122897569	LOC122917044
LOC122909772	LOC122894030	CEP76	GRIK2	LOC122917849
LOC122910249	CHRNA3	PSMG2	LOC122898563	RAB14
LOC122909770	CHRNB4	PTPN2	LOC122913090	CNTRL
LOC122909768	GPR183	LOC122903726	LOC122918577	LOC122916850
LOC122909773	UBAC2	ACVR1C	LOC122918578	LOC122917932
LOC122909764	TM9SF2	LOC122909492	TOR1AIP1	C5
LOC122909763	CLYBL	LOC122910684	CEP350	LOC122892804
LOC122910250	ZIC5	LOC122900847	LOC122918580	LOC122891865
ZNF317	ZIC2	NRG3	LOC122918763	ATP2B1
LOC122909762	LOC122907490	APOBEC4	QSOX1	LOC122890871
LOC122903818	LOC122907221	RGL1	LHX4	LOC122907948
LOC122903760	C7H11orf49	COLGALT2	ACBD6	LOC122907946
IRS1	ARFGAP2	TSEN15	LOC122918585	LOC122908034
RHBDD1	PACSIN3	LOC122918614	LOC122918582	LOC122907881
LOC122909697	DDB2	LOC122918615	TCF20	LOC122907470
LOC122909698	ACP2	LOC122918616	LOC122891125	DENND1A
LOC122909700	NR1H3	LOC122918904	NDUFA6	LOC122917845
LOC122909699	MADD	C10H1orf21	SMDT1	CRB2
ACP5	MYBPC3	CPXM2	PHETA2	LOC122917269
ELOF1	SPI1	ST3GAL1	NAGA	RABGAP1
CNN1	SLC39A13	NDRG1	WBP2NL	GPR21
ECSIT	PSMC3	CCN4	SEPTIN3	LOC122917882
ZNF653	RAPSN	TG	LOC122892706	LOC122917273
ELAVL3	CELF1	SEZ6L	CENPM	LOC122889439
PRKCSH	PTPMT1	MYO18B	TNFRSF13C	BTC
ODAD3	KBTBD4	GRK3	SHISA8	AREG
RGL3	NDUFS3	CRYBB2	SREBF2	EREG
EPOR	FAM180B	LOC122918151	CCDC134	LOC122889798
SWSAP1	C1QTNF4	RC3H1	MEI1	EPGN
PLPPR2	MTCH2	SERPINC1	LOC122891861	MTHFD2L
CCDC159	LOC122914842	ZBTB37	LOC122892331	LOC122889633
TMEM205	AGBL2	LOC122918669	SNU13	LOC122890618
RAB3D	FNBP4	LOC122918936	LOC122892785	LOC122919245
TSPAN16	LOC122914838	LOC122918947	XRCC6	TTLL11
DOCK6	NUP160	LOC122918930	DESI1	LOC122917292
ANGPTL8	LOC122913602	LOC122918944	PMM1	OLIG3
KANK2	SMIM38	LOC122918937	LOC122892332	TBC1D4
SPC24	LOC122914605	LOC122918945	CSDC2	COMMD6
LDLR	LOC122914606	LOC122918932	POLR3H	UCHL3
SMARCA4	TPCN2	LOC122918938	ACO2	LOC122907153
LOC122909758	MRGPRF	LOC122918934	PHF5A	LOC122907155
LPL	MRGPRD	LOC122918931	TOB2	LMO7
LOC122889807	IGHMBP2	DARS2	TEF	LOC122907281
LOC122890349	MRPL21	CENPL	ZC3H7B	LOC122907469
LOC122889808	CPT1A	LOC122918926	TTLL1	ZMIZ1
DNMT1	TESMIN	KLHL20	PACSIN2	PPIF
EIF3G	GAL	ANKRD45	ARFGAP3	ZCCHC24
LOC122909747	PPP6R3	STK17B	A4GALT	SH3BP4
LOC122911076	LOC122914782	LOC122902144	LOC122891107	LOC122903491
LOC122911074	TRNAA-AGC_13	HECW2	LOC122892714	LOC122903764
ANGPTL6	LRP5	LOC122903916	POLDIP3	LOC122901896
SHFL	RNF144A	CCDC150	RRP7A	CDH19
NPFFR2	RSAD2	LOC122903886	SERHL2	LOC122903752
GC	CMPK2	GTF3C3	LOC122891632	NALF1
SLC4A4	ALDOB	LOC122903734	LOC122891732	LOC122907497
LOC122889634	ZNF189	C3H2orf66	LOC122891947	LIG4
SFRP1	MRPL50	PGAP1	LOC122891948	ABHD13
ZMAT4	LOC122917401	HECTD2	NFAM1	TNFSF13B
LOC122890651	LOC122917402	LOC122899276	LOC122913284	SDK2
LOC122890815	PLPPR1	PPP1R3C	NQO1	CDC42EP4
CSMD3	MTMR3	TNKS2	NFAT5	CPSF4L
LOC122905774	LOC122903880	FGFBP3	LOC122913756	C5H17orf80
LOC122905525	ASCC2	LOC122898974	LOC122911293	FAM104A
C3H2orf69	LOC122902031	BTAF1	LOC122914613	COG1
TYW5	ZMAT5	CPEB3	LOC122914896	LOC122906031
MAIP1	CABP7	LOC122903651	TERF2	SSTR2
LOC122901710	NF2	LOC122903647	TMED6	SLC39A11
LOC122903824	NIPSNAP1	LOC122903654	NIP7	LOC122908090
SPATS2L	THOC5	LOC122903655	COG8	LOC122906033
KCTD18	NEFH	LOC122903648	VPS4A	LOC122907552
SGO2	AP1B1	LOC122903653	SNTB2	LOC122906034
AOX1	LOC122903907	LOC122903646	UTP4	BIVM
LOC122897569	LOC122903911	ZNF280B	CHTF8	ERCC5
GRIK2	RASL10A	LOC122903652	DERPC	LOC122907895
LOC122898563	GAS2L1	ELAVL4	HAS3	SLC10A2
LOC122913090	EWSR1	LOC122899954	TANGO6	LOC122915150
UNC5D	RHBDD3	DMRTA2	LOC122911305	QPCT
TENM3	EMID1	FAF1	GPATCH2L	PRKD3
LOC122890640	LOC122903720	LOC122898508	ESRRB	NDUFAF7
LOC122890664	LOC122903863	LOC122899957	LOC122893050	CEBPZ
LOC122889692	KREMEN1	LOC122899115	VASH1	CEBPZOS
TRIO	LOC122903288	ERC2	ANGEL1	SULT6B1
LOC122902374	LOC122889942	WNT5A	LOC122893784	LOC122915777
DNAH5	LOC122890676	ADCYAP1	LRRC74A	TENM2
DSCAM	LOC122889753	LOC122903596	LOC122893509	LOC122896594
PCP4	LOC122889754	LOC122905622	CHRM2	CTBS
LOC122902069	ANXA3	LOC122905534	PTN	LOC122900136
LOC122901919	LOC122889632	CDC42BPA	LOC122905109	LOC122898755
LOC122903566	FRAS1	COQ8A	DGKI	LOC122901363
LOC122901920	LOC122890641	PSEN2	STARD4	LOC122901659
LOC122903807	MRPL1	TRAF5	CAMK4	LPAR3
MEX3C	CFAP54	RD3	WDR36	LOC122901529
SMAD4	CDK17	LOC122918131	LOC122917674	MCOLN2
LOC122902873	LOC122891874	SLC30A1	LOC122917735	LOC122900140
LOC122903567	ELK3	NEK2	SLC25A46	MCOLN3
C10H1orf21	TRNAD-GUC_22	LPGAT1	TMEM232	TRERF1
LOC122918904	LTA4H	GALNT13	LOC122895988	UBR2
COLEC12	HAL	KCNJ3	LOC122890806	PRPH2
LOC122901950	AMDHD1	NEB	LOC122889162	TBCC
CETN1	CCDC38	ARL5A	LOC122890601	LOC122901068
CLUL1	SNRPF	CACNB4	LOC122915803	BICRAL
TYMS	NTN4	STAM2	LOC122915494	RPL7L1
ENOSF1	DET1	FMNL2	WDR70	C1H6orf226
YES1	AEN	LOC122897414	LOC122896616	PTCRA
ADCYAP1	ISG20	LOC122896693	NUP155	CNPY3
LOC122903596	ACAN	PDE10A	CPLANE1	GNMT
TCF4	HAPLN3	C1H6orf118	NIPBL	PEX6
LOC122901914	MFGE8	LOC122896682	LOC122898330	PPP2R5D
CCDC68	LOC122894688	BMP2K	LDLRAD3	MEA1
RAB27B	ABHD2	LOC122889753	LOC122914304	KLHDC3
LOC122901916	RLBP1	LOC122889754	COMMD9	CUL7
LOC122918614	FANCI	ANXA3	PRR5L	MRPL2
LOC122918615	POLG	LOC122889632	TRAF6	KLC4
LOC122918616	TRNAR-UCG_5	FRAS1	RAG1	PTK7
LOC122902863	LOC122893436	LOC122890630	RAG2	SRF
GFRA1	LOC122893310	LOC122890216	LOC122912848	SPATA18
CCDC172	CDCA4	LOC122890217	LOC122899250	LOC122889298
LOC122901143	CLBA1	LOC122889744	LOC122901498	SGCB
PNLIPRP3	AHNAK2	CDCA2	LOC122900720	LRRC66
LOC122899019	PLD4	KCTD9	LOC122898531	DCUN1D4
PNLIPRP1	CEP170B	GNRH1	FAM107A	LOC122890195
LOC122899021	ZBTB42	DOCK5	ACOX2	CWH43
C2H10orf82	AKT1	LOC122919206	KCTD6	LOC122890197
HSPA12A	SIVA1	LOC122889749	PDHB	OCIAD2
ENO4	ADSS1	EIF3E	PXK	OCIAD1
SHTN1	INF2	RSPO2	HTD2	FRYL
LOC122899297	TMEM179	LOC122905705	RPP14	LOC122890089
LOC122903811	C13H14orf180	ANGPT1	ABHD6	LOC122919267
LOC122901917	KIF26A	LOC122905634	DNASE1L3	LOC122889472
LOC122903790	LOC122893546	LOC122890184	FLNB
TMEM9	ASPG	ADGRL3	LOC122909317
IGFN1	AGPS	LOC122890720	LOC122908468
PKP1	TTC30B	LOC122897324	LOC122908467
TNNT2	LOC122901850	KCTD16	LOC122904296
LAD1	LOC122902629	LOC122889812	LOC122911271
TNNI1	PDE11A	YIPF5	TRNAK-CUU_8
PHLDA3	LOC122902080	LOC122899212	LOC122901446
CSRP1	LOC122902631	LOC122898864	LOC122901373
NAV1	RBM45	LOC122902306	PLPP3
LOC122918766	LOC122903694	LOC122902311	PRKAA2
IPO9	OSBPL6	LOC122895307	FYB2
LOC122918940	LOC122903750	LOC122899546	LOC122898511
SHISA4	PRKRA	LOC122901121	MALT1
LMOD1	PJVK	ABCC10	LOC122902851
LOC122905509	FKBP7	DLK2	LOC122903860
COL22A1	PLEKHA3	TJAP1	ALPK2
COL4A4	TTN	LRRC73	NEDD4L
COL4A3	CCDC141	YIPF3	CDK19
MFF	SESTD1	POLR1C	LOC122903610
TM4SF20	LOC122903782	XPO5	LOC122898413
LOC122903486	KYNU	POLH	SLC22A16
AGFG1	LOC122902689	GTPBP2	LOC122898446
LOC122910010	LOC122903795	LOC122899558	DDO
LOC122910009	LRP1B	LOC122908608	METTL24
IGSF5	LOC122903912	RSPH9	LOC122912282
B3GALT5	LOC122902691	MRPS18A	CDC40
LOC122908285	LOC122903758	VEGFA	LOC122912617
LCA5L	NXPH2	LOC122898324	WASF1
CAP2	LOC122903532	LOC122901245	GPR6
LOC122897020	SPOPL	PLCL1	FIG4
LOC122894389	LOC122903533	LOC122903469	AK9
LOC122897379	HNMT	LOC122905712	LOC122903838
FAM8A1	LRRC4C	LOC122905662	ZBTB24
NUP153	LOC122914658	FAM237A	LOC122903892
LOC122895293	LOC122917854	DYTN	MICAL1
LOC122913007	LOC122917888	MDH1B	SMPD2
KIF13A	ABCA1	FASTKD2	PPIL6
LOC122895767	LOC122917387	CPO	LOC122903870
NHLRC1	LOC122917388	KLF7	PRR16
TPMT	LOC122917386	LOC122903743	LOC122916294
KDM1B	LOC122916875	LOC122903735	METTL15
MAPK13	LOC122916876	LOC122903777	LOC122914815
MAPK14	LOC122916877	COL26A1	LOC122913585
SLC26A8	LOC122916878	MYL10	LOC122914746
LOC122899819	LOC122916879	CUX1	ETAA1
SRPK1	LOC122916880	LOC122896220	LOC122916592
LHFPL5	LOC122916709	SH2B2	C1D
LOC122899825	LOC122916881	PRKRIP1	SGCZ
ARMC12	LOC122916882	ORAI2	LOC122889119
FKBP5	LOC122916883	LOC122895829	DLC1
LOC122897965	LOC122916710	ALKBH4	C11H8orf48
TULP1	LOC122916711	LRWD1	ENPP6
TEAD3	LOC122916781	LOC122905734	STOX2
RPL10A	PRUNE2	LOC122905514	LOC122889144
FANCE	LOC122917933	LOC122904299	TRAPPC11
LOC122904000	GCNT1	LOC122904300	RWDD4
COL12A1	RFK	KCNQ3	ING2
LOC122903618	PCSK5	HHLA1	LOC122890000
ETV7	ERG	OC90	LOC122898332
LOC122903725	KCNJ15	EFR3A	LOC122917327
PRR16	ETS2	LOC122904191	R3HCC1L
LOC122916294	LOC122909073	KCNIP4	LOC122901426
BNIP5	DSCAM	LOC122890648	LOXL4
PNPLA1	PCP4	ZNF518A	PYROXD2
BRPF3	IGSF5	LOC122901534	HPS1
LOC122912934	B3GALT5	BLNK	HPSE2
GMPR	LOC122908285	LOC122901530	LOC122901528
ATXN1	LCA5L	DNTT	LOC122901002
LOC122898317	GATA6	OPALIN	FAM161A
LOC122908492	LOC122902988	TLL2	CCT4
LOC122897154	MIB1	TM9SF3	COMMD1
EYS	ABHD3	PIK3AP1	LOC122915836
LOC122909508	LOC122902991	LOC122901433	B3GNT2
LOC122918972	TRNAK-CUU_11	LOC122899280	LOC122916517
LOC122898288	EMC2	LOC122901398	LOC122916518
LOC122909514	LOC122905530	LCOR	LOC122915709
LOC122899749	LOC122910002	LOC122901525	TMEM17
LOC122902820	LOC122910326	A4GALT	EHBP1
LGSN	LOC122910003	LOC122891107	LOC122898338
LOC122898250	LOC122910327	LOC122892714	MEIS1
PTP4A1	LOC122910004	POLDIP3	LOC122915442
STMND1	LOC122910328	RRP7A	LOC122890676
LOC122912966	LOC122910329	SERHL2	LOC122912806
RBM24	LOC122910330	LOC122891632	LOC122890181
LOC122899770	LOC122910005	LOC122891732	LOC122890182
ADGRB3	LOC122910331	LOC122891947	LOC122890184
LOC122898332	LOC122910332	LOC122891948	LOC122890183
LOC122917327	LOC122910333	NFAM1	BMPR2
PPARD	LOC122910334	TCF20	LOC122903902
LOC122910209	LOC122916658	LOC122891125	LOC122903757
DEF6	LOC122915474	NDUFA6	FAM117B
ZNF76	LOC122915475	SMDT1	ICA1L
SCUBE3	LOC122916609	PHETA2	LOC122902208
LOC122910295	PRKD3	NAGA	WDR12
TCP11	NDUFAF7	WBP2NL	CARF
ANKS1A	CEBPZ	SEPTIN3	LOC122902212
TAF11	CEBPZOS	LOC122892706	NBEAL1
UHRF1BP1	SULT6B1	CENPM	LOC122902068
SNRPC	LOC122915777	LOC122912470	LOC122902215
LOC122900846	MAL	SESN3	LOC122890421
LOC122897603	FAM98A	ENDOD1	TECPR2
LOC122899762	LOC122913474	LOC122913475	LOC122893475
LOC122902965	JRKL	LOC122913476	LOC122894742
SGCZ	CCDC82	LOC122914731	ZNF839
LOC122889119	MAML2	LOC122912473	TRNAI-AAU_10
DLC1	LOC122913473	CWC15	MOK
C11H8orf48	LOC122916726	AMOTL1	WDR20
LOC122909958	LINGO2	LOC122914766	LOC122893326
LOC122903302	LOC122916689	LOC122914907	HSP90AA1
LOC122903361	DCDC2C	MAML2	LOC122893964
LOC122903433	ALLC	MTMR2	DYNC1H1
LOC122903516	LOC122915345	LOC122914677	PPP2R5C
LOC122910476	COLEC11	LOC122912467	LOC122893444
ACTRT3	RPS7	CEP57	EREG
TRNAV-AAC_6	FAM110C	FAM76B	LOC122889798
MYNN	SH3YL1	LOC122905307	EPGN
LRRC34	ACP1	EMC2	MTHFD2L
LRRIQ4	LOC122915501	LOC122905530	LOC122889633
LRRC31	LOC122896860	LOC122905532	LOC122890618
LOC122910099	LOC122897244	LOC122905618	LOC122919245
SAMD7	LOC122895787	LOC122890625	LOC122919267
SEC62	ADD2	LOC122890810	LOC122889472
GPR160	LOC122915445	LOC122910310	LOC122919268
PHC3	FIGLA	SCAF4	LOC122889526
PRKCI	LOC122915726	SOD1	LOC122889385
SKIL	CLEC4F	LOC122911004	CXCL6
CLDN11	CD207	LOC122909998	LOC122890693
SLC7A14	VAX2	LOC122903730	CXCL8
ZFPM2	ATP6V1B1	GRIK1	RASSF6
LOC122905247	ANKRD53	LOC122910321	LOC122889388
LOC122905757	TEX261	LOC122909997	ANTXR1
CD109	NAGK	RELN	GFPT1
LOC122896847	PAIP2B	SLC26A5	NFU1
BCHE	LOC122914973	PSMC2	LOC122914952
LOC122911059	LOC122916585	DNAJC2	AAK1
LOC122908669	LOC122916575	PMPCB	LOC122916587
LOC122910470	ZNF638	LOC122905262	ANXA4
EEF1A1	LOC122916650	DSCAM	GMCL1
LOC122899802	DYSF	PCP4	SNRNP27
LOC122899805	FHIT	LOC122910984	MXD1
SLC17A5	LOC122910976	BACH1	ASPRV1
LOC122909537	LOC122909302	LOC122910853	LOC122914959
LOC122909528	LOC122899005	CPS1	SYNM
LOC122896806	LOC122901100	NAMPT	IGF1R
GEMIN5	LOC122901418	LOC122905399	PGPEP1L
CNOT8	RPRM	LOC122905754	LOC122893846
FAXDC2	GALNT13	LOC122904722	DNAAF10
LARP1	LOC122903498	SYPL1	LOC122916547
LOC122893661	LOC122903700	LOC122904720	CNRIP1
HAND1	KIF26B	CDHR3	PLEK
SAP30L	SMYD3	LOC122905398	FBXO48
LOC122893676	LOC122895786	EYS	APLF
LOC122892970	LOC122895205	LOC122918972	PROKR1
GALNT10	ANTXR1	LOC122898288	ARHGAP25
MFAP3	GFPT1	LOC122909514	BMP10
LOC122897409	NFU1	LOC122896847	GKN2
LOC122902920	LOC122914952	LOC122919294	GKN1
LOC122909531	AAK1	RNF180	SLC17A6
ILRUN	LOC122916587	HTR1A	LOC122914293
LOC122898109	ANXA4	GFRA1	FANCF
LOC122897375	GMCL1	CCDC172	GAS2
SPDEF	SNRNP27	LOC122901143	LOC122912790
PACSIN1	MXD1	PNLIPRP3	LOC122913579
RPS10	LOC122914766	LOC122899019	CCDC179
NUDT3	LOC122914907	PNLIPRP1	LOC122914296
LOC122908865	MTMR2	LOC122899021	MPP4
LOC122898005	LOC122914677	C2H10orf82	ALS2
SLC25A27	LOC122912467	HSPA12A	CDK15
TDRD6	C2H1orf167	ENO4	LOC122903749
PLA2G7	MTHFR	SHTN1	FZD7
ANKRD66	CLCN6	LOC122899297	KIAA2012
MEP1A	NPPA	SATB2	SUMO1
ADGRF5	NPPB	LOC122902166	LOC122903473
ADGRF1	LOC122899072	FTCDNL1	NOP58
TNFRSF21	LOC122901480	LOC122902167	LOC122903897
ETAA1	KIAA2013	C3H2orf69	LOC122903898
LOC122916592	PLOD1	TYW5	LOC122903906
C1D	MFN2	MAIP1	LOC122903905
LOC122898782	LOC122899465	LOC122901710	LOC122903786
LOC122898788	TNFRSF8	LOC122903824	LOC122903474
TBX18	LOC122901499	ABCA13	LOC122902205
RUNX2	TNFRSF1B	RBM11	LOC122916616
CLIC5	VPS13D	LIPI	PCBP1
LOC122898242	LOC122899470	RUNX2	LOC122915723
ENPP4	DHRS3	CLIC5	C8H2orf42
ENPP5	LOC122902319	LOC122898242	TIA1
RCAN2	SLC35F1	ENPP4	IRF2
LOC122908864	LOC122899322	ENPP5	PAPOLG
SUPT3H	NUS1	RCAN2	LOC122916503
LOC122908823	LOC122899330	LOC122908864	LOC122916576
LOC122897077	LOC122897669	SUPT3H	LOC122915708
LOC122909368	GOPC	LOC122908823	REL
LOC122909378	LOC122907206	LOC122897077	PUS10
ZNF451	DCBLD1	LOC122908865	PEX13
LOC122909395	ROS1	LOC122898005	SANBR
BAG2	LOC122915453	SLC25A27	LOC122915435
RAB23	LOC122915160	COL12A1	C8H2orf74
PRIM2	LOC122915476	LOC122903618	USP34
LOC122898299	LOC122903825	ETV7	LOC122916509
LOC122917650	PIK3C3	LOC122903725	LOC122915835
ALDH7A1	LOC122903667	UBE2N	XPO1
PHAX	CFAP299	NUDT4	ANO3
TEX43	FGF5	LOC122891691	MUC15
DDX41	LOC122889730	LOC122892862	SLC5A12
FAM193B	LOC122889731	EEA1	FIBIN
MCC	PRDM8	LOC122892104	BBOX1
LOC122898306	LOC122889281	LOC122892810	LOC122914679
DCP2	LOC122889733	LOC122912934	BAHCC1
LOC122897834	LOC122889734	GMPR	RPTOR
LOC122916740	KCNJ4	ATXN1	NPTX1
LOC122909519	LOC122892502	LOC122898317	ENDOV
LOC122902880	TMEM184B	LOC122908492	RNF213
PSMG4	MAFF	LOC122897154	LOC122908020
SLC22A23	PLA2G6	ALDH7A1	SLC26A11
LOC122898264	BAIAP2L2	PHAX	SGSH
PXDC1	SLC16A8	TEX43	CARD14
LOC122912404	PICK1	DDX41	EIF4A3
FAM50B	LOC122891284	FAM193B	GAA
DST	SOX10	MCC	CCDC40
LOC122897250	POLR2F	LOC122898306	TBC1D16
BEND6	C12H22orf23	DCP2	LOC122900846
LOC122912282	MICALL1	LOC122897834	MME
METTL24	EIF3L	LOC122916740	STRIT1
CDC40	ANKRD54	ELMO1	PLCH1
LOC122912617	GALR3	LOC122904986	LOC122908624
WASF1	GCAT	LOC122904089	LOC122912791
GPR6	LOC122890832	LOC122904988	LOC122913581
FIG4	LOC122892450	THAP5	MAPK13
AK9	NOL12	DNAJB9	MAPK14
LOC122903838	LGALS1	CDC5L	SLC26A8
ZBTB24	LOC122891371	LOC122908783	LOC122899819
LOC122903892	GGA1	DST	SRPK1
MICAL1	LGALS2	BEND6	LHFPL5
SMPD2	CDC42EP1	LOC122909368	LOC122899825
PPIL6	CARD10	LOC122909378	ARMC12
LOC122903870	EML5	ZNF451	FKBP5
LOC122893041	TTC8	LOC122909395	LOC122897965
LOC122893040	FOXN3	BAG2	TULP1
MRPL46	LOC122904116	RAB23	TEAD3
MRPS11	GRM8	PRIM2	RPL10A
DET1	LOC122905274	LOC122898299	FANCE
AEN	LOC122899004	LOC122917650	LOC122904000
ISG20	LOC122899316	LOC122908790	LOC122916511
ACAN	LOC122898286	PSMG4	LOC122916601
HAPLN3	LOC122899319	SLC22A23	LOC122915437
KHDC3L	LOC122900675	LOC122898264	LOC122916512
LOC122899782	MAN1A1	PXDC1	LOC122905705
LOC122899789	SORCS1	LOC122912404	ANGPT1
DDX43	FLRT2	FAM50B	LOC122905634
CGAS	LOC122894476	CAP2	LOC122905577
LOC122898329	NRP1	LOC122897020	LOC122905735
MTO1	LOC122891352	LOC122894389	LOC122905635
LOC122911015	KCNG3	LOC122897379	LOC122905589
LOC122910457	TRNAG-CCC_2	FAM8A1	LOC122905308
MME	LOC122915125	NUP153	LOC122916522
STRIT1	EML4	LOC122895293	LOC122916523
LOC122909464	LOC122916643	LOC122913007	OTX1
KHDRBS2	CLEC3A	KIF13A	LOC122916524
LOC122899742	VAT1L	LOC122895767	LUZP2
LOC122902762	LOC122914875	NHLRC1	LOC122913583
PACRG	NUDT7	TPMT	LGR4
LOC122902745	LOC122911218	KDM1B	LIN7C
LOC122905622	ADAMTS18	TDRD6	BDNF
LOC122905534	LOC122911220	PLA2G7	LOC122912802
LOC122909457	SYCE1L	ANKRD66	LOC122914814
LOC122909444	MON1B	MEP1A	KIF18A
TOX	LOC122913741	ADGRF5	LOC122914718
LOC122904575	FAM227A	ADGRF1	LOC122913584
NSMAF	DMC1	STMND1	AFM
LOC122904577	DDX17	LOC122912966	LOC122919276
LOC122905344	KDELR3	RBM24	ALB
LOC122903959	DNAJC10	LOC122897922	LOC122913586
UBXN2B	FRZB	LOC122897684	LOC122907016
LOC122905345	LOC122901858	LOC122906477	STARD13
LOC122903960	NCKAP1	SGK1	LOC122907015
TAFA5	LOC122903692	SLC2A12	LOC122907017
LOC122891404	DUSP19	TBPL1	RFC3
LOC122890420	LOC122902661	TCF21	LOC122914639
LOC122897349	NUP35	TMEM86A	NRG1
COL21A1	RGS3	IGSF22	LOC122890679
LOC122898260	C9H9orf43	PTPN5	LOC122889687
BMPR2	POLE3	MRGPRX2	PWWP2A
LOC122903902	ALAD	ZDHHC13	TTC1
LOC122903757	HDHD3	CSRP3	ADRA1B
FAM117B	BSPRY	E2F8	LOC122897447
ICA1L	WDR31	LOC122912779	IL12B
LOC122902208	TRNAK-CUU_20	LOC122913577	UBLCP1
WDR12	RNF183	TNFRSF21	LOC122892483
CARF	PRPF4	TMEM63B	LOC122890202
LOC122902212	CDC26	CAPN11	BEND4
NBEAL1	SLC31A1	LOC122908679	SLC30A9
LOC122902068	FKBP15	LOC122908682	LOC122889639
LOC122902215	SLC31A2	MYMX	TMEM33
LOC122898275	ZFP37	LOC122908711	LOC122890204
LOC122909898	ZNF883	SLC29A1	PHOX2B
DPPA5	LOC122917340	LOC122899574	GRIP1
GKN2	LCN9	HSP90AB1	HELB
GKN1	LOC122916705	SLC35B2	IRAK3
ANTXR1	SLC46A2	NFKBIE	LOC122892491
GFPT1	SNX30	LOC122897037	TMBIM4
NFU1	LOC122917905	TMEM151B	LLPH
LOC122914952	LOC122917345	TCTE1	LOC122890891
AAK1	KIAA1958	AARS2	LOC122891977
LOC122916587	LOC122916639	LOC122898234	HMGA2
LOC122902216	NAV3	SPATS1	TPH2
ABI2	LOC122892803	LOC122897250	LOC122892790
RAPH1	E2F7	LDHA	TBC1D15
LOC122903699	LOC122901856	LOC122914286	LOC122892779
LOC122902223	LOC122898283	LOC122914287	LOC122892829
LOC122902222	LOC122895840	TSG101	RAB21
CD28	LOC122902359	UEVLD	LOC122891270
ITPR3	LOC122902365	SPTY2D1OS	TMEM19
BAK1		LOC122912770	THAP2
LOC122910546		SPTY2D1	ZFC3H1
LOC122904363		MRPL14	LGR5
ZBTB9		LOC122899298	CAPZA2
SYNGAP1		PLPP4	ST7
CUTA		LOC122899299	LOC122905647
PHF1		LOC122899037	LOC122905716
KIFC1		WDR11	WNT2
LOC122904405		LOC122903448	ASZ1
SMIM40		FYN	CFTR
DAXX		TRAF3IP2	LOC122913742
ZBTB22		LOC122903504	CNTNAP4
LOC122910811		LOC122907507	ZFPM2
RGL2		REV3L	LOC122905247
PFDN6		MFSD4B	LOC122905757
WDR46		SLC16A10	HHAT
B3GALT4		LOC122898260	LOC122918906
RPS18		COL21A1	SERTAD4
VPS52		PNO1	LOC122918960
LOC122911139		LOC122899571	SYT14
RING1		LOC122899220	UTP25
HSD17B8		EPB41L2	IRF6
SLC39A7		SMLR1	C10H1orf74
RXRB		LOC122896827	TRAF3IP3
COL11A2		TMEM200A	HSD11B1
LOC122904531		RAB7A	TRNAK-UUU_15
LOC122911007		LOC122909149	G0S2
LOC122911034		HMCES	LAMB3
LOC122911143		COPG1	PRIMPOL
LOC122911130		LOC122911006	CASP3
LOC122898320		LOC122910601	LOC122889140
LOC122904590		LOC122909153	LOC122889141
LOC122911086		LOC122910602	LOC122908668
BRD2		ISY1	BCHE
LOC122911149		RAB43	LOC122911059
LOC122911160		GP9	LOC122908669
LOC122899847		EFCC1	LOC122910470
PSMB9		CFAP92	PACRG
TAP1		ACAD9	PRKN
PSMB8		IQSEC1	LOC122902745
TAP2		SAMD3	LOC122904088
LOC122911197		L3MBTL3	SEPTIN7
LOC122911212		TMEM244	LOC122905572
LOC122911237		LOC122913729	EEPD1
LOC122911203		LOC122911148	KIAA0895
LOC122911244		CA5A	ANLN
LOC122911252		SLC7A5	AOAH
LOC122904655		KLHDC4	CEP83
LOC122904716		LOC122911153	PLXNC1
MLN		JPH3	LOC122891749
LOC122910505		LOC122911106	CRADD
LEMD2		ZCCHC14	LOC122892733
IP6K3		MAP1LC3B	LOC122890870
LOC122910521		FBXO31	CCNJL
LOC122908624		C7H16orf95	FABP6
PLCH1		LOC122909270	TENM3
C6H3orf33		GTF2H1	LOC122889631
SLC33A1		ZNF423	ANKRD17
GMPS		C7H16orf78	LOC122919240
LOC122911018		CBLN1	HSD17B4
KCNAB1		LOC122913797	FAM170A
LOC122910084		LOC122909958	LOC122900838
LRMDA		LOC122903302	LOC122900845
LOC122901503		LOC122903361	LOC122917270
LOC122898920		LOC122903433	LOC122897790
LOC122898921		LOC122903516	LOC122890892
KCNMA1		EEF1A1	KCNAB1
SOGA3		LOC122899802	SSR3
KIAA0408		LOC122899805	LOC122910085
ECHDC1		SLC17A5	LOC122908632
RNF146		CD109	LOC122908633
LOC122898308		ARHGAP18	LEKR1
RSPO3		LRMDA	FOXN3
LOC122899238		LOC122901503	LOC122894449
LOC122899253		LOC122898920	EFCAB11
LOC122900075		LOC122898921	TDP1
LOC122899263		KCNMA1	LOC122894753
LOC122900198		FAM3D	LOC122894478
LOC122897981		LOC122909305	KCNK13
HDDC2		FAM107A	SGCD
TPD52L1		ACOX2	LOC122892680
RNF217		KCTD6
LOC122909270		PDHB
LOC122897801		PXK
SMIM29		HTD2
HMGA1		RPP14
LOC122904251		ABHD6
GRM4		DNASE1L3
CDC5L		FLNB
LOC122908783		LOC122909317
SYNE3		BNIP5
CLMN		PNPLA1
DICER1		BRPF3
LOC122893410		MAPK13
GSC		MAPK14
LOC122908790		SLC26A8
LOC122903958		LOC122899819
LOC122905343		SRPK1
PWWP2A		LHFPL5
TTC1		LOC122899825
ADRA1B		LOC122904000
LOC122897447		ALDH8A1
IL12B		AKAP7
UBLCP1		PRR16
LOC122892483		LOC122916294
OLIG1		LOC122896077
LOC122910903		TRNAK-UUU_21
OLIG2		LITAF
C6H21orf62		LOC122895938
PAXBP1		SNN
SYNJ1		TXNDC11
CFAP298		ZC3H7A
EVA1C		LOC122895446
LOC122908339		RSL1D1
URB1		GSPT1
LOC122910309		TNFRSF17
MIS18A		LOC122895814
LOC122910918		SNX29
LOC122909996		CHCHD3
UBE2N		LOC122904128
NUDT4		EXOC4
LOC122891691		LOC122910476
LOC122892862		ACTRT3
EEA1		TRNAV-AAC_6
LOC122892104		MYNN
LOC122892810		LRRC34
LOC122899279		LRRIQ4
LOC122898983		LRRC31
LOC122898985		LOC122910099
PDLIM1		SAMD7
SORBS1		SEC62
ALDH18A1		GPR160
TCTN3		PHC3
ENTPD1		PRKCI
LOC122900961		SKIL
CC2D2B		CLDN11
LOC122911259		SLC7A14
TRMT11		LOC122910190
HINT3		LOC122910640
NCOA7		TAFA1
TRNAE-CUC		LOC122911038
HEY2		LOC122910928
LOC122898120		LOC122910869
LOC122898087		MARCHF11
CENPW		FBXL7
LOC122900126		LOC122897178
LOC122915474		LOC122900846
LOC122915475		LOC122907027
TTC27		NKAIN2
LOC122916609		LOC122907022
LTBP1		LOC122897349
TMC3		LOC122909457
STARD5		KHDRBS2
IL16		LOC122909444
CFAP161		LOC122909464
TLNRD1		REEP5
LOC122893879		SRP19
MESD		LOC122900921
LOC122893378		APC
LOC122893377		LOC122916831
ABHD17C		LOC122899515
MEIS1		LOC122899209
LOC122915442		COL24A1
BAHCC1		LOC122901411
RPTOR		ODF2L
NPTX1		CLCA2
ENDOV		CLCA1
RNF213		LOC122900156
LOC122908020		LOC122899140
SLC26A11		DPY19L3
SGSH		PDCD5
CARD14		ANKRD27
EIF4A3		LOC122913810
GAA		NUDT19
CCDC40		LOC122914790
TBC1D16		TDRD12
LOC122897922		SLC7A9
LOC122897684		CEP89
LOC122906477		LOC122911508
SGK1		LOC122911509
SLC2A12		FAAP24
TBPL1		RHPN2
TCF21		GPATCH1
LOC122908966		WDR88
ADGRF2		TRNAT-AGU_9
ADGRF4		LRP3
OPN5		SLC7A10
LOC122897638		LOC122911516
PTCHD4		CEBPA
REEP5		CEBPG
SRP19		PEPD
LOC122900921		KHDC3L
APC		LOC122899782
LOC122916831		LOC122899789
TMEM63B		DDX43
CAPN11		CGAS
LOC122908679		LOC122898329
LOC122908682		MTO1
MYMX		LOC122904297
LOC122908711		MYC
SLC29A1		LOC122899770
LOC122899574		LOC122889717
HSP90AB1		RASGEF1B
SLC35B2		PRKG2
NFKBIE		BMP3
LOC122897037		CFAP299
TMEM151B		LOC122898810
TCTE1		LOC122891399
AARS2		ME1
LOC122898234		RWDD2A
SPATS1		PGM3
BTG1		DOP1A
LOC122892041		UBE3D
NIT2		LOC122905089
TOMM70		LOC122905083
LNP1		LOC122905075
LOC122910988		SH3GLB1
TMEM45A		SELENOF
ADGRG7		LOC122901326
TFG		HS2ST1
LOC122908449		ZNHIT6
LOC122910049		TRMT11
MRPL14		HINT3
NT5E		NCOA7
FYB1		TRNAE-CUC
RICTOR		HEY2
OSMR		LOC122900198
LOC122895089		LOC122897981
LOC122895062		HDDC2
LOC122895078		TPD52L1
LIFR		LOC122909508
LOC122896854		LAMA2
EGFLAM		LOC122898300
CCNJL		LOC122916496
FABP6		ARMC12
TBC1D22A		FKBP5
LOC122898338		LOC122897965
FBXO48		TULP1
APLF		TEAD3
PROKR1		RPL10A
ARHGAP25		FANCE
BMP10		PPARD
CHD7		LOC122910209
LOC122903957		DEF6
RAB2A		ZNF76
CA8		SCUBE3
LOC122905253		LOC122910295
GRIP1		TCP11
HELB		ANKS1A
IRAK3		TAF11
LOC122892491		UHRF1BP1
TMBIM4		SNRPC
LLPH		BCHE
LOC122890891		LOC122911059
LOC122891977		LOC122908669
HMGA2		LOC122910470
		DPPA5
		LOC122890455
		LOC122890454
		LOC122898332
		LOC122917327
		LOC122899671
		LOC122899677
		LOC122898314
		TFAP2D
		TFAP2B
		LOC122902270
		LOC122890222
		LOC122893041
		LOC122893040
		MRPL46
		MRPS11
		DET1
		AEN
		ISG20
		ACAN
		HAPLN3
		RNF217
		LOC122909519
		LOC122902880
		LOC122911491
		PLEKHF1
		C7H19orf12
		LOC122913808
		CCNE1
		LOC122913809
		URI1
		ZNF536
		LOC122914688
		TRDN

## Sheet: S2b (General resilience)
LOC122905289
KHDRBS3
LOC122905511
LOC122900136
LOC122898755
LOC122901363
LOC122901659
LPAR3
LOC122901529
MCOLN2
LOC122900140
MCOLN3
DNAI3
LOC122900144
SYDE2
C2H1orf52
BCL10
DDAH1
SAMD13
LOC122898753
DNASE2B
RPF1
GNG5
SPATA1
CTBS
TRNAK-UUU_6
TOX
LOC122904575
NSMAF
LOC122904577
LOC122905344
LOC122903959
UBXN2B
LOC122905345
LOC122903960
GATA6
LOC122902988
MIB1
ABHD3
LOC122902991
TRNAK-CUU_11
PTGFR
IFI44L
LOC122900120
LOC122901496
ADGRL4
LOC122898518
ESRRG
TTLL7
LOC122899137
PRKACB
LOC122899138
LOC122902264
MYL1
LANCL1
CPS1
LOC122903730
LOC122905718
LOC122900720
LOC122898532
LOC122898533
MIGA1
LOC122898516
NEXN
FUBP1
LOC122901555
DNAJB4
GIPC2
LOC122901570
LOC122899133
LOC122901558
CCDC172
PNLIPRP3
LOC122899019
PNLIPRP1
LOC122899021
C2H10orf82
HSPA12A
ENO4
SHTN1
VAX1
KCNK18
LOC122899297
LOC122899136
LZTFL1
SLC6A20
SACM1L
TRNAR-ACG_5
LIMD1
LARS2
LOC122910688
TRNAE-CUC_5
TMEM158
CDCP1
LOC122900149
CCN1
FAM204A
LOC122899028
LOC122899029
LOC122899030
PRLHR
CACUL1
LOC122899032
LOC122901156
NANOS1
EIF3A
LOC122901634
LOC122901635
VGLL3
LOC122910366
LOC122910367
LOC122908403
CHMP2B
POU1F1
LOC122910369
LOC122910027
SNRPD1
ESCO1
LOC122903715
GREB1L
LOC122903593
LOC122903594
LOC122901947
LOC122901949
ROCK1
LOC122903595
ZNHIT6
LOC122904074
CREB5
TRIL
XCR1
FYCO1
CXCR6
CCR9
RABGAP1L
GPR52
LOC122918151
RC3H1
SERPINC1
ZBTB37
LOC122918669
LOC122918936
LOC122918947
LOC122918930
LOC122918944
LOC122918937
LOC122918945
LOC122918932
LOC122918938
LOC122918934
LOC122918931
DARS2
CENPL
LOC122918926
KLHL20
ANKRD45
COL24A1
SOCS6
LOC122901893
RTTN
CD226
ROBO1
LOC122910842
LOC122910983
LOC122910897
MARCHF11
FBXL7
LOC122897178
LOC122895826
TMEM178B
AGK
DENND11
WEE2
SSBP1
TAS2R3
TAS2R4
LOC122904137
TAS2R5
PRSS37
LOC122904139
LOC122904140
LOC122904141
LOC122905454
CLEC5A
TAS2R38
MGAM
LOC122905146
LOC122890745
CSMD1
LOC122890421
MITF
FRMD4B
LOC122910926
SCN7A
LOC122903756
LOC122901827
LOC122903510
LOC122903512
XIRP2
TENM2
LOC122896594
FNDC1
LOC122897386
RSPH3
EZR
SYTL3
DYNLT1
TMEM181
LOC122897609
TULP4
LOC122903482
EPHA4
GPR35
LOC122901799
KIF1A
AGXT
MAB21L4
CROCC2
SNED1
MTERF4
PASK
PPP1R7
ANO7
LOC122902478
SEPTIN2
FARP2
STK25
BOK
CACNA2D3
LOC122910650
SELENOK
ACTR8
LOC122909337
IL17RB
CHDH
CACNA1D
USP47
DKK3
MICAL2
LOC122914267
PARVA
LOC122913571
LOC122908525
LOC122910064
EOMES
LOC122910580
LOC122910157
CMC1
LOC122910992
MOXD1
LOC122897930
LOC122899189
LOC122898251
LOC122906602
LOC122906606
CCN2
ENPP1
ENPP3
MED23
ARG1
LOC122899515
LOC122899209
AKAP7
PNO1
LOC122899571
LOC122899220
EPB41L2
LOC122898227
THEMIS
LOC122899950
C1H6orf58
SOGA3
TMA7
KIAA0408
ECHDC1
RNF146
LOC122898308
RSPO3
LOC122899238
LOC122899879
LOC122900075
SMAP2
ZFP69B
ZFP69
LOC122899103
EXO5
ZNF684
RIMS3
NFYC
KCNQ4
CITED4
CTPS1
LOC122899826
SLFNL1
SCMH1
LOC122898502
PTPRM
LOC122903028
CPO
KLF7
LOC122903743
LOC122903735
LOC122903777
CREB1
METTL21A
CCNYL1
IGFBP2
IGFBP5
TNP1
LOC122901734
LOC122901735
THAP4
ATG4B
DTYMK
ING5
D2HGDH
GAL3ST2
NEU4
PDCD1
RTP5
FAM240C
LOC122903494
LOC122901807
GPD2
LOC122903744
GALNT5
FIGN
LOC122903836
GALNT3
LOC122903862
TTC21B
LOC122902553
LOC122903666
SCN9A
LOC122902556
LOC122902555
LOC122901826
LOC122895712
LOC122897361
LOC122908907
MRAS
NME9
ARMC8
LOC122910549
DBR1
A4GNT
DZIP1L
CLDN18
SOX14
LOC122910847
CFAP20DC
LOC122910924
FAM3D
LOC122909305
FAM107A
ACOX2
KCTD6
PDHB
PXK
LOC122895610
GP2
UMOD
PDILT
ACSM5
LOC122895515
ACSM1
LOC122895470
LOC122895507
LOC122895876
LOC122895471
LOC122895873
LOC122895872
LOC122895875
LOC122895870
LOC122895869
LOC122895871
LOC122895877
LOC122895472
LOC122895678
LOC122889176
SPCS3
ASB5
SPATA4
WDR17
LOC122889178
GPM6A
LOC122896074
LOC122896212
RBFOX1
STAM2
FMNL2
PRPF40A
ARL6IP6
LOC122903497
LOC122904302
LRATD2
LOC122905515
LOC122905516
LOC122905708
SMO
AHCYL2
LOC122905582
STRIP2
SMKR1
LOC122904123
NRF1
LOC122905063
LOC122905807
UBE2H
ZC3HC1
PLXNA4
LOC122905448
SLC22A13
OXSR1
LOC122910925
LOC122910945
MYD88
ACAA1
DLEC1
PLCD1
CTDSPL
LOC122909084
ITGA9
LOC122910164
GOLGA4
LOC122910628
LOC122910629
CRBN
TRNT1
IL5RA
CNTN4
LOC122895840
LOC122902359
LOC122902365
LOC122897188
BASP1
LOC122895859
MYO10
VEGFC
FOXO6
EDN2
HIVEP3
LOC122899831
LOC122903686
TNS1
HIBCH
LOC122903644
INPP1
LOC122902124
MFSD6
NEMP2
LOC122903900
LOC122903915
NAB1
LOC122901703
LOC122901702
LOC122903806
GLS
STAT1
STAT4
SLC39A10
LOC122903659
LOC122903466
PPP1R9A
PON1
LOC122904835
LOC122904836
ASB4
PDK4
DYNC1I1
LOC122905778
LOC122905577
LOC122905735
LOC122905635
LOC122905589
ABRA
OXR1
LOC122905308
LOC122910028
HTR1F
CGGBP1
ZNF654
C6H3orf38
LOC122910029
LOC122918396
NUF2
LOC122918088
LOC122903856
SGPP2
FARSB
MOGAT1
LOC122902356
ACSL3
KCNE4
LOC122900682
LOC122901404
LOC122899239
ITGB6
RBMS1
LOC122901820
LOC122903503
LOC122914344
LOC122914345
LOC122913616
LOC122914346
LOC122914347
LOC122913617
LOC122914348
LOC122914349
LOC122914350
LOC122914351
LOC122914352
LOC122914353
LOC122914355
LOC122914356
LOC122914357
LOC122914358
LOC122914359
LOC122914360
LOC122914361
LOC122914362
LOC122913618
LOC122914363
LOC122914364
LOC122914365
LOC122913621
LOC122914366
LOC122914889
LOC122914367
LOC122913622
LOC122914368
LOC122914369
LOC122914370
LOC122914371
LOC122914373
LOC122914374
LOC122914375
LOC122914376
LOC122914377
LOC122914378
LOC122914379
LOC122914381
LOC122914382
LOC122914383
LOC122914385
LOC122914386
LOC122913619
LOC122914387
F3
LOC122901540
LOC122901628
LOC122901401
SLC44A3
CNN3
ALG14
LOC122900220
LOC122898767
RWDD3
LOC122899159
LOC122898520
CDH12
CDH18
LOC122902351
LOC122895773
LOC122895827
STX7
LOC122918857
LOC122918033
LOC122918034
LOC122918868
LOC122918035
LOC122918036
LOC122918869
LOC122918037
LOC122918038
LOC122918040
LOC122918871
LOC122918041
LOC122918042
LOC122918873
LOC122918043
LOC122918044
LOC122918874
LOC122918045
SPTA1
LOC122918047
LOC122918048
LOC122918875
LOC122918876
LOC122918877
LOC122918049
LOC122918051
LOC122918052
LOC122918053
LOC122918334
LOC122918331
LOC122918330
LOC122918332
TRNAR-UCU_6
LOC122918333
CADM3
ACKR1
LOC122918054
FCER1A
CDC42BPA
COQ8A
PSEN2
TRAF5
RD3
LOC122918131
SLC30A1
NEK2
LPGAT1
INTS7
SLAMF8
LOC122918065
VSIG8
CFAP45
TAGLN2
IGSF9
SLAMF9
PIGM
KCNJ10
KCNJ9
IGSF8
ATP1A2
LOC122918068
CASQ1
PEA15
DCAF8
PEX19
COPA
NCSTN
NHLH1
LOC122918071
LOC122918072
VANGL2
SLAMF6
CD84
SLAMF1
LOC122918075
LOC122918899
CD48
LOC122901514
LOC122898737
LRRC7
DSEL
LOC122903558
LOC122903764
LOC122901896
CDH19
LOC122903752
LOC122903843
SKOR2
IER3IP1
HDHD2
KATNAL2
PIAS2
ST8SIA5
LOXHD1
LOC122903774
ZNF521
LOC122901945
HRH4
IMPACT
OSBPL1A
LOC122903761
CABYR
TTC39C
USP14
THOC1
COLEC12
LOC122903721
LOC122901950
CETN1
CLUL1
TYMS
ENOSF1
YES1
ADCYAP1
LOC122903596
PAX3
LOC122901751
LOC122902519
PLA2R1
TANK
LOC122902531
PSMD14
TBR1
SLC4A10
LOC122902073
LOC122902075
DPP4
LOC122903505
GCG
LOC122902536
IFIH1
GCA
KCNH7
LOC122903712
LOC122901823
LOC122904297
MYC
TMEM65
LOC122905297
FER1L6
FAM91A1
ANXA13
KLHL38
NTAQ1
FBXO32
HIBADH
TAX1BP1
JAZF1
LOC122905756
LOC122905611
LOC122905332
XKR9
LOC122904525
LOC122904527
LOC122904526
LACTB2
TRAM1
NCOA2
LOC122905782
PRDM14
LOC122905333
ABHD5
LOC122910592
LOC122910911
LOC122910593
TOPAZ1
TCAIM
LOC122910173
ZNF445
LOC122909116
ZKSCAN7
ZNF35
ZNF197
ZNF660
LOC122910625
LOC122910184
EDEM1
ARL8B
LOC122910183
LOC122910631
LOC122909261
CHL1
LOC122910632
LOC122910633
LOC122910188
LOC122910634
HTD2
RPP14
ABHD6
DNASE1L3
FLNB
LOC122909317
LOC122908468
LOC122908467
LOC122910677
LOC122910678
TMIE
ALS2CL
FAM240A
TDGF1
LRRC2
RTP3
LTF
CCRL2
LOC122909492
LOC122910684
LOC122910685
LOC122909493
GRM1
LOC122897181
SHPRH
FBXO30
EPM2A
BCKDHB
TTK
ELOVL4
LOC122892679
LOC122893497
LOC122894177
TMEM201
LOC122898572
PIK3CD
CLSTN1
LOC122901644
LOC122899429
CTNNBIP1
LZIC
NMNAT1
RBP7
UBE4B
KIF1B
PGD
LOC122903495
RND3
LOC122911013
PDE11A
LOC122902080
LOC122902631
RBM45
LOC122903694
OSBPL6
LOC122903750
LOC122899212
LOC122898864
LOC122897447
IL12B
UBLCP1
LOC122892483
LOC122892552
RNF145
EBF1
LOC122897778
LOC122898283
CTNND2
LOC122916191
UTRN
LOC122905873
TRNAL-UAA
STX11
LOC122905921
LOC122905930
LOC122905924
SF3B5
PLAGL1
LOC122905970
ZC2HC1B
LTV1
PHACTR2
ARHGAP18
LAMA2
LOC122898300
LOC122906788
LOC122897463
LOC122916496
CACNA1E
LOC122918593
ZNF648
PLXNA2
LOC122918728
CD34
LOC122918729
LOC122918732
LOC122918730
LOC122918733
LOC122918734
CD55
LOC122918735
DCK
MOB1B
LOC122890774
LOC122889537
GRSF1
RUFY3
LOC122890674
UTP3
LOC122889474
JCHAIN
ENAM
AMBN
AMTN
LOC122890663
MUC7
LOC122890827
CABS1
AUTS2
CLEC16A
SOCS1
TNP2
PRM3
RMI2
LOC122896077
TRNAK-UUU_21
LITAF
LOC122895938
SNN
TXNDC11
ZC3H7A
LOC122895446
RSL1D1
GSPT1
GTF3C1
LOC122895273
GSG1L
XPO6
LOC122895523
SBK1
LOC122895677
LAT
SPNS1
LOC122895614
CD19
RABEP2
ATP2A1
LOC122895809
IFT22
COL26A1
MYL10
CUX1
LOC122896220
HTR7
RPP30
ANKRD1
LOC122899275
PCGF5
ARHGAP19
LOC122900974
FRAT1
FRAT2
RRP12
PGAM1
EXOSC1
ZDHHC16
MMS19
UBTD1
ANKRD2
HOGA1
C2H10orf62
MORN4
PI4K2A
AVPI1
MARVELD1
LOC122900991
ZFYVE27
SFRP5
GOLGA7B
CRTAC1
SORCS3
LOC122901358
LOC122901415
C2H10orf90
LOC122901502
DOCK1
INSYN2A
VPS4B
LOC122902834
KDSR
BCL2
LOC122902836
LOC122901902
PHLPP1
CTIF
ZBTB7C
SMAD2
LOC122903738
SETBP1
LOC122902911
LYPD6
LYPD6B
LOC122903528
KIF5C
EPC2
TRA2B
ETV5
LOC122910958
LOC122908780
DGKG
CRYGS
TBCCD1
DNAJB11
AHSG
FETUB
HRG
KNG1
EIF4A2
LOC122911091
LOC122911087
LOC122911048
LOC122911061
RFC4
ADIPOQ
LOC122908791
ST6GAL1
LOC122908792
RTP1
MASP1
LOC122910114
SMARCC1
CSPG5
LOC122909475
ELP6
LOC122909476
PTPN23
KLHL18
KIF9
LOC122909481
SETD2
LOC122909483
NBEAL2
CCDC12
PTH1R
LOC122910352
NCAM2
LOC122911032
LOC122908368
LOC122908390
LOC122910012
LOC122910353
LOC122910999
LOC122910899
LOC122910872
LOC122910014
EPHA6
LOC122910850
LOC122910035
ZBTB20
LOC122908523
JADE2
CDKN2AIPNL
UBE2B
LOC122891679
SKP1
TCF7
VDAC1
LOC122897657
C1H5orf15
LOC122898167
LOC122895044
LOC122898836
LOC122898256
LOC122898846
LOC122895825
LOC122896550
LOC122899760
LOC122899227
PTPRK
LOC122896960
DNAH8
LOC122897430
GLP1R
SAYSD1
KCNK5
KCNK17
KCNK16
KIF6
AGA
NEIL3
LOC122889717
RASGEF1B
PRKG2
BMP3
CFAP299
ACTRT2
PRDM16
ARHGEF16
MEGF6
LOC122898827
LOC122898855
TPRG1L
WRAP73
LOC122899368
TP73
CCDC27
SMIM1
LRRC47
CEP104
DFFB
LOC122899306
PPP2R2D
BNIP3
JAKMIP3
DPYSL4
STK32C
LRRC27
LOC122901231
PWWP2B
LOC122899832
LOC122901475
GUCA2B
GUCA2A
FOXJ3
LOC122898675
RIMKLA
ZMYND12
PPCS
CCDC30
LOC122898503
PPIH
YBX1
LOC122901409
LOC122901546
CLDN19
P3H1
C2H1orf50
TMEM269
LOC122899842
LOC122898678
LOC122901431
ZNF691
SLC2A1
LOC122899845
LOC122899849
LOC122899848
LOC122899846
LOC122898680
LOC122899105
LOC122898681
LOC122898682
LOC122901312
FAM183A
LOC122898683
LOC122901390
EBNA1BP2
CFAP57
LOC122899851
ROR1
UBE2U
LOC122899129
LOC122901588
CACHD1
LOC122905744
LOC122904790
LOC122904792
LOC122905631
STEAP1
STEAP2
LOC122904795
CFAP69
FAM237B
LOC122904029
GTPBP10
CPVL
SNTB1
LOC122904335
LOC122905665
LOC122904336
MRPL13
COL14A1
LOC122904341
DEPTOR
CALD1
LOC122905771
AGBL3
TMEM140
CYREN
WDR91
STRA8
LOC122905097
LOC122905663
CNOT4
NUP205
STMP1
SLC13A4
LOC122905103
FAM180A
MTPN
LOC122905773
ZFPM2
LOC122905247
LOC122905757
CPQ
LOC122904417
SDC2
PTDSS1
MTERF3
STAU2
RDH10
RPL7
LOC122905691
C4H8orf89
SBSPON
TERF1
KCNB2
SST
RTP2
BCL6
LOC122908795
LOC122910513
LOC122910514
LOC122908796
PLXNA1
LOC122910598
LOC122909133
LOC122910175
LOC122910599
TPRA1
MCM2
PODXL2
ABTB1
MGLL
LOC122909260
LOC122911044
LOC122910635
CNTN3
LOC122910938
LOC122910881
LOC122910921
PPP4R2
LOC122910896
GXYLT2
SHQ1
LOC122908479
PRKAR2A
IP6K2
NCKIPSD
LOC122909450
TMEM89
LOC122909454
COL7A1
UCN2
PFKFB4
SHISA5
TREX1
LOC122909456
LOC122909462
LOC122909461
CCDC51
PLXNB1
FBXW12
LOC122909466
NME6
LOC122910670
LOC122910671
CDC25A
MAP4
LOC122908386
ROBO2
LOC122908384
LOC122890009
LOC122889158
LOC122890806
LOC122890602
LOC122890658
SETD7
RAB33B
NAA15
NDUFC1
LOC122890091
LOC122919186
ELF2
NOCT
LOC122890250
LOC122903766
LOC122902349
PHF21A
LOC122914316
CREB3L1
LOC122912879
DGKZ
MDK
CHRM4
AMBRA1
HARBI1
ATG13
ARHGAP1
ZNF408
ELOVL5
LOC122899725
LOC122899731
GCLC
KLHL31
LRRC1
LOC122897491
LOC122902451
TSHR
GTF2A1
LOC122894745
LOC122894317
STON2
SEL1L
LOC122894008
LOC122896211
DDX18
LOC122901870
CCDC93
INSIG2
LOC122903797
MKLN1
PODXL
FAM135B
TRPA1
MSC
LOC122905331
LOC122903945
CPA6
LOC122905339
CDV3
BFSP2
TMEM108
LOC122911010
NPHP3
UBA5
ACAD11
ACKR4
LOC122908940
LOC122910966
DNAJC13
LOC122910920
LOC122908944
CPNE4
MRPL3
NUDT16
NEK11
LOC122908950
ASTE1
ATP2C1
PIK3R4
COL6A6
COL6A5
LOC122911031
LOC122910132
LOC122908956
LOC122908958
PCDH15
LOC122895945
ANKRD33B
LOC122898259
ROPN1L
MARCHF6
TMC5
GDE1
CCP110
VPS35L
KNOP1
IQCK
GPRC5B
LOC122896111
LOC122895554
TRNAA-AGC_15
GPR139
NPTX2
LOC122895757
LOC122896203
LOC122896047
TMEM130
LOC122895670
LOC122896201
SMURF1
LOC122896222
LOC122895853
KPNA7
LOC122895581
ARPC1A
ARPC1B
PDAP1
BUD31
PTCD1
LOC122900829
LOC122899257
SHOC2
LOC122901474
ADRA2A
LOC122901516
LOC122899294
DIRAS3
WLS
LOC122898735
LOC122898736
RPE65
DEPDC1
TMEM241
LOC122903853
LOC122903771
LOC122902983
LOC122902985
CABLES1
RBBP8
LOC122903591
ERBB4
LOC122901728
LOC122902336
DNAJB2
PTPRN
LOC122903748
RESP18
LOC122902339
DES
SPEG
SPEGNB
GMPPA
ASIC4
CHPF
TMEM198
OBSL1
INHA
LOC122903481
LOC122902347
SLC4A3
LOC122901749
LOC122903483
LOC122903484
DOCK10
LOC122903775
NYAP2
TRHR
TMEM74
LOC122905307
LOC122905306
HEY1
STMN2
LOC122905724
LOC122905571
PKIA
LOC122904503
LOC122904502
LOC122904505
LOC122905747
LOC122905328
CCN4
TG
SLA
PHF20L1
TMEM71
DNAAF11
KCNQ3
LOC122907837
LOC122907438
LOC122907044
LOC122907045
LOC122907439
LOC122907046
LOC122907838
THSD1
VPS36
CKAP2
NEK3
NEK5
ALG11
ATP7B
DENND6A
LOC122903575
LOC122902916
CELF4
LOC122902921
KIAA1328
LOC122899635
LOC122899648
PGK2
CRISP1
DEFB114
DEFB113
LOC122902226
LOC122899667
LOC122899671
LOC122899677
ADAM12
LOC122901434
LOC122898768
PRKG1
CSTF2T
MTA2
EML3
ROM1
B3GAT3
GANAB
INTS5
C7H11orf98
CSKMT
LOC122914863
LOC122914552
UBXN1
LRRN4CL
BSCL2
GNG3
HNRNPUL2
TTC9C
ZBTB3
POLR2G
TAF6L
TMEM179B
TMEM223
NXF1
STX5
LOC122913026
LOC122913025
WDR74
LOC122914659
LOC122913027
LOC122914855
LOC122914854
LOC122914853
LOC122914849
LOC122914856
LOC122914850
LOC122914851
LOC122914852
LOC122914661
LOC122914676
SLC3A2
CHRM1
SLC22A6
SLC22A8
LOC122913033
LOC122914774
LOC122913034
PLAAT5
LOC122913036
LGALS12
LOC122914689
LOC122913037
LOC122913038
LOC122914640
ATL3
RTN3
LOC122890722
LOC122890187
LOC122890186
GRID1
WAPL
LOC122899260
OPN4
LDB3
LOC122900859
BMPR1A
MMRN2
SNCG
ADIRF
FAM25A
GLUD1
SHLD2
LOC122899261
ST6GALNAC3
LOC122901557
ST6GALNAC5
LOC122901334
PIGK
ZFTA
LOC122913693
SPINDOC
ATP2C2
WFDC1
KCNG4
ADAD2
TAF1C
DNAAF1
HSDL1
LOC122911183
MBTPS1
SLC38A8
LOC122911187
NECAB2
OSGIN1
MLYCD
LOC122913734
HSBP1
CDH13
LOC122913723
LOC122914898
FMN2
GREM2
LOC122918510
LOC122917963
RGS7
LOC122918952
LOC122899240
CCDC187
GPSM1
DNLZ
CARD9
SNAPC4
ENTR1
PMPCA
INPP5E
SEC16A
NOTCH1
EGFL7
AGPAT2
DIPK1B
LOC122917132
LOC122917918
LOC122917920
ABO
GBGT1
RALGDS
CEL
GTF3C5
GFI1B
TSC1
SPACA9
AK8
FAM83B
LOC122897642
LOC122902533
LOC122898199
HCRTR2
GFRAL
HMGCLL1
PDZD2
LOC122902285
C1H5orf22
DROSHA
CDH6
LOC122898782
LOC122898788
TBX18
CEP162
MRAP2
PTCHD4
LOC122901402
LOC122889163
LOC122890576
LOC122893308
STXBP6
LOC122894897
LOC122893557
LOC122893137
LOC122894512
LOC122893130
LOC122893171
LOC122893856
LOC122894514
LOC122893097
SDR39U1
LOC122894898
KHNYN
CBLN3
NYNRIN
NFATC4
RIPK3
ADCY4
LTB4R
LTB4R2
LOC122896213
LOC122901584
IPMK
CISD1
UBE2D1
TFAM
LOC122899241
NRG3
LOC122898937
GPRIN2
LOC122898939
LOC122900865
ANTXRL
LOC122898940
ZNF488
LOC122901586
RBP3
GDF2
GDF10
LOC122898944
LOC122899265
LOC122898537
WDFY4
VSTM4
FAM170B
TMEM273
C2H10orf71
DRGX
ERCC6
SLC18A3
CHAT
LOC122898954
C2H10orf53
OGDHL
USP37
CNOT9
LOC122903688
PLCD4
ZNF142
LOC122902309
RNF25
STK36
TTLL4
LOC122902315
PRKAG3
WNT6
WNT10A
CDK5R2
FEV
CRYBA2
CFAP65
IHH
LOC122902322
NHEJ1
SLC23A3
CNPPD1
RETREG2
LOC122903831
ZFAND2B
ABCB6
ATG9A
ANKZF1
GLB1L
STK16
LOC122902333
LOC122901744
GDAP1
JPH1
LOC122903935
LY96
TMEM70
ELOC
LOC122905725
UBE2W
TRNAK-CUU_12
TSPAN18
TP53I11
LOC122914313
PRDM11
SYT13
LOC122914314
LOC122913601
LOC122905712
LOC122905662
AREG
EREG
LOC122889798
EPGN
MTHFD2L
LOC122889633
LOC122890618
LOC122919245
LOC122919267
LOC122889472
LOC122919268
LOC122889526
LOC122889385
CXCL6
LOC122890693
CXCL8
RASSF6
CHN2
LOC122901498
LOC122898531
KANSL1L
LOC122903479
ACADL
LOC122899250
WWOX
LUZP2
LOC122912789
ANO5
SLC17A6
LOC122914293
FANCF
GAS2
CXCL9
SDAD1
NAAA
PPEF2
LOC122889920
USO1
LOC122890621
G3BP2
LOC122890809
CDKL2
ODAPH
THAP6
RCHY1
PARM1
LOC122889439
BTC
ART3
CXCL11
CXCL10
ZFPM1
ZNF469
LOC122913729
LOC122911148
CA5A
SLC7A5
KLHDC4
LOC122911153
JPH3
LOC122911106
ZCCHC14
LOC122895628
PRKCB
LOC122895737
CHP2
ERN2
PLK1
DCTN5
PALB2
NDUFAB1
UBFD1
EARS2
GGA2
COG7
LOC122896017
SCNN1B
LOC122910191
LOC122910192
KBTBD8
CLEC3A
VAT1L
LOC122913583
LOC122914718
LOC122914799
LRIG1
SLC25A26
SLITRK6
LOC122913582
LOC122914875
FRAS1
LOC122890641
MRPL1
LOC122890518
CNOT6L
LOC122913584
LOC122907897
NUDT7
LOC122911218
KLF12
LOC122907930
LOC122907469
LOC122905746
LOC122905520
HAS2
LOC122905300
LOC122905299
LOC122908392
MZT1
BORA
DIS3
PIBF1
KLF5
GABRA2
GABRG1
LOC122890729
LOC122889753
LOC122889754
ANXA3
LOC122889632
ARHGEF28
LOC122896824
LOC122896471
LOC122918584
UTP15
ANKRA2
LOC122897203
BTF3
LOC122897767
FOXD1
LOC122889428
SPTB
PLEKHG3
PPP1R36
HSPA2
LOC122894757
ZBTB1
ZBTB25
LOC122894886
AKAP5
MTHFD1
LOC122894486
ESR2
SYNE2
ANO3
MUC15
SLC5A12
FIBIN
BBOX1
LOC122914679
CCDC34
LGR4
LOC122914639
SYNE3
CLMN
DICER1
LOC122893410
GSC
LOC122915762
ZC3H6
LOC122916603
ZC3H8
FBLN7
TMEM87B
LOC122915763
MERTK
LOC122915764
ANAPC1
LOC122915839
LOC122915096
LOC122915464
MAX
LOC122893952
RAB15
CHURC1
GPX2
LOC122908101
LOC122907888
GPC6
DCT
TRNAF-GAA_7
TGDS
GPR180
SOX21
LOC122907188
ABCC4
IRF2
ENPP6
STOX2
LOC122889144
TRAPPC11
RWDD4
LOC122905524
LOC122905586
CSMD3
CCL20
DAW1
LOC122902384
LOC122901764
ADAMTSL1
LOC122917579
LOC122916738
LOC122916663
PAX8
LOC122915077
PSD4
LOC122915079
IL1RN
IL1F10
IL36RN
LOC122915757
LOC122915758
IL1B
IL1A
CKAP2L
LOC122915084
SLC20A1
LOC122916580
CHCHD5
POLR1B
LOC122915838
TTL
LOC122915097
LOC122915465
BCL2L11
ACOXL
LOC122915840
LOC122890030
LOC122890028
DEFB109B
DEFB108B
LOC122890027

## Sheet: S2c (Female reproduction)
LOC122903730
ERBB4
LOC122901728
KANSL1L
LOC122902261
LOC122903479
ACADL
LOC122902264
MYL1
LANCL1
CPS1
HR
NUDT18
FHIP2B
DMTN
LOC122889793
FGF17
NPM2
XPO7
DOK2
GFRA2
LOC122919237
LOC122890344
TDRD5
NPHS2
AXDND1
LOC122918638
LOC122918963
SOAT1
LOC122918967
ABL2
LOC122918643
TOR3A
FAM20B
RALGPS2
ANGPTL1
GREM2
LOC122918510
LOC122917963
RGS7
LOC122918952
GZMA
LOC122901305
MARCOL
SPINK6
LOC122890047
SPINK5
LOC122896926
LOC122890120
LOC122889571
SCGB3A2
JAKMIP2
MTREX
DHX29
LOC122889520
CCNO
LOC122901278
MCIDAS
CDC20B
GPX8
LOC122896516
BIN3
CCAR2
C11H8orf58
PDLIM2
SORBS3
PPP3CC
LOC122890737
SLC39A14
PIWIL2
POLR3D
LOC122889785
BMP1
SFTPC
LGI3
REEP4
HRURF
LOC122905435
KCND2
TRNAR-CCU
LOC122905016
TSPAN12
LOC122905272
SPATA17
GPATCH2
LOC122918432
GK2
NAA11
LOC122889757
SLC9B2
SLC9B1
LOC122889323
CISD2
LOC122889327
UBE2D3
MANBA
NFKB1
SLC39A8
BANK1
TACR3
CENPE
BDH2
CXXC4
LOC122890440
LOC122890712
LOC122890276
ASCC3
LOC122904327
SIM1
LOC122889335
LOC122889337
LOC122889336
LOC122889341
PPP3CA
LOC122889340
LOC122889342
LOC122890442
PSD3
LOC122919246
XRCC4
TMEM167A
LOC122898333
LOC122897997
LOC122898188
LOC122889237
LOC122890345
LOC122889836
LOC122889837
LOC122889838
SH2D4A
GPATCH8
ITGA2B
FAM171A2
GRN
LOC122907907
SLC25A39
RUNDC3A
SLC4A1
UBTF
ATXN7L3
TMUB2
ASB16
HROB
HDAC5
G6PC3
LSM12
TMEM101
NAGS
PYY
PPY
MPP2
CD300LG
MPP3
CFAP97D1
DUSP3
SOST
MEOX1
LOC122905479
GALNTL5
GALNT11
LOC122905789
LOC122905220
KMT2C
CCT8L2
LOC122905223
XRCC2
LOC122905615
ACTR3B
TBX18
CEP162
MRAP2
LOC122904922
EDIL3
HAPLN1
VCAN
FBXW11
SMIM23
FGF18
NPM1
TLX3
RANBP17
LOC122898076
LOC122892275
CCNC
TSTD3
USP45
PNISR
COQ3
FAXC
LOC122898036
FBXL4
POU3F2
LOC122913962
LOC122896760
SMPDL3A
FABP7
LOC122899302
PKIB
LOC122896948
SERINC1
HSF2
LOC122900335
LOC122900620
LOC122899316
LOC122900539
LOC122918137
KCNK2
LOC122918575
LOC122918577
LOC122918578
TOR1AIP1
LOC122917972
HOOK3
RNF170
THAP1
LOC122890371
CHRNA6
CHRNB3
LOC122890372
SMIM19
SLC20A2
VDAC3
DKK4
POLB
IKBKB
PLAT
AP3M2
LOC122890828
KAT6A
APBB2
NSUN7
RBM47
LOC122889319
CHRNA9
LOC122889397
RHOH
N4BP2
BIN1
LOC122903768
LOC122902755
ERCC3
MAP3K2
PROC
LOC122903541
TSHZ1
CNDP1
LOC122902807
CNDP2
DIPK1C
C3H18orf63
LOC122902810
LOC122901891
PTH2R
LOC122901725
LOC122901726
LOC122901727
MAP2
UNC80
ARL5A
CACNB4
STAM2
FMNL2
LOC122910948
KCNJ6
DYRK1A
LOC122911017
LOC122910849
VPS26C
TTC3
LOC122910987
DDX18
LOC122901870
CCDC93
INSIG2
LOC122903797
KREMEN1
LOC122903288
C3H22orf31
ZNRF3
LOC122902033
XBP1
CCDC117
LOC122903816
HSCB
CHEK2
LOC122903759
TTC28
LOC122905511
LOC122910625
LOC122910184
EDEM1
ARL8B
LOC122910183
LOC122910185
LOC122890082
ZNF330
RNF150
TBC1D9
LOC122890710
UCP1
ELMOD2
LOC122890247
CSGALNACT1
GPAT3
LOC122889159
ABRAXAS1
LOC122919179
MRPS18C
HELQ
LOC122890617
HPSE
LOC122889697
COQ2
LOC122889208
LOC122890816
LOC122889732
LOC122889702
COPS4
LOC122889630
LOC122889704
LIN54
THAP9
LOC122890107
LOC122889706
SEC31A
LOC122890721
LOC122897570
ANKH
OTULIN
LOC122898268
OTULINL
TRIO
CEP85L
PLN
LOC122917060
SLC35F1
LOC122899322
NUS1
LOC122899330
LOC122897669
GOPC
LOC122907206
DCBLD1
ROS1
VGLL2
KCNH1
LOC122918713
HHAT
LOC122918969
LOC122918906
LOC122895310
ELOB
SRRM2
FLYWCH2
FLYWCH1
KREMEN2
PAQR4
PKMYT1
LOC122895659
LOC122895545
CLDN9
CLDN6
TNFRSF12A
HCFC1R1
THOC6
BICDL2
LOC122896097
MMP25
IL32
ZSCAN10
ZNF205
ZNF213
LOC122895381
TRNAR-CCG_4
TRNAR-CCU_10
LOC122896199
TRNAK-CUU_29
TRNAP-UGG_4
TRNAK-CUU_30
TRNAP-AGG_6
TRNAR-CCU_11
TRNAK-CUU_31
TRNAP-AGG_7
TRNAK-CUU_32
TRNAP-AGG_8
TRNAR-CCU_12
LOC122895382
LOC122896068
LOC122896069
ZNF200
MEFV
LOC122895682
ZNF263
TIGD7
ZNF75A
LOC122895900
LOC122895913
LOC122895904
ZSCAN32
LOC122895915
ZNF174
ZNF597
NAA60
C14H16orf90
CLUAP1
NLRC3
SLX4
DNASE1
SCN7A
LOC122903756
LOC122901827
LOC122903510
LOC122903512
XIRP2
TRNAC-GCA
LOC122905643
LOC122905106
LOC122905451
CHRM2
PTN
LOC122905109
LOC122905605
EXT1
MED30
ILDR1
SLC15A2
EAF2
LOC122908418
IQCB1
GOLGB1
HCLS1
FBXO40
LOC122910126
POLQ
CFAP20DC
FAM3D
LOC122909305
FAM107A
ACOX2
KCTD6
PDHB
PXK
HTD2
RPP14
ABHD6
DNASE1L3
FLNB
LOC122908297
RIPPLY3
LOC122908300
HLCS
LOC122911078
SIM2
INTS10
HGSNAT
LOC122889845
LOC122890825
LOC122890824
POMK
FNTA
LOC122898775
LOC122899168
LOC122901627
OLFM3
LOC122900253
LOC122900254
ARID1B
LOC122897142
LOC122903009
RAI14
C1QTNF3
AMACR
SLC45A2
RXFP3
ADAMTS12
TARS1
LOC122895551
EFCAB2
KIF26B
LOC122918974
SMYD3
LOC122919206
LOC122889749
LOC122919207
NEFL
NEFM
LOC122919208
LOC122919209
ADAM7
RBFOX1
GRIN2A
LOC122899845
LOC122899849
LOC122899848
LOC122899846
LOC122898680
LOC122899105
LOC122898681
LOC122898682
LOC122901312
FAM183A
LOC122898683
LOC122901390
EBNA1BP2
CFAP57
LOC122899851
LOC122899854
TMEM125
C2H1orf210
TIE1
MPL
CDC20
ELOVL1
LOC122899859
SZT2
MED8
LOC122898504
HYI
PTPRF
KDM4A
ST3GAL3
MAIP1
LOC122901710
LOC122903824
SPATS2L
KCTD18
SGO2
AOX1
LOC122903471
BZW1
LOC122901711
CLK1
NIF3L1
PPIL3
ORC2
FAM126B
NDUFB3
CFLAR
CASP10
CASP8
FLACC1
TRAK2
STRADB
C2CD6
DIS3L2
LOC122902420
ALPI
ECEL1
PRSS56
CHRND
CHRNG
EIF4E2
EFHD1
GIGYF2
KCNJ13
LOC122902071
NEB
CIR1
SCRN3
GPR155
LOC122901838
LOC122903519
LOC122901839
WIPF1
CHRNA1
CHN1
LOC122902613
LOC122903520
LOC122901841
ATF2
ATP5MC3
LOC122902616
LOC122904297
MYC
LOC122905734
LOC122905514
LOC122904108
SLC37A3
RAB19
MKRN1
DENND2A
ADCK2
NDUFB2
BRAF
LOC122905587
LOC122904132
MRPS33
TMEM178B
UBR5
RRM2B
NCALD
GRHL2
LOC122904391
LOC122905311
HNF4G
LOC122905330
CRISPLD1
LOC122903933
PI15
LY96
TMEM70
ELOC
LOC122905725
UBE2W
TRNAK-CUU_12
STAU2
RDH10
RPL7
LOC122905691
C4H8orf89
SBSPON
TERF1
LOC122905352
MRPL15
LYPLA1
LOC122903966
TCEA1
RGS20
ATP6V1H
LOC122904602
LOC122905731
LOC122903967
ALKAL1
LOC122905769
ST18
LOC122903971
PCMTD1
ARHGEF3
TASOR
CCDC66
ERC2
LOC122909331
CPEB3
MARCHF5
LOC122898975
IDE
KIF11
HHEX
LOC122899277
EXOC6
SCYL1
LTBP3
TRNAW-CCA_7
ZNRD2
FAM89B
EHBP1L1
KCNK7
MAP3K11
PCNX3
SIPA1
RELA
KAT5
RNASEH2C
AP5B1
OVOL1
LOC122913695
SNX32
CFL1
MUS81
EFEMP2
CTSW
LOC122913131
CCDC85B
FOSL1
C7H11orf68
DRAP1
LOC122913137
SART1
LOC122914834
EIF1AD
BANF1
CST6
CATSPER1
GAL3ST3
SF3B2
PACS1
KLC2
RAB1B
CNIH2
YIF1A
TMEM151A
LOC122897433
NALCN
ITGBL1
LOC122908010
LOC122907995
LOC122908026
FGF14
LOC122900825
LOC122897584
DTWD2
FAM135B
LOC122905718
LOC122910190
LOC122910640
TAFA1
LOC122911038
LOC122889151
LOC122890723
L3MBTL4
LOC122903601
ARHGAP28
LOC122903024
LAMA1
FHL5
UFL1
FUT9
ENTPD4
LOC122889674
LOXL2
R3HCC1
CHMP7
RHOBTB2
PEBP4
EGR3
LOC122890630
ARHGAP19
FRAT1
FRAT2
RRP12
PGAM1
EXOSC1
ZDHHC16
MMS19
UBTD1
ANKRD2
HOGA1
C2H10orf62
MORN4
PI4K2A
AVPI1
MARVELD1
LOC122900991
ZFYVE27
SFRP5
GOLGA7B
CRTAC1
R3HCC1L
GULP1
LOC122903710
LOC122903803
COL3A1
COL5A2
SP4
DNAH11
CDCA7L
LOC122904892
LOC122905666
RAPGEF5
LOC122904062
IL6
LOC122904895
TOMM7
LOC122905420
LOC122904065
LOC122905799
LOC122905683
FAM126A
LOC122910436
MGAT4D
CLGN
SDCCAG8
LOC122918525
AKT3
LOC122918962
ZBTB18
LOC122918759
LOC122896981
LOC122912846
PHACTR1
LOC122896925
CCSER1
LOC122889658
LOC122890586
RGS21
RGS1
RGS13
LOC122917950
RGS2
LOC122918964
UCHL5
RO60
GLRX2
ANK1
NKX6-3
GPAT4
LOC122889862
GINS4
GOLGA7
LOC122901486
TIMM21
FBXO15
LOC122903565
MC4R
LOC122903564
HELT
LOC122889983
ACSL1
CENPU
PRIMPOL
CASP3
LOC122889140
LOC122889141
IRF2
COL4A2
RAB20
LOC122907244
NAXD
CARS2
ING1
ANKRD10
ARHGEF7
TEX29
ITGA11
FEM1B
LOC122893818
LOC122893127
CLN6
CALML4
PIAS1
LOC122893610
LOC122894863
SKOR1
MAP2K5
LOC122916770
LOC122916771
LOC122916773
LOC122916774
LOC122917663
LOC122917666
LOC122917665
LOC122917667
LOC122917662
LOC122917668
SEPTIN9
LOC122905944
SEC14L1
LOC122907523
LOC122905947
LOC122905946
LOC122908134
LOC122907524
LOC122907526
MGAT5B
MFSD11
SRSF2
METTL23
JMJD6
MXRA7
LOC122908077
SMAP1
B3GAT2
OGFRL1
LOC122903125
LOC122903074
PRR16
LOC122916294
LOC122900846
SPATA4
WDR17
LOC122889178
GPM6A
LOC122890030
LOC122890028
DEFB109B
DEFB108B
LOC122890027
SLC24A4
RIN3
LGMN
LOC122894481
LOC122894397
LOC122894396
LOC122893927
LOC122894482
SLC8A3
LOC122903299
CRYBA4
CRYBB1
TPST2
TFIP11
SRRD
HPS4
ASPHD2
SEZ6L
MYO18B
SLCO4C1
LOC122897419
LOC122900956
LOC122898271
LOC122918398
LOC122897121
LOC122918457
LOC122917265
ST8SIA4
LOC122900960
LOC122918515
FAM174A
LOC122917275
LOC122897299
CHD1
RGMB
LOC122898307
LOC122897081
CDC5L
LOC122908790
LOC122908783
SUPT3H
LOC122908823
LOC122897077
RUNX2
CLIC5
LOC122898242
ENPP4
ENPP5
RCAN2
LOC122908864
LOC122908865
LOC122898005
SLC25A27
TDRD6
PLA2G7
ANKRD66
MEP1A
ADGRF5
ADGRF1
TNFRSF21
LOC122908966
ADGRF2
ADGRF4
OPN5
LOC122897638
PTCHD4
LOC122890407
LOC122890408
DEFB107B
DEFB105B
DEFB106B
DEFB104B
SPAG11B
LOC122889185
LOC122890032
LOC122890031
DEFB1
AGPAT5
LOC122890412
SHROOM3
LOC122889982
CCDC158
LOC122890767
STBD1
FAM47E
SCARB2
NUP54
ART3
CXCL11
CXCL10
CXCL9
SDAD1
NAAA
KIT
LOC122889316
PDGFRA
LOC122919232
GSX2
LOC122890684
CHIC2
LOC122890194
STARD3
PPP1R1B
NEUROD2
CDK12
LOC122907996
LOC122908087
MED1
FBXL20
LOC122907998
LOC122907332
STAC2
RPL19
CACNB1
ARL5C
TRNAC-GCA_18
TRNAC-GCA_19
PLXDC1
TRNAK-CUU_14
FBXO47
LOC122907634
LASP1
TRNAC-GCA_20
TRNAC-GCA_21
TRNAC-GCA_22
RPL23
LOC122908130
C5H17orf98
TRNAC-GCA_23
CWC25
LOC122906313
PIP4K2B
PSMB3
TRNAN-GUU_6
PCGF2
CISD3
MLLT6
LOC122912919
LOC122912917
LOC122912926
LOC122913637
LOC122912914
LOC122913638
LOC122914396
LOC122913639
LOC122914397
LOC122913640
LOC122914398
LOC122914400
LOC122914401
LOC122913641
LOC122913642
LOC122913643
LOC122914402
LOC122914403
LOC122914404
LOC122914405
LOC122913644
LOC122914406
LOC122914408
LOC122913645
LOC122914409
LOC122914410
LOC122914411
LOC122914412
LOC122914413
LOC122914414
LOC122913646
LOC122914416
LOC122914417
LOC122914418
LOC122913647
LOC122914419
LOC122914420
LOC122913648
LOC122914421
LOC122914422
LOC122914423
LOC122913649
LOC122913650
LOC122914424
LOC122913651
LOC122914426
LOC122914428
LOC122914427
LOC122913652
LOC122914429
LOC122913653
LOC122913654
LOC122914430
LOC122914431
LOC122914432
LOC122913656
LOC122914433
LOC122914434
LOC122914436
LOC122914437
LOC122913657
LOC122914438
LOC122899298
PLPP4
LOC122899299
LOC122899037
WDR11
LOC122899038
FGFR2
RPE
ING3
CPED1
WNT16
CAVIN2
TMEFF2
LOC122901706
LOC122908575
LOC122910950
LOC122904107
LOC122905362
LOC122903972
LOC122905363
LOC122905664
PLA2G12A
CASP6
MCUB
SEC24B
LOC122890622
LOC122890638
COL25A1
CFI
TMTC2
LOC122892715
LOC122891403
LOC122892264
METTL25
LOC122892266
CCDC59
LOC122891817
PPFIA2
LOC122890616
ELOVL6
LOC122889260
EGF
LOC122889265
RRH
LOC122889263
LRIT3
LOC122889266
GAR1
MINDY4
AQP1
GHRHR
ADCYAP1R1
LOC122904079
NEUROD6
ITPRID1
LOC122890875
ALX1
LRRIQ1
LOC122892798
LOC122892824
TSPAN19
LOC122892700
SLC6A15
LOC122892724
LOC122892769
LOC122890876
ACSS3
KITLG
LOC122892302
TMTC3
CEP290
C12H12orf29
C12H12orf50
LOC122890389
LOC122890390
LOC122891562
IGSF5
B3GALT5
LOC122908285
LCA5L
GET1
HMGN1
BRWD1
LOC122908289
PSMG1
LOC122892772
LOC122891730
NTS
RASSF9
LOC122892702
NAV3
LOC122892803
E2F7
LOC122891774
LOC122892729
LOC122892804
CREB5
TRIL
CPVL
CHN2
MGAT4C
ETS2
ATG5
PRDM1
TMCC3
LOC122890870
CEP83
PLXNC1
LOC122891749
CRADD
LOC122909268
LOC122911047
LOC122910636
PROK2
GPR27
EIF4E3
LIN7A
VAC14
TRNAG-GCC_5
TRNAG-GCC_6
TRNAG-GCC_7
HYDIN
CMTR2
LOC122913281
CALB2
TRNAM-CAU_14
TLE7
ZNF23
ZNF19
LOC122913282
CHST4
LOC122913750
LOC122914692
SF3B3
LOC122911260
IL34
MTSS2
LOC122914136
LOC122914137
LOC122913517
LOC122914138
LOC122914139
LOC122914141
LOC122914142
LOC122913519
LOC122914143
LOC122914144
LOC122914145
LOC122914146
LOC122913520
LOC122914147
LOC122914148
LOC122914149
LOC122914150
LOC122913521
LOC122914152
LOC122914153
LOC122913522
LOC122914154
LOC122913523
LOC122913524
LOC122913525
LOC122913526
LOC122913527
LOC122914155
LOC122913528
LOC122913529
LOC122914156
LOC122914157
LOC122914158
LOC122914159
LOC122914160
LOC122914161
LOC122914163
LOC122913530
LOC122914674
LOC122914164
LOC122913531
LOC122914165
LOC122914166
LOC122914167
LOC122913532
LOC122914168
LOC122914169
LOC122913533
LOC122914170
LOC122914171
LOC122913534
LOC122914172
LOC122914174
LOC122914175
LOC122914176
LOC122914178
LOC122914179
LOC122913535
LOC122913536
LOC122912652
LOC122912653
LOC122912654
LOC122914180
LOC122914672
HBE1
LOC122891592
DCN
LUM
KERA
EPYC
CCER1
UGCG
SHOC1
GNG10
LOC122917351
PTGR1
LOC122917354
ZNF483
ECPAS
LOC122916869
LOC122916870
LPAR1
FAM53B
EEF1AKMT2
ABRAXAS2
ZRANB1
CTBP2
LOC122901580
MYF5
MYF6
PTPRQ
LOC122892788
LOC122890873
LOC122892070
LOC122892071
NUDT4
LOC122891691
LOC122892862
EEA1
LOC122892104
LOC122892810
PARP8
EMB
LOC122893688
ZCCHC2
LOC122903826
TNFRSF11A
LOC122903560
LOC122902839
RELCH
PIGN
LOC122903561
LOC122903562
RNF152
LOC122901903
LOC122914757
SYT9
OLFML1
PPFIBP2
LOC122912689
OVCH2
LOC122913565
LOC122912694
LOC122912691
LOC122912692
LOC122912693
LOC122914712
LOC122912700
LOC122917825
LOC122916778
LOC122891865
ATP2B1
LOC122890871
LOC122890872
POC1B
LOC122892382
LOC122905646
ADGB
RAB32
LOC122898754
GRM1
NLRP14
LOC122912685
RBMXL2
LOC122914181
LOC122914182
LOC122914183
LOC122914184
LOC122914186
LOC122913537
LOC122914187
LOC122914188
LOC122914189
LOC122914190
LOC122914191
LOC122914192
LOC122914193
LOC122914195
LOC122914196
LOC122914197
LOC122914198
LOC122914199
LOC122914200
LOC122914201
LOC122914202
LOC122913538
LOC122913539
LOC122914203
UBQLNL
LOC122912657
LOC122914206
LOC122914207
LOC122913540
LOC122914208
LOC122913541
LOC122914209
LOC122913542
TRIM6
LOC122891362
LOC122890874
LOC122892830
LOC122892780
LOC122892727
LOC122892691
LOC122890882
CSRP2
ZDHHC17
LOC122892689
LOC122892695
LOC122891313
LOC122891312
OSBPL8
LOC122890883
PPP1R12A
PAWR
LOC122892267
SYT1
PPP1R17
PDE1C
LOC122913543
LOC122912658
LOC122892861
LOC122892774
BBS10
LOC122892268
LOC122913544
LOC122914210
LOC122914211
FKBP15
SLC31A2
ZFP37
ZNF883
LOC122917340
LCN9
LOC122916705
SLC46A2
SNX30
LOC122917905
LOC122917345
KIAA1958
HSDL2
LOC122916867
PTBP3
ARHGEF19
CPLANE2
FBXO42
LOC122901459
SZRD1
SPATA21
NECAP2
CROCC
MFAP2
ATP13A2
LOC122901616
SDHB
PADI2
LOC122901602
PADI1
PADI3
PADI4
PADI6
RCC2
LOC122898587
LARGE1
LOC122892857
TAT
LOC122892733
SOCS2
LOC122891439
MRPL42
LOC122891174
UBE2N
LOC122914212
LOC122913545
LOC122914213
LOC122914214
DUSP6
LOC122892762
LOC122899319
LOC122900675
MAN1A1
FAM184A
MCM9
ASF1A
LOC122907163
LOC122897384
LOC122897648
LOC122898924
UTRN
LOC122898258
LOC122905873
MRPL13
COL14A1
LOC122904341
DEPTOR
DSCC1
TAF2
ENPP2
MRPS6
SLC5A3
LOC122910305
ATP5PO
ITSN1
LOC122910943
CRYZL1
DONSON
SON
GART
DNAJC28
TMEM50B
IFNGR2
IFNAR1
LOC122910306
OSR2
LOC122905714
STK3
KCNS2
LOC122905546
NIPAL2
POP1
BTG1
LOC122892041
LOC122892176
LOC122892175
NAP1L1
PHLDA1
LOC122890884
LOC122891236
LOC122899045
TEX36
EDRF1
MMP21
UROS
LOC122901209
DHX32
LOC122907483
MROH2B
C7
CARD6
RPL37
LOC122898318
PRKAA1
TTC33
PTGER4
LOC122894848
LOC122896906
LOC122893973
LOC122916777
LOC122897635
MYCT1
SYNE1
LOC122896965
LOC122890878
OTOGL
LOC122891179

## Sheet: S2d (Common genes)
ARHGAP19
COL14A1
DEPTOR
EXOSC1
FAM135B
FRAT1
FRAT2
LOC122905718
MMS19
MRPL13
PGAM1
PTCHD4
RRP12
TBX18
UBTD1
ZDHHC1
